# Supplementary material for: Identification of three T cell-related genes as diagnostic and prognostic biomarkers for triple-negative breast cancer and exploration of potential mechanisms
Source: Front Genet. 2025 Jun 18;16:1584334. doi: 10.3389/fgene.2025.1584334 (PMC12213735; doi:10.3389/fgene.2025.1584334)
Supplement: Supplementary file 1 [file Table2.xlsx]

## Sheet: Sheet1
Table S2 T cell-related genes with relevance score over 10
Gene Symbol	Description	Category	GC Id	Relevance score	GeneCards Link
JAK3	Janus Kinase 3	Protein Coding	GC19M017824	159.859298706055	https://www.genecards.org/cgi-bin/carddisp.pl?gene=JAK3
RAG1	Recombination Activating 1	Protein Coding	GC11P036554	146.777877807617	https://www.genecards.org/cgi-bin/carddisp.pl?gene=RAG1
PTPRC	Protein Tyrosine Phosphatase Receptor Type C	Protein Coding	GC01P198607	136.446472167969	https://www.genecards.org/cgi-bin/carddisp.pl?gene=PTPRC
TP53	Tumor Protein P53	Protein Coding	GC17M007661	127.877723693848	https://www.genecards.org/cgi-bin/carddisp.pl?gene=TP53
RAG2	Recombination Activating 2	Protein Coding	GC11M036575	120.598121643066	https://www.genecards.org/cgi-bin/carddisp.pl?gene=RAG2
ADA	Adenosine Deaminase	Protein Coding	GC20M044620	117.387847900391	https://www.genecards.org/cgi-bin/carddisp.pl?gene=ADA
CARD11	Caspase Recruitment Domain Family Member 11	Protein Coding	GC07M002906	110.562866210938	https://www.genecards.org/cgi-bin/carddisp.pl?gene=CARD11
TBX1	T-Box Transcription Factor 1	Protein Coding	GC22P075378	109.350624084473	https://www.genecards.org/cgi-bin/carddisp.pl?gene=TBX1
IL7R	Interleukin 7 Receptor	Protein Coding	GC05P035852	108.421028137207	https://www.genecards.org/cgi-bin/carddisp.pl?gene=IL7R
ZAP70	Zeta Chain Of T Cell Receptor Associated Protein Kinase 70	Protein Coding	GC02P098200	108.008277893066	https://www.genecards.org/cgi-bin/carddisp.pl?gene=ZAP70
CTLA4	Cytotoxic T-Lymphocyte Associated Protein 4	Protein Coding	GC02P204076	107.560394287109	https://www.genecards.org/cgi-bin/carddisp.pl?gene=CTLA4
ATM	ATM Serine/Threonine Kinase	Protein Coding	GC11P108223	103.088623046875	https://www.genecards.org/cgi-bin/carddisp.pl?gene=ATM
STAT3	Signal Transducer And Activator Of Transcription 3	Protein Coding	GC17M042313	100.624435424805	https://www.genecards.org/cgi-bin/carddisp.pl?gene=STAT3
IFNG	Interferon Gamma	Protein Coding	GC12M068154	98.8252868652344	https://www.genecards.org/cgi-bin/carddisp.pl?gene=IFNG
IL10	Interleukin 10	Protein Coding	GC01M206767	97.3944091796875	https://www.genecards.org/cgi-bin/carddisp.pl?gene=IL10
IL2	Interleukin 2	Protein Coding	GC04M122451	95.7178115844727	https://www.genecards.org/cgi-bin/carddisp.pl?gene=IL2
IL2RA	Interleukin 2 Receptor Subunit Alpha	Protein Coding	GC10M006010	94.9920043945313	https://www.genecards.org/cgi-bin/carddisp.pl?gene=IL2RA
CD4	CD4 Molecule	Protein Coding	GC12P006786	94.5386962890625	https://www.genecards.org/cgi-bin/carddisp.pl?gene=CD4
FOXN1	Forkhead Box N1	Protein Coding	GC17P028506	91.985107421875	https://www.genecards.org/cgi-bin/carddisp.pl?gene=FOXN1
TGFB1	Transforming Growth Factor Beta 1	Protein Coding	GC19M041301	91.6017227172852	https://www.genecards.org/cgi-bin/carddisp.pl?gene=TGFB1
MYC	MYC Proto-Oncogene, BHLH Transcription Factor	Protein Coding	GC08P127735	90.4496002197266	https://www.genecards.org/cgi-bin/carddisp.pl?gene=MYC
CD3D	CD3 Delta Subunit Of T-Cell Receptor Complex	Protein Coding	GC11M118338	89.7171325683594	https://www.genecards.org/cgi-bin/carddisp.pl?gene=CD3D
CD3E	CD3 Epsilon Subunit Of T-Cell Receptor Complex	Protein Coding	GC11P118304	89.0548477172852	https://www.genecards.org/cgi-bin/carddisp.pl?gene=CD3E
PTEN	Phosphatase And Tensin Homolog	Protein Coding	GC10P112611	87.3556365966797	https://www.genecards.org/cgi-bin/carddisp.pl?gene=PTEN
BCL2	BCL2 Apoptosis Regulator	Protein Coding	GC18M063123	86.8604507446289	https://www.genecards.org/cgi-bin/carddisp.pl?gene=BCL2
TNF	Tumor Necrosis Factor	Protein Coding	GC06P144764	86.5526275634766	https://www.genecards.org/cgi-bin/carddisp.pl?gene=TNF
LCK	LCK Proto-Oncogene, Src Family Tyrosine Kinase	Protein Coding	GC01P032251	85.6061706542969	https://www.genecards.org/cgi-bin/carddisp.pl?gene=LCK
EGFR	Epidermal Growth Factor Receptor	Protein Coding	GC07P055019	85.3864440917969	https://www.genecards.org/cgi-bin/carddisp.pl?gene=EGFR
FOXP3	Forkhead Box P3	Protein Coding	GC0XM049250	85.3506	https://www.genecards.org/cgi-bin/carddisp.pl?gene=FOXP3
CDKN2A	Cyclin Dependent Kinase Inhibitor 2A	Protein Coding	GC09M021967	85.0972747802734	https://www.genecards.org/cgi-bin/carddisp.pl?gene=CDKN2A
FAS	Fas Cell Surface Death Receptor	Protein Coding	GC10P112626	84.961784362793	https://www.genecards.org/cgi-bin/carddisp.pl?gene=FAS
CD247	CD247 Molecule	Protein Coding	GC01M167399	84.8589935302734	https://www.genecards.org/cgi-bin/carddisp.pl?gene=CD247
AKT1	AKT Serine/Threonine Kinase 1	Protein Coding	GC14M104769	84.8300704956055	https://www.genecards.org/cgi-bin/carddisp.pl?gene=AKT1
CD3G	CD3 Gamma Subunit Of T-Cell Receptor Complex	Protein Coding	GC11P118344	84.6951751708984	https://www.genecards.org/cgi-bin/carddisp.pl?gene=CD3G
ITK	IL2 Inducible T Cell Kinase	Protein Coding	GC05P157158	84.1841278076172	https://www.genecards.org/cgi-bin/carddisp.pl?gene=ITK
KIT	KIT Proto-Oncogene, Receptor Tyrosine Kinase	Protein Coding	GC04P054657	82.8098068237305	https://www.genecards.org/cgi-bin/carddisp.pl?gene=KIT
FASLG	Fas Ligand	Protein Coding	GC01P172659	82.5470504760742	https://www.genecards.org/cgi-bin/carddisp.pl?gene=FASLG
IL6	Interleukin 6	Protein Coding	GC07P022725	81.7012786865234	https://www.genecards.org/cgi-bin/carddisp.pl?gene=IL6
CD40LG	CD40 Ligand	Protein Coding	GC0XP136649	81.6055603027344	https://www.genecards.org/cgi-bin/carddisp.pl?gene=CD40LG
CCND1	Cyclin D1	Protein Coding	GC11P069641	80.0969009399414	https://www.genecards.org/cgi-bin/carddisp.pl?gene=CCND1
CD28	CD28 Molecule	Protein Coding	GC02P203706	80.0095291137695	https://www.genecards.org/cgi-bin/carddisp.pl?gene=CD28
TRB	T Cell Receptor Beta Locus	Protein Coding	GC07P161101	79.662467956543	https://www.genecards.org/cgi-bin/carddisp.pl?gene=TRB
CD8A	CD8 Subunit Alpha	Protein Coding	GC02M086784	79.2069854736328	https://www.genecards.org/cgi-bin/carddisp.pl?gene=CD8A
IL4	Interleukin 4	Protein Coding	GC05P132673	78.4702	https://www.genecards.org/cgi-bin/carddisp.pl?gene=IL4
STAT1	Signal Transducer And Activator Of Transcription 1	Protein Coding	GC02M190908	77.8023071289063	https://www.genecards.org/cgi-bin/carddisp.pl?gene=STAT1
PIK3R1	Phosphoinositide-3-Kinase Regulatory Subunit 1	Protein Coding	GC05P068215	77.657341003418	https://www.genecards.org/cgi-bin/carddisp.pl?gene=PIK3R1
BCL11B	BCL11 Transcription Factor B	Protein Coding	GC14M099169	77.5993957519531	https://www.genecards.org/cgi-bin/carddisp.pl?gene=BCL11B
LAT	Linker For Activation Of T Cells	Protein Coding	GC16P096586	77.2560043334961	https://www.genecards.org/cgi-bin/carddisp.pl?gene=LAT
IL2RG	Interleukin 2 Receptor Subunit Gamma	Protein Coding	GC0XM071108	76.7346496582031	https://www.genecards.org/cgi-bin/carddisp.pl?gene=IL2RG
BCL10	BCL10 Immune Signaling Adaptor	Protein Coding	GC01M085265	76.2800369262695	https://www.genecards.org/cgi-bin/carddisp.pl?gene=BCL10
HAVCR2	Hepatitis A Virus Cellular Receptor 2	Protein Coding	GC05M157063	75.113655090332	https://www.genecards.org/cgi-bin/carddisp.pl?gene=HAVCR2
ICOS	Inducible T Cell Costimulator	Protein Coding	GC02P204096	74.6826629638672	https://www.genecards.org/cgi-bin/carddisp.pl?gene=ICOS
CTNNB1	Catenin Beta 1	Protein Coding	GC03P041194	73.9639892578125	https://www.genecards.org/cgi-bin/carddisp.pl?gene=CTNNB1
NOTCH1	Notch Receptor 1	Protein Coding	GC09M138850	72.9116516113281	https://www.genecards.org/cgi-bin/carddisp.pl?gene=NOTCH1
PIK3CD	Phosphatidylinositol-4,5-Bisphosphate 3-Kinase Catalytic Subunit Delta	Protein Coding	GC01P051042	71.9485702514648	https://www.genecards.org/cgi-bin/carddisp.pl?gene=PIK3CD
BRAF	B-Raf Proto-Oncogene, Serine/Threonine Kinase	Protein Coding	GC07M140778	71.4304580688477	https://www.genecards.org/cgi-bin/carddisp.pl?gene=BRAF
PIK3CA	Phosphatidylinositol-4,5-Bisphosphate 3-Kinase Catalytic Subunit Alpha	Protein Coding	GC03P179148	71.4229583740234	https://www.genecards.org/cgi-bin/carddisp.pl?gene=PIK3CA
TRA	T Cell Receptor Alpha Locus	Protein Coding	GC14P021621	70.7311401367188	https://www.genecards.org/cgi-bin/carddisp.pl?gene=TRA
PIK3CG	Phosphatidylinositol-4,5-Bisphosphate 3-Kinase Catalytic Subunit Gamma	Protein Coding	GC07P106865	69.8525466918945	https://www.genecards.org/cgi-bin/carddisp.pl?gene=PIK3CG
CXCR4	C-X-C Motif Chemokine Receptor 4	Protein Coding	GC02M136114	69.1408081054688	https://www.genecards.org/cgi-bin/carddisp.pl?gene=CXCR4
CASP8	Caspase 8	Protein Coding	GC02P201233	68.9234390258789	https://www.genecards.org/cgi-bin/carddisp.pl?gene=CASP8
TERT	Telomerase Reverse Transcriptase	Protein Coding	GC05M001253	68.697883605957	https://www.genecards.org/cgi-bin/carddisp.pl?gene=TERT
RB1	RB Transcriptional Corepressor 1	Protein Coding	GC13P048303	68.4347457885742	https://www.genecards.org/cgi-bin/carddisp.pl?gene=RB1
NFATC2	Nuclear Factor Of Activated T Cells 2	Protein Coding	GC20M051386	68.3052520751953	https://www.genecards.org/cgi-bin/carddisp.pl?gene=NFATC2
HLA-DRB1	Major Histocompatibility Complex, Class II, DR Beta 1	Protein Coding	GC06M097159	68.1589431762695	https://www.genecards.org/cgi-bin/carddisp.pl?gene=HLA-DRB1
CD274	CD274 Molecule	Protein Coding	GC09P005450	68.1571502685547	https://www.genecards.org/cgi-bin/carddisp.pl?gene=CD274
KRAS	KRAS Proto-Oncogene, GTPase	Protein Coding	GC12M031027	67.5725784301758	https://www.genecards.org/cgi-bin/carddisp.pl?gene=KRAS
BAX	BCL2 Associated X, Apoptosis Regulator	Protein Coding	GC19P048954	67.1601257324219	https://www.genecards.org/cgi-bin/carddisp.pl?gene=BAX
CDK4	Cyclin Dependent Kinase 4	Protein Coding	GC12M059651	66.5100479125977	https://www.genecards.org/cgi-bin/carddisp.pl?gene=CDK4
ICAM1	Intercellular Adhesion Molecule 1	Protein Coding	GC19P122290	66.2722244262695	https://www.genecards.org/cgi-bin/carddisp.pl?gene=ICAM1
IL1B	Interleukin 1 Beta	Protein Coding	GC02M112829	65.5885620117188	https://www.genecards.org/cgi-bin/carddisp.pl?gene=IL1B
RUNX1	RUNX Family Transcription Factor 1	Protein Coding	GC21M034787	65.5111541748047	https://www.genecards.org/cgi-bin/carddisp.pl?gene=RUNX1
CD27	CD27 Molecule	Protein Coding	GC12P042087	65.4115219116211	https://www.genecards.org/cgi-bin/carddisp.pl?gene=CD27
BCL6	BCL6 Transcription Repressor	Protein Coding	GC03M187721	65.3788452148438	https://www.genecards.org/cgi-bin/carddisp.pl?gene=BCL6
CD40	CD40 Molecule	Protein Coding	GC20P046118	65.3151016235352	https://www.genecards.org/cgi-bin/carddisp.pl?gene=CD40
PDCD1	Programmed Cell Death 1	Protein Coding	GC02M241849	65.2444915771484	https://www.genecards.org/cgi-bin/carddisp.pl?gene=PDCD1
ERBB2	Erb-B2 Receptor Tyrosine Kinase 2	Protein Coding	GC17P039687	64.5431594848633	https://www.genecards.org/cgi-bin/carddisp.pl?gene=ERBB2
CDH1	Cadherin 1	Protein Coding	GC16P068737	64.5064086914063	https://www.genecards.org/cgi-bin/carddisp.pl?gene=CDH1
ABL1	ABL Proto-Oncogene 1, Non-Receptor Tyrosine Kinase	Protein Coding	GC09P130713	63.883171081543	https://www.genecards.org/cgi-bin/carddisp.pl?gene=ABL1
WAS	WASP Actin Nucleation Promoting Factor	Protein Coding	GC0XP048676	63.723762512207	https://www.genecards.org/cgi-bin/carddisp.pl?gene=WAS
CXCL8	C-X-C Motif Chemokine Ligand 8	Protein Coding	GC04P073740	63.6941986083984	https://www.genecards.org/cgi-bin/carddisp.pl?gene=CXCL8
NFKB1	Nuclear Factor Kappa B Subunit 1	Protein Coding	GC04P102501	63.3881759643555	https://www.genecards.org/cgi-bin/carddisp.pl?gene=NFKB1
IL7	Interleukin 7	Protein Coding	GC08M078689	63.2257423400879	https://www.genecards.org/cgi-bin/carddisp.pl?gene=IL7
LINC02605	Long Intergenic Non-Protein Coding RNA 2605	RNA Gene	GC08P078838	63.133186340332	https://www.genecards.org/cgi-bin/carddisp.pl?gene=LINC02605
NFATC1	Nuclear Factor Of Activated T Cells 1	Protein Coding	GC18P079395	63.1118087768555	https://www.genecards.org/cgi-bin/carddisp.pl?gene=NFATC1
MAPK1	Mitogen-Activated Protein Kinase 1	Protein Coding	GC22M021759	62.9734497070313	https://www.genecards.org/cgi-bin/carddisp.pl?gene=MAPK1
NFKBIA	NFKB Inhibitor Alpha	Protein Coding	GC14M035401	62.6947631835938	https://www.genecards.org/cgi-bin/carddisp.pl?gene=NFKBIA
SH2D1A	SH2 Domain Containing 1A	Protein Coding	GC0XP124227	62.5427436828613	https://www.genecards.org/cgi-bin/carddisp.pl?gene=SH2D1A
TBXT	T-Box Transcription Factor T	Protein Coding	GC06M166158	62.4687118530273	https://www.genecards.org/cgi-bin/carddisp.pl?gene=TBXT
CDKN1B	Cyclin Dependent Kinase Inhibitor 1B	Protein Coding	GC12P043095	62.4429550170898	https://www.genecards.org/cgi-bin/carddisp.pl?gene=CDKN1B
SRC	SRC Proto-Oncogene, Non-Receptor Tyrosine Kinase	Protein Coding	GC20P037344	62.3379058837891	https://www.genecards.org/cgi-bin/carddisp.pl?gene=SRC
MTOR	Mechanistic Target Of Rapamycin Kinase	Protein Coding	GC01M011106	62.2124366760254	https://www.genecards.org/cgi-bin/carddisp.pl?gene=MTOR
HRAS	HRas Proto-Oncogene, GTPase	Protein Coding	GC11M012501	61.6289901733398	https://www.genecards.org/cgi-bin/carddisp.pl?gene=HRAS
MET	MET Proto-Oncogene, Receptor Tyrosine Kinase	Protein Coding	GC07P116672	61.618034362793	https://www.genecards.org/cgi-bin/carddisp.pl?gene=MET
ITGB2	Integrin Subunit Beta 2	Protein Coding	GC21M044885	61.4824371337891	https://www.genecards.org/cgi-bin/carddisp.pl?gene=ITGB2
FLT3	Fms Related Receptor Tyrosine Kinase 3	Protein Coding	GC13M028003	60.4484405517578	https://www.genecards.org/cgi-bin/carddisp.pl?gene=FLT3
PTPN11	Protein Tyrosine Phosphatase Non-Receptor Type 11	Protein Coding	GC12P112418	60.1244812011719	https://www.genecards.org/cgi-bin/carddisp.pl?gene=PTPN11
IKBKG	Inhibitor Of Nuclear Factor Kappa B Kinase Regulatory Subunit Gamma	Protein Coding	GC0XP154541	59.858528137207	https://www.genecards.org/cgi-bin/carddisp.pl?gene=IKBKG
MALT1	MALT1 Paracaspase	Protein Coding	GC18P058671	59.5856742858887	https://www.genecards.org/cgi-bin/carddisp.pl?gene=MALT1
TFRC	Transferrin Receptor	Protein Coding	GC03M196520	59.226432800293	https://www.genecards.org/cgi-bin/carddisp.pl?gene=TFRC
NFAT5	Nuclear Factor Of Activated T Cells 5	Protein Coding	GC16P069565	59.1955223083496	https://www.genecards.org/cgi-bin/carddisp.pl?gene=NFAT5
SYK	Spleen Associated Tyrosine Kinase	Protein Coding	GC09P101996	58.9836730957031	https://www.genecards.org/cgi-bin/carddisp.pl?gene=SYK
CHEK2	Checkpoint Kinase 2	Protein Coding	GC22M028687	58.7629241943359	https://www.genecards.org/cgi-bin/carddisp.pl?gene=CHEK2
JUN	Jun Proto-Oncogene, AP-1 Transcription Factor Subunit	Protein Coding	GC01M058780	58.6923599243164	https://www.genecards.org/cgi-bin/carddisp.pl?gene=JUN
IKBKB	Inhibitor Of Nuclear Factor Kappa B Kinase Subunit Beta	Protein Coding	GC08P042271	58.4953002929688	https://www.genecards.org/cgi-bin/carddisp.pl?gene=IKBKB
IL21	Interleukin 21	Protein Coding	GC04M122612	58.3276062011719	https://www.genecards.org/cgi-bin/carddisp.pl?gene=IL21
BRCA2	BRCA2 DNA Repair Associated	Protein Coding	GC13P032315	58.2644157409668	https://www.genecards.org/cgi-bin/carddisp.pl?gene=BRCA2
EPCAM	Epithelial Cell Adhesion Molecule	Protein Coding	GC02P047345	58.1497268676758	https://www.genecards.org/cgi-bin/carddisp.pl?gene=EPCAM
IL17A	Interleukin 17A	Protein Coding	GC06P052186	58.1210136413574	https://www.genecards.org/cgi-bin/carddisp.pl?gene=IL17A
XIAP	X-Linked Inhibitor Of Apoptosis	Protein Coding	GC0XP123859	58.0522537231445	https://www.genecards.org/cgi-bin/carddisp.pl?gene=XIAP
ALK	ALK Receptor Tyrosine Kinase	Protein Coding	GC02M029190	57.7442207336426	https://www.genecards.org/cgi-bin/carddisp.pl?gene=ALK
GATA3	GATA Binding Protein 3	Protein Coding	GC10P008045	57.479621887207	https://www.genecards.org/cgi-bin/carddisp.pl?gene=GATA3
NRAS	NRAS Proto-Oncogene, GTPase	Protein Coding	GC01M114704	57.267406463623	https://www.genecards.org/cgi-bin/carddisp.pl?gene=NRAS
PRF1	Perforin 1	Protein Coding	GC10M070597	56.918815612793	https://www.genecards.org/cgi-bin/carddisp.pl?gene=PRF1
CREBBP	CREB Binding Protein	Protein Coding	GC16M025750	56.8148422241211	https://www.genecards.org/cgi-bin/carddisp.pl?gene=CREBBP
TRG	T Cell Receptor Gamma Locus	Protein Coding	GC07M038240	56.7898635864258	https://www.genecards.org/cgi-bin/carddisp.pl?gene=TRG
BRCA1	BRCA1 DNA Repair Associated	Protein Coding	GC17M043044	56.756965637207	https://www.genecards.org/cgi-bin/carddisp.pl?gene=BRCA1
CASP3	Caspase 3	Protein Coding	GC04M184627	56.7202911376953	https://www.genecards.org/cgi-bin/carddisp.pl?gene=CASP3
MIR21	MicroRNA 21	RNA Gene	GC17P123488	56.4093017578125	https://www.genecards.org/cgi-bin/carddisp.pl?gene=MIR21
JAK2	Janus Kinase 2	Protein Coding	GC09P004985	56.3157234191895	https://www.genecards.org/cgi-bin/carddisp.pl?gene=JAK2
EP300	E1A Binding Protein P300	Protein Coding	GC22P076143	56.3078536987305	https://www.genecards.org/cgi-bin/carddisp.pl?gene=EP300
TAL1	TAL BHLH Transcription Factor 1, Erythroid Differentiation Factor	Protein Coding	GC01M047216	56.2559127807617	https://www.genecards.org/cgi-bin/carddisp.pl?gene=TAL1
VEGFA	Vascular Endothelial Growth Factor A	Protein Coding	GC06P043770	56.0817680358887	https://www.genecards.org/cgi-bin/carddisp.pl?gene=VEGFA
CD44	CD44 Molecule (IN Blood Group)	Protein Coding	GC11P035139	55.8682403564453	https://www.genecards.org/cgi-bin/carddisp.pl?gene=CD44
WT1	WT1 Transcription Factor	Protein Coding	GC11M032365	55.4750900268555	https://www.genecards.org/cgi-bin/carddisp.pl?gene=WT1
IL2RB	Interleukin 2 Receptor Subunit Beta	Protein Coding	GC22M079329	55.3816184997559	https://www.genecards.org/cgi-bin/carddisp.pl?gene=IL2RB
HLA-B	Major Histocompatibility Complex, Class I, B	Protein Coding	GC06M097059	55.3125	https://www.genecards.org/cgi-bin/carddisp.pl?gene=HLA-B
STAT5B	Signal Transducer And Activator Of Transcription 5B	Protein Coding	GC17M042199	55.1722030639648	https://www.genecards.org/cgi-bin/carddisp.pl?gene=STAT5B
TLX1	T Cell Leukemia Homeobox 1	Protein Coding	GC10P113025	55.1496963500977	https://www.genecards.org/cgi-bin/carddisp.pl?gene=TLX1
HLA-A	Major Histocompatibility Complex, Class I, A	Protein Coding	GC06P144720	54.9588470458984	https://www.genecards.org/cgi-bin/carddisp.pl?gene=HLA-A
CCL5	C-C Motif Chemokine Ligand 5	Protein Coding	GC17M035871	54.851245880127	https://www.genecards.org/cgi-bin/carddisp.pl?gene=CCL5
KITLG	KIT Ligand	Protein Coding	GC12M088492	54.7931518554688	https://www.genecards.org/cgi-bin/carddisp.pl?gene=KITLG
MLH1	MutL Homolog 1	Protein Coding	GC03P036993	54.773323059082	https://www.genecards.org/cgi-bin/carddisp.pl?gene=MLH1
IKZF1	IKAROS Family Zinc Finger 1	Protein Coding	GC07P050303	54.7494735717773	https://www.genecards.org/cgi-bin/carddisp.pl?gene=IKZF1
BTK	Bruton Tyrosine Kinase	Protein Coding	GC0XM101349	54.6812	https://www.genecards.org/cgi-bin/carddisp.pl?gene=BTK
B2M	Beta-2-Microglobulin	Protein Coding	GC15P044711	54.5839385986328	https://www.genecards.org/cgi-bin/carddisp.pl?gene=B2M
H19	H19 Imprinted Maternally Expressed Transcript	RNA Gene	GC11M001995	54.3892288208008	https://www.genecards.org/cgi-bin/carddisp.pl?gene=H19
TSC2	TSC Complex Subunit 2	Protein Coding	GC16P095809	54.3314056396484	https://www.genecards.org/cgi-bin/carddisp.pl?gene=TSC2
FGFR1	Fibroblast Growth Factor Receptor 1	Protein Coding	GC08M038400	54.2992248535156	https://www.genecards.org/cgi-bin/carddisp.pl?gene=FGFR1
PAX5	Paired Box 5	Protein Coding	GC09M037064	54.1656455993652	https://www.genecards.org/cgi-bin/carddisp.pl?gene=PAX5
CBL	Cbl Proto-Oncogene	Protein Coding	GC11P119206	54.1182632446289	https://www.genecards.org/cgi-bin/carddisp.pl?gene=CBL
DOCK8	Dedicator Of Cytokinesis 8	Protein Coding	GC09P000286	54.0058631896973	https://www.genecards.org/cgi-bin/carddisp.pl?gene=DOCK8
ETV6	ETS Variant Transcription Factor 6	Protein Coding	GC12P011649	53.8408355712891	https://www.genecards.org/cgi-bin/carddisp.pl?gene=ETV6
RHOA	Ras Homolog Family Member A	Protein Coding	GC03M049359	53.789722442627	https://www.genecards.org/cgi-bin/carddisp.pl?gene=RHOA
TCF3	Transcription Factor 3	Protein Coding	GC19M001609	53.7147026062012	https://www.genecards.org/cgi-bin/carddisp.pl?gene=TCF3
IL5	Interleukin 5	Protein Coding	GC05M132541	53.6065711975098	https://www.genecards.org/cgi-bin/carddisp.pl?gene=IL5
CDKN1A	Cyclin Dependent Kinase Inhibitor 1A	Protein Coding	GC06P144910	53.4967193603516	https://www.genecards.org/cgi-bin/carddisp.pl?gene=CDKN1A
GATA2	GATA Binding Protein 2	Protein Coding	GC03M128479	53.4250297546387	https://www.genecards.org/cgi-bin/carddisp.pl?gene=GATA2
NF1	Neurofibromin 1	Protein Coding	GC17P031094	53.3832206726074	https://www.genecards.org/cgi-bin/carddisp.pl?gene=NF1
ESR1	Estrogen Receptor 1	Protein Coding	GC06P151656	53.2283096313477	https://www.genecards.org/cgi-bin/carddisp.pl?gene=ESR1
TRAC	T Cell Receptor Alpha Constant	Protein Coding	GC14P047953	53.1444854736328	https://www.genecards.org/cgi-bin/carddisp.pl?gene=TRAC
SMAD4	SMAD Family Member 4	Protein Coding	GC18P051028	53.1150703430176	https://www.genecards.org/cgi-bin/carddisp.pl?gene=SMAD4
RAC2	Rac Family Small GTPase 2	Protein Coding	GC22M079332	53.0795822143555	https://www.genecards.org/cgi-bin/carddisp.pl?gene=RAC2
ITGB1	Integrin Subunit Beta 1	Protein Coding	GC10M036096	52.9954223632813	https://www.genecards.org/cgi-bin/carddisp.pl?gene=ITGB1
IL15	Interleukin 15	Protein Coding	GC04P141636	52.8284759521484	https://www.genecards.org/cgi-bin/carddisp.pl?gene=IL15
NBN	Nibrin	Protein Coding	GC08M089933	52.7596969604492	https://www.genecards.org/cgi-bin/carddisp.pl?gene=NBN
VCAM1	Vascular Cell Adhesion Molecule 1	Protein Coding	GC01P100719	52.5205993652344	https://www.genecards.org/cgi-bin/carddisp.pl?gene=VCAM1
KMT2A	Lysine Methyltransferase 2A	Protein Coding	GC11P118436	52.4952087402344	https://www.genecards.org/cgi-bin/carddisp.pl?gene=KMT2A
PNP	Purine Nucleoside Phosphorylase	Protein Coding	GC14P047738	52.4050064086914	https://www.genecards.org/cgi-bin/carddisp.pl?gene=PNP
TBX21	T-Box Transcription Factor 21	Protein Coding	GC17P047733	52.2979507446289	https://www.genecards.org/cgi-bin/carddisp.pl?gene=TBX21
GZMB	Granzyme B	Protein Coding	GC14M024630	52.2155685424805	https://www.genecards.org/cgi-bin/carddisp.pl?gene=GZMB
RHOH	Ras Homolog Family Member H	Protein Coding	GC04P040240	52.1649971008301	https://www.genecards.org/cgi-bin/carddisp.pl?gene=RHOH
FGFR3	Fibroblast Growth Factor Receptor 3	Protein Coding	GC04P004728	52.0757598876953	https://www.genecards.org/cgi-bin/carddisp.pl?gene=FGFR3
GAS5	Growth Arrest Specific 5	RNA Gene	GC01M173947	51.8070449829102	https://www.genecards.org/cgi-bin/carddisp.pl?gene=GAS5
MSH6	MutS Homolog 6	Protein Coding	GC02P047695	51.7276191711426	https://www.genecards.org/cgi-bin/carddisp.pl?gene=MSH6
ICOSLG	Inducible T Cell Costimulator Ligand	Protein Coding	GC21M044441	51.7116088867188	https://www.genecards.org/cgi-bin/carddisp.pl?gene=ICOSLG
RASGRP1	RAS Guanyl Releasing Protein 1	Protein Coding	GC15M038488	51.5469932556152	https://www.genecards.org/cgi-bin/carddisp.pl?gene=RASGRP1
VHL	Von Hippel-Lindau Tumor Suppressor	Protein Coding	GC03P022792	51.5161361694336	https://www.genecards.org/cgi-bin/carddisp.pl?gene=VHL
DCLRE1C	DNA Cross-Link Repair 1C	Protein Coding	GC10M014897	51.456901550293	https://www.genecards.org/cgi-bin/carddisp.pl?gene=DCLRE1C
TSC1	TSC Complex Subunit 1	Protein Coding	GC09M132891	51.3744964599609	https://www.genecards.org/cgi-bin/carddisp.pl?gene=TSC1
BCR	BCR Activator Of RhoGEF And GTPase	Protein Coding	GC22P023179	51.2351264953613	https://www.genecards.org/cgi-bin/carddisp.pl?gene=BCR
MIR155	MicroRNA 155	RNA Gene	GC21P025573	51.2304000854492	https://www.genecards.org/cgi-bin/carddisp.pl?gene=MIR155
PDGFRA	Platelet Derived Growth Factor Receptor Alpha	Protein Coding	GC04P054229	51.2182388305664	https://www.genecards.org/cgi-bin/carddisp.pl?gene=PDGFRA
CCR5	C-C Motif Chemokine Receptor 5	Protein Coding	GC03P059720	51.1451721191406	https://www.genecards.org/cgi-bin/carddisp.pl?gene=CCR5
TCL1A	TCL1 Family AKT Coactivator A	Protein Coding	GC14M095709	51.0791320800781	https://www.genecards.org/cgi-bin/carddisp.pl?gene=TCL1A
C11orf65	Chromosome 11 Open Reading Frame 65	Protein Coding	GC11M108308	50.8273468017578	https://www.genecards.org/cgi-bin/carddisp.pl?gene=C11orf65
RAF1	Raf-1 Proto-Oncogene, Serine/Threonine Kinase	Protein Coding	GC03M012583	50.826545715332	https://www.genecards.org/cgi-bin/carddisp.pl?gene=RAF1
MSH2	MutS Homolog 2	Protein Coding	GC02P047403	50.8191986083984	https://www.genecards.org/cgi-bin/carddisp.pl?gene=MSH2
MAP2K1	Mitogen-Activated Protein Kinase Kinase 1	Protein Coding	GC15P066386	50.6012992858887	https://www.genecards.org/cgi-bin/carddisp.pl?gene=MAP2K1
MYD88	MYD88 Innate Immune Signal Transduction Adaptor	Protein Coding	GC03P038324	50.4718780517578	https://www.genecards.org/cgi-bin/carddisp.pl?gene=MYD88
CXCL12	C-X-C Motif Chemokine Ligand 12	Protein Coding	GC10M044370	50.2758750915527	https://www.genecards.org/cgi-bin/carddisp.pl?gene=CXCL12
PPARG	Peroxisome Proliferator Activated Receptor Gamma	Protein Coding	GC03P012287	50.1816177368164	https://www.genecards.org/cgi-bin/carddisp.pl?gene=PPARG
IL3	Interleukin 3	Protein Coding	GC05P132060	50.0425338745117	https://www.genecards.org/cgi-bin/carddisp.pl?gene=IL3
CD80	CD80 Molecule	Protein Coding	GC03M119524	50.0090942382813	https://www.genecards.org/cgi-bin/carddisp.pl?gene=CD80
STK11	Serine/Threonine Kinase 11	Protein Coding	GC19P001177	49.9556846618652	https://www.genecards.org/cgi-bin/carddisp.pl?gene=STK11
FGFR2	Fibroblast Growth Factor Receptor 2	Protein Coding	GC10M121478	49.8759002685547	https://www.genecards.org/cgi-bin/carddisp.pl?gene=FGFR2
CDK6	Cyclin Dependent Kinase 6	Protein Coding	GC07M092604	49.8158302307129	https://www.genecards.org/cgi-bin/carddisp.pl?gene=CDK6
KDR	Kinase Insert Domain Receptor	Protein Coding	GC04M055078	49.8033828735352	https://www.genecards.org/cgi-bin/carddisp.pl?gene=KDR
NFATC3	Nuclear Factor Of Activated T Cells 3	Protein Coding	GC16P068084	49.7987823486328	https://www.genecards.org/cgi-bin/carddisp.pl?gene=NFATC3
HLA-C	Major Histocompatibility Complex, Class I, C	Protein Coding	GC06M097058	49.6779022216797	https://www.genecards.org/cgi-bin/carddisp.pl?gene=HLA-C
LIG4	DNA Ligase 4	Protein Coding	GC13M108207	49.6442070007324	https://www.genecards.org/cgi-bin/carddisp.pl?gene=LIG4
PKLR	Pyruvate Kinase L/R	Protein Coding	GC01M155289	49.6431922912598	https://www.genecards.org/cgi-bin/carddisp.pl?gene=PKLR
CCL2	C-C Motif Chemokine Ligand 2	Protein Coding	GC17P034255	49.6225967407227	https://www.genecards.org/cgi-bin/carddisp.pl?gene=CCL2
CD19	CD19 Molecule	Protein Coding	GC16P096580	49.4966735839844	https://www.genecards.org/cgi-bin/carddisp.pl?gene=CD19
FYN	FYN Proto-Oncogene, Src Family Tyrosine Kinase	Protein Coding	GC06M111660	49.4578628540039	https://www.genecards.org/cgi-bin/carddisp.pl?gene=FYN
INS	Insulin	Protein Coding	GC11M002159	49.0757827758789	https://www.genecards.org/cgi-bin/carddisp.pl?gene=INS
TBX2	T-Box Transcription Factor 2	Protein Coding	GC17P061399	49.031982421875	https://www.genecards.org/cgi-bin/carddisp.pl?gene=TBX2
RET	Ret Proto-Oncogene	Protein Coding	GC10P044766	48.9219131469727	https://www.genecards.org/cgi-bin/carddisp.pl?gene=RET
WIPF1	WAS/WASL Interacting Protein Family Member 1	Protein Coding	GC02M174559	48.8871765136719	https://www.genecards.org/cgi-bin/carddisp.pl?gene=WIPF1
APC	APC Regulator Of WNT Signaling Pathway	Protein Coding	GC05P112707	48.8591232299805	https://www.genecards.org/cgi-bin/carddisp.pl?gene=APC
MAPK8	Mitogen-Activated Protein Kinase 8	Protein Coding	GC10P048306	48.6377372741699	https://www.genecards.org/cgi-bin/carddisp.pl?gene=MAPK8
CD86	CD86 Molecule	Protein Coding	GC03P122055	48.4876708984375	https://www.genecards.org/cgi-bin/carddisp.pl?gene=CD86
TET2	Tet Methylcytosine Dioxygenase 2	Protein Coding	GC04P105145	48.4146041870117	https://www.genecards.org/cgi-bin/carddisp.pl?gene=TET2
SMARCA4	SWI/SNF Related, Matrix Associated, Actin Dependent Regulator Of Chromatin, Subfamily A, Member 4	Protein Coding	GC19P122306	48.3384857177734	https://www.genecards.org/cgi-bin/carddisp.pl?gene=SMARCA4
CD55	CD55 Molecule (Cromer Blood Group)	Protein Coding	GC01P207321	48.3096351623535	https://www.genecards.org/cgi-bin/carddisp.pl?gene=CD55
CDK2	Cyclin Dependent Kinase 2	Protein Coding	GC12P055966	48.2929840087891	https://www.genecards.org/cgi-bin/carddisp.pl?gene=CDK2
HBB	Hemoglobin Subunit Beta	Protein Coding	GC11M012709	48.1871566772461	https://www.genecards.org/cgi-bin/carddisp.pl?gene=HBB
PVT1	Pvt1 Oncogene	RNA Gene	GC08P128175	48.1767845153809	https://www.genecards.org/cgi-bin/carddisp.pl?gene=PVT1
LCP2	Lymphocyte Cytosolic Protein 2	Protein Coding	GC05M170246	48.1359748840332	https://www.genecards.org/cgi-bin/carddisp.pl?gene=LCP2
PRKCD	Protein Kinase C Delta	Protein Coding	GC03P053156	48.0534362792969	https://www.genecards.org/cgi-bin/carddisp.pl?gene=PRKCD
HNF1A	HNF1 Homeobox A	Protein Coding	GC12P120978	48.0530548095703	https://www.genecards.org/cgi-bin/carddisp.pl?gene=HNF1A
IL13	Interleukin 13	Protein Coding	GC05P132656	48.0284423828125	https://www.genecards.org/cgi-bin/carddisp.pl?gene=IL13
MALAT1	Metastasis Associated Lung Adenocarcinoma Transcript 1	RNA Gene	GC11P094626	47.9130363464355	https://www.genecards.org/cgi-bin/carddisp.pl?gene=MALAT1
CSF2	Colony Stimulating Factor 2	Protein Coding	GC05P132073	47.7205810546875	https://www.genecards.org/cgi-bin/carddisp.pl?gene=CSF2
SMARCB1	SWI/SNF Related, Matrix Associated, Actin Dependent Regulator Of Chromatin, Subfamily B, Member 1	Protein Coding	GC22P023786	47.7004089355469	https://www.genecards.org/cgi-bin/carddisp.pl?gene=SMARCB1
IL1A	Interleukin 1 Alpha	Protein Coding	GC02M112773	47.5915222167969	https://www.genecards.org/cgi-bin/carddisp.pl?gene=IL1A
LMO2	LIM Domain Only 2	Protein Coding	GC11M033858	47.4258651733398	https://www.genecards.org/cgi-bin/carddisp.pl?gene=LMO2
TNFAIP3	TNF Alpha Induced Protein 3	Protein Coding	GC06P137866	47.0623626708984	https://www.genecards.org/cgi-bin/carddisp.pl?gene=TNFAIP3
STIM1	Stromal Interaction Molecule 1	Protein Coding	GC11P012431	46.9966163635254	https://www.genecards.org/cgi-bin/carddisp.pl?gene=STIM1
PMS2	PMS1 Homolog 2, Mismatch Repair System Component	Protein Coding	GC07M005973	46.9897193908691	https://www.genecards.org/cgi-bin/carddisp.pl?gene=PMS2
FGF2	Fibroblast Growth Factor 2	Protein Coding	GC04P122826	46.9754333496094	https://www.genecards.org/cgi-bin/carddisp.pl?gene=FGF2
MDM2	MDM2 Proto-Oncogene	Protein Coding	GC12P068808	46.7056	https://www.genecards.org/cgi-bin/carddisp.pl?gene=MDM2
RELA	RELA Proto-Oncogene, NF-KB Subunit	Protein Coding	GC11M065653	46.6035003662109	https://www.genecards.org/cgi-bin/carddisp.pl?gene=RELA
RAC1	Rac Family Small GTPase 1	Protein Coding	GC07P013892	46.413688659668	https://www.genecards.org/cgi-bin/carddisp.pl?gene=RAC1
NPM1	Nucleophosmin 1	Protein Coding	GC05P171387	46.3373794555664	https://www.genecards.org/cgi-bin/carddisp.pl?gene=NPM1
MIR143	MicroRNA 143	RNA Gene	GC05P153734	46.2332763671875	https://www.genecards.org/cgi-bin/carddisp.pl?gene=MIR143
HIF1A	Hypoxia Inducible Factor 1 Subunit Alpha	Protein Coding	GC14P061695	46.0591049194336	https://www.genecards.org/cgi-bin/carddisp.pl?gene=HIF1A
CIITA	Class II Major Histocompatibility Complex Transactivator	Protein Coding	GC16P096009	45.6667709350586	https://www.genecards.org/cgi-bin/carddisp.pl?gene=CIITA
BLM	BLM RecQ Like Helicase	Protein Coding	GC15P090717	45.5459518432617	https://www.genecards.org/cgi-bin/carddisp.pl?gene=BLM
FADD	Fas Associated Via Death Domain	Protein Coding	GC11P070203	45.5356216430664	https://www.genecards.org/cgi-bin/carddisp.pl?gene=FADD
DKC1	Dyskerin Pseudouridine Synthase 1	Protein Coding	GC0XP154762	45.4761428833008	https://www.genecards.org/cgi-bin/carddisp.pl?gene=DKC1
AR	Androgen Receptor	Protein Coding	GC0XP067544	45.4680023193359	https://www.genecards.org/cgi-bin/carddisp.pl?gene=AR
IGH	Immunoglobulin Heavy Locus	Protein Coding	GC14M121123	45.4396438598633	https://www.genecards.org/cgi-bin/carddisp.pl?gene=IGH
ABCB1	ATP Binding Cassette Subfamily B Member 1	Protein Coding	GC07M087504	45.4188575744629	https://www.genecards.org/cgi-bin/carddisp.pl?gene=ABCB1
IRF4	Interferon Regulatory Factor 4	Protein Coding	GC06P000391	45.4096412658691	https://www.genecards.org/cgi-bin/carddisp.pl?gene=IRF4
FBXW7	F-Box And WD Repeat Domain Containing 7	Protein Coding	GC04M152321	45.3747482299805	https://www.genecards.org/cgi-bin/carddisp.pl?gene=FBXW7
DNMT3A	DNA Methyltransferase 3 Alpha	Protein Coding	GC02M025228	45.3690414428711	https://www.genecards.org/cgi-bin/carddisp.pl?gene=DNMT3A
STAT5A	Signal Transducer And Activator Of Transcription 5A	Protein Coding	GC17P042287	45.3591156005859	https://www.genecards.org/cgi-bin/carddisp.pl?gene=STAT5A
DICER1	Dicer 1, Ribonuclease III	Protein Coding	GC14M095086	45.3555526733398	https://www.genecards.org/cgi-bin/carddisp.pl?gene=DICER1
PLCG2	Phospholipase C Gamma 2	Protein Coding	GC16P081779	45.3242530822754	https://www.genecards.org/cgi-bin/carddisp.pl?gene=PLCG2
PTCH1	Patched 1	Protein Coding	GC09M095442	45.3222351074219	https://www.genecards.org/cgi-bin/carddisp.pl?gene=PTCH1
FOXO1	Forkhead Box O1	Protein Coding	GC13M040555	45.2199554443359	https://www.genecards.org/cgi-bin/carddisp.pl?gene=FOXO1
DPP4	Dipeptidyl Peptidase 4	Protein Coding	GC02M161992	45.1494903564453	https://www.genecards.org/cgi-bin/carddisp.pl?gene=DPP4
EZH2	Enhancer Of Zeste 2 Polycomb Repressive Complex 2 Subunit	Protein Coding	GC07M148807	45.1377029418945	https://www.genecards.org/cgi-bin/carddisp.pl?gene=EZH2
CARMIL2	Capping Protein Regulator And Myosin 1 Linker 2	Protein Coding	GC16P067644	45.0775680541992	https://www.genecards.org/cgi-bin/carddisp.pl?gene=CARMIL2
LEP	Leptin	Protein Coding	GC07P128241	45.0195732116699	https://www.genecards.org/cgi-bin/carddisp.pl?gene=LEP
PALB2	Partner And Localizer Of BRCA2	Protein Coding	GC16M023603	44.9711380004883	https://www.genecards.org/cgi-bin/carddisp.pl?gene=PALB2
CD79A	CD79a Molecule	Protein Coding	GC19P041877	44.9344940185547	https://www.genecards.org/cgi-bin/carddisp.pl?gene=CD79A
TLR4	Toll Like Receptor 4	Protein Coding	GC09P117704	44.8600234985352	https://www.genecards.org/cgi-bin/carddisp.pl?gene=TLR4
IGF1R	Insulin Like Growth Factor 1 Receptor	Protein Coding	GC15P098648	44.7546844482422	https://www.genecards.org/cgi-bin/carddisp.pl?gene=IGF1R
TLX3	T Cell Leukemia Homeobox 3	Protein Coding	GC05P171309	44.7297401428223	https://www.genecards.org/cgi-bin/carddisp.pl?gene=TLX3
TNFRSF9	TNF Receptor Superfamily Member 9	Protein Coding	GC01M007915	44.7086181640625	https://www.genecards.org/cgi-bin/carddisp.pl?gene=TNFRSF9
PRKDC	Protein Kinase, DNA-Activated, Catalytic Subunit	Protein Coding	GC08M047773	44.6553840637207	https://www.genecards.org/cgi-bin/carddisp.pl?gene=PRKDC
MEG3	Maternally Expressed 3	RNA Gene	GC14P117888	44.6064186096191	https://www.genecards.org/cgi-bin/carddisp.pl?gene=MEG3
NFE2L2	NFE2 Like BZIP Transcription Factor 2	Protein Coding	GC02M177227	44.5952796936035	https://www.genecards.org/cgi-bin/carddisp.pl?gene=NFE2L2
TNFRSF1A	TNF Receptor Superfamily Member 1A	Protein Coding	GC12M006328	44.420238494873	https://www.genecards.org/cgi-bin/carddisp.pl?gene=TNFRSF1A
CD2	CD2 Molecule	Protein Coding	GC01P116754	44.3323593139648	https://www.genecards.org/cgi-bin/carddisp.pl?gene=CD2
TGFBR2	Transforming Growth Factor Beta Receptor 2	Protein Coding	GC03P030623	44.2800102233887	https://www.genecards.org/cgi-bin/carddisp.pl?gene=TGFBR2
ORAI1	ORAI Calcium Release-Activated Calcium Modulator 1	Protein Coding	GC12P134704	44.2477798461914	https://www.genecards.org/cgi-bin/carddisp.pl?gene=ORAI1
MAPK14	Mitogen-Activated Protein Kinase 14	Protein Coding	GC06P144902	44.2346878051758	https://www.genecards.org/cgi-bin/carddisp.pl?gene=MAPK14
PTK2B	Protein Tyrosine Kinase 2 Beta	Protein Coding	GC08P027311	44.1360702514648	https://www.genecards.org/cgi-bin/carddisp.pl?gene=PTK2B
NCAM1	Neural Cell Adhesion Molecule 1	Protein Coding	GC11P112961	44.022346496582	https://www.genecards.org/cgi-bin/carddisp.pl?gene=NCAM1
TNFRSF4	TNF Receptor Superfamily Member 4	Protein Coding	GC01M001211	43.9643707275391	https://www.genecards.org/cgi-bin/carddisp.pl?gene=TNFRSF4
BCL2L1	BCL2 Like 1	Protein Coding	GC20M031664	43.8067512512207	https://www.genecards.org/cgi-bin/carddisp.pl?gene=BCL2L1
ITGAL	Integrin Subunit Alpha L	Protein Coding	GC16P030472	43.7353820800781	https://www.genecards.org/cgi-bin/carddisp.pl?gene=ITGAL
MYB	MYB Proto-Oncogene, Transcription Factor	Protein Coding	GC06P135181	43.6603813171387	https://www.genecards.org/cgi-bin/carddisp.pl?gene=MYB
EGF	Epidermal Growth Factor	Protein Coding	GC04P109912	43.4501800537109	https://www.genecards.org/cgi-bin/carddisp.pl?gene=EGF
MITF	Melanocyte Inducing Transcription Factor	Protein Coding	GC03P069740	43.4472465515137	https://www.genecards.org/cgi-bin/carddisp.pl?gene=MITF
ITGA4	Integrin Subunit Alpha 4	Protein Coding	GC02P181475	43.4078140258789	https://www.genecards.org/cgi-bin/carddisp.pl?gene=ITGA4
IGF1	Insulin Like Growth Factor 1	Protein Coding	GC12M102395	43.3983039855957	https://www.genecards.org/cgi-bin/carddisp.pl?gene=IGF1
IFNA1	Interferon Alpha 1	Protein Coding	GC09P021798	43.3757247924805	https://www.genecards.org/cgi-bin/carddisp.pl?gene=IFNA1
G6PD	Glucose-6-Phosphate Dehydrogenase	Protein Coding	GC0XM154605	43.3710632324219	https://www.genecards.org/cgi-bin/carddisp.pl?gene=G6PD
MIR223	MicroRNA 223	RNA Gene	GC0XP066018	43.3709373474121	https://www.genecards.org/cgi-bin/carddisp.pl?gene=MIR223
PDGFRB	Platelet Derived Growth Factor Receptor Beta	Protein Coding	GC05M150113	43.3252067565918	https://www.genecards.org/cgi-bin/carddisp.pl?gene=PDGFRB
KLRK1	Killer Cell Lectin Like Receptor K1	Protein Coding	GC12M030833	43.3114776611328	https://www.genecards.org/cgi-bin/carddisp.pl?gene=KLRK1
MUC1	Mucin 1, Cell Surface Associated	Protein Coding	GC01M155185	43.2481994628906	https://www.genecards.org/cgi-bin/carddisp.pl?gene=MUC1
AKT2	AKT Serine/Threonine Kinase 2	Protein Coding	GC19M040230	43.222038269043	https://www.genecards.org/cgi-bin/carddisp.pl?gene=AKT2
IL21R	Interleukin 21 Receptor	Protein Coding	GC16P096458	43.1348648071289	https://www.genecards.org/cgi-bin/carddisp.pl?gene=IL21R
TYK2	Tyrosine Kinase 2	Protein Coding	GC19M010350	43.0100936889648	https://www.genecards.org/cgi-bin/carddisp.pl?gene=TYK2
MMP9	Matrix Metallopeptidase 9	Protein Coding	GC20P046008	43.0013160705566	https://www.genecards.org/cgi-bin/carddisp.pl?gene=MMP9
PLCG1	Phospholipase C Gamma 1	Protein Coding	GC20P041136	42.9852142333984	https://www.genecards.org/cgi-bin/carddisp.pl?gene=PLCG1
IDH1	Isocitrate Dehydrogenase (NADP(+)) 1	Protein Coding	GC02M208236	42.916934967041	https://www.genecards.org/cgi-bin/carddisp.pl?gene=IDH1
NFATC4	Nuclear Factor Of Activated T Cells 4	Protein Coding	GC14P024365	42.8793716430664	https://www.genecards.org/cgi-bin/carddisp.pl?gene=NFATC4
PRKCQ	Protein Kinase C Theta	Protein Coding	GC10M006978	42.8641357421875	https://www.genecards.org/cgi-bin/carddisp.pl?gene=PRKCQ
FOS	Fos Proto-Oncogene, AP-1 Transcription Factor Subunit	Protein Coding	GC14P075278	42.8148078918457	https://www.genecards.org/cgi-bin/carddisp.pl?gene=FOS
LMO1	LIM Domain Only 1	Protein Coding	GC11M008224	42.8117828369141	https://www.genecards.org/cgi-bin/carddisp.pl?gene=LMO1
PECAM1	Platelet And Endothelial Cell Adhesion Molecule 1	Protein Coding	GC17M064319	42.6903953552246	https://www.genecards.org/cgi-bin/carddisp.pl?gene=PECAM1
IL18	Interleukin 18	Protein Coding	GC11M112143	42.5857086181641	https://www.genecards.org/cgi-bin/carddisp.pl?gene=IL18
TIGIT	T Cell Immunoreceptor With Ig And ITIM Domains	Protein Coding	GC03P114276	42.5824203491211	https://www.genecards.org/cgi-bin/carddisp.pl?gene=TIGIT
CCND3	Cyclin D3	Protein Coding	GC06M041934	42.3673667907715	https://www.genecards.org/cgi-bin/carddisp.pl?gene=CCND3
VAV1	Vav Guanine Nucleotide Exchange Factor 1	Protein Coding	GC19P006772	42.3569641113281	https://www.genecards.org/cgi-bin/carddisp.pl?gene=VAV1
DNMT3B	DNA Methyltransferase 3 Beta	Protein Coding	GC20P032762	42.3377304077148	https://www.genecards.org/cgi-bin/carddisp.pl?gene=DNMT3B
MCL1	MCL1 Apoptosis Regulator, BCL2 Family Member	Protein Coding	GC01M163762	42.2887382507324	https://www.genecards.org/cgi-bin/carddisp.pl?gene=MCL1
CD69	CD69 Molecule	Protein Coding	GC12M030826	42.2223167419434	https://www.genecards.org/cgi-bin/carddisp.pl?gene=CD69
CEBPA	CCAAT Enhancer Binding Protein Alpha	Protein Coding	GC19M033299	42.1557846069336	https://www.genecards.org/cgi-bin/carddisp.pl?gene=CEBPA
IL12RB1	Interleukin 12 Receptor Subunit Beta 1	Protein Coding	GC19M018058	42.1551132202148	https://www.genecards.org/cgi-bin/carddisp.pl?gene=IL12RB1
JAK1	Janus Kinase 1	Protein Coding	GC01M064833	41.9418449401855	https://www.genecards.org/cgi-bin/carddisp.pl?gene=JAK1
TBX5	T-Box Transcription Factor 5	Protein Coding	GC12M114353	41.8629341125488	https://www.genecards.org/cgi-bin/carddisp.pl?gene=TBX5
RARA	Retinoic Acid Receptor Alpha	Protein Coding	GC17P040309	41.8527221679688	https://www.genecards.org/cgi-bin/carddisp.pl?gene=RARA
MAP3K14	Mitogen-Activated Protein Kinase Kinase Kinase 14	Protein Coding	GC17M045263	41.8348274230957	https://www.genecards.org/cgi-bin/carddisp.pl?gene=MAP3K14
IDH2	Isocitrate Dehydrogenase (NADP(+)) 2	Protein Coding	GC15M090083	41.8195152282715	https://www.genecards.org/cgi-bin/carddisp.pl?gene=IDH2
CXCR3	C-X-C Motif Chemokine Receptor 3	Protein Coding	GC0XM071615	41.7962036132813	https://www.genecards.org/cgi-bin/carddisp.pl?gene=CXCR3
PCNA	Proliferating Cell Nuclear Antigen	Protein Coding	GC20M005114	41.746696472168	https://www.genecards.org/cgi-bin/carddisp.pl?gene=PCNA
TNNT2	Troponin T2, Cardiac Type	Protein Coding	GC01M201359	41.7385635375977	https://www.genecards.org/cgi-bin/carddisp.pl?gene=TNNT2
MIR221	MicroRNA 221	RNA Gene	GC0XM045746	41.7198257446289	https://www.genecards.org/cgi-bin/carddisp.pl?gene=MIR221
SLC2A1	Solute Carrier Family 2 Member 1	Protein Coding	GC01M042925	41.6842956542969	https://www.genecards.org/cgi-bin/carddisp.pl?gene=SLC2A1
CD70	CD70 Molecule	Protein Coding	GC19M096006	41.6252212524414	https://www.genecards.org/cgi-bin/carddisp.pl?gene=CD70
CCR7	C-C Motif Chemokine Receptor 7	Protein Coding	GC17M085155	41.6143417358398	https://www.genecards.org/cgi-bin/carddisp.pl?gene=CCR7
STXBP2	Syntaxin Binding Protein 2	Protein Coding	GC19P122131	41.5365180969238	https://www.genecards.org/cgi-bin/carddisp.pl?gene=STXBP2
CDC42	Cell Division Cycle 42	Protein Coding	GC01P022052	41.440185546875	https://www.genecards.org/cgi-bin/carddisp.pl?gene=CDC42
ERBB4	Erb-B2 Receptor Tyrosine Kinase 4	Protein Coding	GC02M211375	41.3410530090332	https://www.genecards.org/cgi-bin/carddisp.pl?gene=ERBB4
TRD	T Cell Receptor Delta Locus	Protein Coding	GC14P047908	41.3225212097168	https://www.genecards.org/cgi-bin/carddisp.pl?gene=TRD
FLCN	Folliculin	Protein Coding	GC17M017212	41.3100242614746	https://www.genecards.org/cgi-bin/carddisp.pl?gene=FLCN
CREB1	CAMP Responsive Element Binding Protein 1	Protein Coding	GC02P207529	41.1471405029297	https://www.genecards.org/cgi-bin/carddisp.pl?gene=CREB1
FCGR3A	Fc Gamma Receptor IIIa	Protein Coding	GC01M161541	41.1188850402832	https://www.genecards.org/cgi-bin/carddisp.pl?gene=FCGR3A
CD5	CD5 Molecule	Protein Coding	GC11P093434	41.0788688659668	https://www.genecards.org/cgi-bin/carddisp.pl?gene=CD5
BAP1	BRCA1 Associated Protein 1	Protein Coding	GC03M052401	40.9294586181641	https://www.genecards.org/cgi-bin/carddisp.pl?gene=BAP1
IL12B	Interleukin 12B	Protein Coding	GC05M159314	40.8752670288086	https://www.genecards.org/cgi-bin/carddisp.pl?gene=IL12B
NOS3	Nitric Oxide Synthase 3	Protein Coding	GC07P159858	40.8217926025391	https://www.genecards.org/cgi-bin/carddisp.pl?gene=NOS3
TERC	Telomerase RNA Component	RNA Gene	GC03M169765	40.754810333252	https://www.genecards.org/cgi-bin/carddisp.pl?gene=TERC
GATA1	GATA Binding Protein 1	Protein Coding	GC0XP048786	40.7019500732422	https://www.genecards.org/cgi-bin/carddisp.pl?gene=GATA1
MSN	Moesin	Protein Coding	GC0XP065588	40.6852378845215	https://www.genecards.org/cgi-bin/carddisp.pl?gene=MSN
TLR2	Toll Like Receptor 2	Protein Coding	GC04P153684	40.5949935913086	https://www.genecards.org/cgi-bin/carddisp.pl?gene=TLR2
BIRC3	Baculoviral IAP Repeat Containing 3	Protein Coding	GC11P102317	40.5807914733887	https://www.genecards.org/cgi-bin/carddisp.pl?gene=BIRC3
MAPK3	Mitogen-Activated Protein Kinase 3	Protein Coding	GC16M044882	40.3684730529785	https://www.genecards.org/cgi-bin/carddisp.pl?gene=MAPK3
DNMT1	DNA Methyltransferase 1	Protein Coding	GC19M010133	40.3368949890137	https://www.genecards.org/cgi-bin/carddisp.pl?gene=DNMT1
CP	Ceruloplasmin	Protein Coding	GC03M149162	40.3212394714355	https://www.genecards.org/cgi-bin/carddisp.pl?gene=CP
CBLB	Cbl Proto-Oncogene B	Protein Coding	GC03M105655	40.2122192382813	https://www.genecards.org/cgi-bin/carddisp.pl?gene=CBLB
TCIRG1	T Cell Immune Regulator 1, ATPase H+ Transporting V0 Subunit A3	Protein Coding	GC11P094842	40.2065200805664	https://www.genecards.org/cgi-bin/carddisp.pl?gene=TCIRG1
LYN	LYN Proto-Oncogene, Src Family Tyrosine Kinase	Protein Coding	GC08P055879	40.1837463378906	https://www.genecards.org/cgi-bin/carddisp.pl?gene=LYN
HPRT1	Hypoxanthine Phosphoribosyltransferase 1	Protein Coding	GC0XP134460	40.1733741760254	https://www.genecards.org/cgi-bin/carddisp.pl?gene=HPRT1
HOTAIR	HOX Transcript Antisense RNA	RNA Gene	GC12M053962	40.1240692138672	https://www.genecards.org/cgi-bin/carddisp.pl?gene=HOTAIR
VTCN1	V-Set Domain Containing T Cell Activation Inhibitor 1	Protein Coding	GC01M117143	40.0448608398438	https://www.genecards.org/cgi-bin/carddisp.pl?gene=VTCN1
MYH7	Myosin Heavy Chain 7	Protein Coding	GC14M023412	40.0226135253906	https://www.genecards.org/cgi-bin/carddisp.pl?gene=MYH7
NFKB2	Nuclear Factor Kappa B Subunit 2	Protein Coding	GC10P102394	40.0198860168457	https://www.genecards.org/cgi-bin/carddisp.pl?gene=NFKB2
MIR125A	MicroRNA 125a	RNA Gene	GC19P123545	40.0016250610352	https://www.genecards.org/cgi-bin/carddisp.pl?gene=MIR125A
IRF8	Interferon Regulatory Factor 8	Protein Coding	GC16P098462	39.9996566772461	https://www.genecards.org/cgi-bin/carddisp.pl?gene=IRF8
CSF3	Colony Stimulating Factor 3	Protein Coding	GC17P040015	39.9943695068359	https://www.genecards.org/cgi-bin/carddisp.pl?gene=CSF3
RTEL1	Regulator Of Telomere Elongation Helicase 1	Protein Coding	GC20P067548	39.9264907836914	https://www.genecards.org/cgi-bin/carddisp.pl?gene=RTEL1
HPS1	HPS1 Biogenesis Of Lysosomal Organelles Complex 3 Subunit 1	Protein Coding	GC10M098410	39.9156951904297	https://www.genecards.org/cgi-bin/carddisp.pl?gene=HPS1
TCL6	T Cell Leukemia/Lymphoma 6	RNA Gene	GC14P095627	39.9106025695801	https://www.genecards.org/cgi-bin/carddisp.pl?gene=TCL6
CR2	Complement C3d Receptor 2	Protein Coding	GC01P207454	39.8519439697266	https://www.genecards.org/cgi-bin/carddisp.pl?gene=CR2
MAGT1	Magnesium Transporter 1	Protein Coding	GC0XM078246	39.8372344970703	https://www.genecards.org/cgi-bin/carddisp.pl?gene=MAGT1
ADAM17	ADAM Metallopeptidase Domain 17	Protein Coding	GC02M009488	39.8080863952637	https://www.genecards.org/cgi-bin/carddisp.pl?gene=ADAM17
LRBA	LPS Responsive Beige-Like Anchor Protein	Protein Coding	GC04M150264	39.8044281005859	https://www.genecards.org/cgi-bin/carddisp.pl?gene=LRBA
MIR17	MicroRNA 17	RNA Gene	GC13P091350	39.7866287231445	https://www.genecards.org/cgi-bin/carddisp.pl?gene=MIR17
SDHB	Succinate Dehydrogenase Complex Iron Sulfur Subunit B	Protein Coding	GC01M019397	39.6562309265137	https://www.genecards.org/cgi-bin/carddisp.pl?gene=SDHB
FN1	Fibronectin 1	Protein Coding	GC02M215360	39.6343688964844	https://www.genecards.org/cgi-bin/carddisp.pl?gene=FN1
MPO	Myeloperoxidase	Protein Coding	GC17M058269	39.5979843139648	https://www.genecards.org/cgi-bin/carddisp.pl?gene=MPO
CDKN2B	Cyclin Dependent Kinase Inhibitor 2B	Protein Coding	GC09M022002	39.5515937805176	https://www.genecards.org/cgi-bin/carddisp.pl?gene=CDKN2B
PRKCA	Protein Kinase C Alpha	Protein Coding	GC17P066302	39.4816436767578	https://www.genecards.org/cgi-bin/carddisp.pl?gene=PRKCA
APP	Amyloid Beta Precursor Protein	Protein Coding	GC21M025880	39.4418716430664	https://www.genecards.org/cgi-bin/carddisp.pl?gene=APP
SETD2	SET Domain Containing 2, Histone Lysine Methyltransferase	Protein Coding	GC03M047033	39.4159851074219	https://www.genecards.org/cgi-bin/carddisp.pl?gene=SETD2
ATR	ATR Serine/Threonine Kinase	Protein Coding	GC03M142449	39.3639755249023	https://www.genecards.org/cgi-bin/carddisp.pl?gene=ATR
IL9	Interleukin 9	Protein Coding	GC05M135891	39.3085708618164	https://www.genecards.org/cgi-bin/carddisp.pl?gene=IL9
HLA-G	Major Histocompatibility Complex, Class I, G	Protein Coding	GC06P144710	39.2830123901367	https://www.genecards.org/cgi-bin/carddisp.pl?gene=HLA-G
CD81	CD81 Molecule	Protein Coding	GC11P012372	39.2691688537598	https://www.genecards.org/cgi-bin/carddisp.pl?gene=CD81
TNFSF11	TNF Superfamily Member 11	Protein Coding	GC13P042562	39.2315139770508	https://www.genecards.org/cgi-bin/carddisp.pl?gene=TNFSF11
MIR210	MicroRNA 210	RNA Gene	GC11M012505	39.2249450683594	https://www.genecards.org/cgi-bin/carddisp.pl?gene=MIR210
TCF7	Transcription Factor 7	Protein Coding	GC05P134301	39.2175750732422	https://www.genecards.org/cgi-bin/carddisp.pl?gene=TCF7
NTRK1	Neurotrophic Receptor Tyrosine Kinase 1	Protein Coding	GC01P156815	39.215202331543	https://www.genecards.org/cgi-bin/carddisp.pl?gene=NTRK1
CRTAM	Cytotoxic And Regulatory T Cell Molecule	Protein Coding	GC11P123088	39.1915130615234	https://www.genecards.org/cgi-bin/carddisp.pl?gene=CRTAM
HLA-DQB1	Major Histocompatibility Complex, Class II, DQ Beta 1	Protein Coding	GC06M097169	39.1400108337402	https://www.genecards.org/cgi-bin/carddisp.pl?gene=HLA-DQB1
THY1	Thy-1 Cell Surface Antigen	Protein Coding	GC11M130208	39.1337127685547	https://www.genecards.org/cgi-bin/carddisp.pl?gene=THY1
CASP10	Caspase 10	Protein Coding	GC02P201182	39.0073547363281	https://www.genecards.org/cgi-bin/carddisp.pl?gene=CASP10
NEAT1	Nuclear Paraspeckle Assembly Transcript 1	RNA Gene	GC11P094620	39.0012817382813	https://www.genecards.org/cgi-bin/carddisp.pl?gene=NEAT1
TNFSF10	TNF Superfamily Member 10	Protein Coding	GC03M172505	38.9908294677734	https://www.genecards.org/cgi-bin/carddisp.pl?gene=TNFSF10
MEN1	Menin 1	Protein Coding	GC11M064803	38.8822135925293	https://www.genecards.org/cgi-bin/carddisp.pl?gene=MEN1
PLAT	Plasminogen Activator, Tissue Type	Protein Coding	GC08M042174	38.7718124389648	https://www.genecards.org/cgi-bin/carddisp.pl?gene=PLAT
POLE	DNA Polymerase Epsilon, Catalytic Subunit	Protein Coding	GC12M132789	38.7214775085449	https://www.genecards.org/cgi-bin/carddisp.pl?gene=POLE
CD34	CD34 Molecule	Protein Coding	GC01M207880	38.7156524658203	https://www.genecards.org/cgi-bin/carddisp.pl?gene=CD34
LOC107303343	Adenosine Deaminase Intronic Regulatory Elements	Functional Element	GC20P044629	38.5629425048828	https://www.genecards.org/cgi-bin/carddisp.pl?gene=LOC107303343
CDK1	Cyclin Dependent Kinase 1	Protein Coding	GC10P060772	38.5193061828613	https://www.genecards.org/cgi-bin/carddisp.pl?gene=CDK1
MTHFR	Methylenetetrahydrofolate Reductase	Protein Coding	GC01M011785	38.4828300476074	https://www.genecards.org/cgi-bin/carddisp.pl?gene=MTHFR
NF2	NF2, Moesin-Ezrin-Radixin Like (MERLIN) Tumor Suppressor	Protein Coding	GC22P029603	38.4682998657227	https://www.genecards.org/cgi-bin/carddisp.pl?gene=NF2
NLRP3	NLR Family Pyrin Domain Containing 3	Protein Coding	GC01P247496	38.464469909668	https://www.genecards.org/cgi-bin/carddisp.pl?gene=NLRP3
SELL	Selectin L	Protein Coding	GC01M169690	38.4375534057617	https://www.genecards.org/cgi-bin/carddisp.pl?gene=SELL
CCL3	C-C Motif Chemokine Ligand 3	Protein Coding	GC17M036088	38.4049377441406	https://www.genecards.org/cgi-bin/carddisp.pl?gene=CCL3
CFTR	CF Transmembrane Conductance Regulator	Protein Coding	GC07P117287	38.3667831420898	https://www.genecards.org/cgi-bin/carddisp.pl?gene=CFTR
AICDA	Activation Induced Cytidine Deaminase	Protein Coding	GC12M008602	38.3374290466309	https://www.genecards.org/cgi-bin/carddisp.pl?gene=AICDA
PGM3	Phosphoglucomutase 3	Protein Coding	GC06M097842	38.2817840576172	https://www.genecards.org/cgi-bin/carddisp.pl?gene=PGM3
ACTB	Actin Beta	Protein Coding	GC07M005549	38.2508926391602	https://www.genecards.org/cgi-bin/carddisp.pl?gene=ACTB
PTCRA	Pre T Cell Antigen Receptor Alpha	Protein Coding	GC06P042915	38.1973876953125	https://www.genecards.org/cgi-bin/carddisp.pl?gene=PTCRA
CARD11-AS1	CARD11 Antisense RNA 1	RNA Gene	GC07P013725	38.1733474731445	https://www.genecards.org/cgi-bin/carddisp.pl?gene=CARD11-AS1
TNFRSF1B	TNF Receptor Superfamily Member 1B	Protein Coding	GC01P051309	38.1645584106445	https://www.genecards.org/cgi-bin/carddisp.pl?gene=TNFRSF1B
PTPN6	Protein Tyrosine Phosphatase Non-Receptor Type 6	Protein Coding	GC12P042126	38.0481567382813	https://www.genecards.org/cgi-bin/carddisp.pl?gene=PTPN6
MIR29A	MicroRNA 29a	RNA Gene	GC07M130876	38.0455932617188	https://www.genecards.org/cgi-bin/carddisp.pl?gene=MIR29A
AURKA	Aurora Kinase A	Protein Coding	GC20M056370	37.9853096008301	https://www.genecards.org/cgi-bin/carddisp.pl?gene=AURKA
TUG1	Taurine Up-Regulated 1	Protein Coding	GC22P030969	37.9627914428711	https://www.genecards.org/cgi-bin/carddisp.pl?gene=TUG1
BIRC5	Baculoviral IAP Repeat Containing 5	Protein Coding	GC17P078214	37.957878112793	https://www.genecards.org/cgi-bin/carddisp.pl?gene=BIRC5
PTGS2	Prostaglandin-Endoperoxide Synthase 2	Protein Coding	GC01M186671	37.9577865600586	https://www.genecards.org/cgi-bin/carddisp.pl?gene=PTGS2
PTK2	Protein Tyrosine Kinase 2	Protein Coding	GC08M140657	37.9252090454102	https://www.genecards.org/cgi-bin/carddisp.pl?gene=PTK2
MIR126	MicroRNA 126	RNA Gene	GC09P136670	37.9076766967773	https://www.genecards.org/cgi-bin/carddisp.pl?gene=MIR126
MIR145	MicroRNA 145	RNA Gene	GC05P149430	37.8497619628906	https://www.genecards.org/cgi-bin/carddisp.pl?gene=MIR145
CERNA3	Competing Endogenous LncRNA 3 For MiR-645	RNA Gene	GC08P056352	37.8067245483398	https://www.genecards.org/cgi-bin/carddisp.pl?gene=CERNA3
CASP9	Caspase 9	Protein Coding	GC01M015507	37.7575340270996	https://www.genecards.org/cgi-bin/carddisp.pl?gene=CASP9
SMO	Smoothened, Frizzled Class Receptor	Protein Coding	GC07P137052	37.7127723693848	https://www.genecards.org/cgi-bin/carddisp.pl?gene=SMO
TRGC1	T Cell Receptor Gamma Constant 1	Protein Coding	GC07M038257	37.7053833007813	https://www.genecards.org/cgi-bin/carddisp.pl?gene=TRGC1
FANCC	FA Complementation Group C	Protein Coding	GC09M095099	37.6909446716309	https://www.genecards.org/cgi-bin/carddisp.pl?gene=FANCC
APOE	Apolipoprotein E	Protein Coding	GC19P123244	37.6653671264648	https://www.genecards.org/cgi-bin/carddisp.pl?gene=APOE
MMP2	Matrix Metallopeptidase 2	Protein Coding	GC16P097295	37.6550369262695	https://www.genecards.org/cgi-bin/carddisp.pl?gene=MMP2
PRDM1	PR/SET Domain 1	Protein Coding	GC06P145634	37.648006439209	https://www.genecards.org/cgi-bin/carddisp.pl?gene=PRDM1
MIR106A	MicroRNA 106a	RNA Gene	GC0XM134505	37.6455230712891	https://www.genecards.org/cgi-bin/carddisp.pl?gene=MIR106A
SMAD3	SMAD Family Member 3	Protein Coding	GC15P067063	37.6080551147461	https://www.genecards.org/cgi-bin/carddisp.pl?gene=SMAD3
KMT2D	Lysine Methyltransferase 2D	Protein Coding	GC12M049018	37.5937423706055	https://www.genecards.org/cgi-bin/carddisp.pl?gene=KMT2D
ALB	Albumin	Protein Coding	GC04P073397	37.5536460876465	https://www.genecards.org/cgi-bin/carddisp.pl?gene=ALB
NHEJ1	Non-Homologous End Joining Factor 1	Protein Coding	GC02M219175	37.5455093383789	https://www.genecards.org/cgi-bin/carddisp.pl?gene=NHEJ1
VIM	Vimentin	Protein Coding	GC10P017227	37.536262512207	https://www.genecards.org/cgi-bin/carddisp.pl?gene=VIM
CSF1	Colony Stimulating Factor 1	Protein Coding	GC01P109911	37.5312652587891	https://www.genecards.org/cgi-bin/carddisp.pl?gene=CSF1
CD209	CD209 Molecule	Protein Coding	GC19M007739	37.4685707092285	https://www.genecards.org/cgi-bin/carddisp.pl?gene=CD209
CCND2	Cyclin D2	Protein Coding	GC12P042059	37.4526901245117	https://www.genecards.org/cgi-bin/carddisp.pl?gene=CCND2
UNC13D	Unc-13 Homolog D	Protein Coding	GC17M075827	37.4194297790527	https://www.genecards.org/cgi-bin/carddisp.pl?gene=UNC13D
CXCL10	C-X-C Motif Chemokine Ligand 10	Protein Coding	GC04M076021	37.4001235961914	https://www.genecards.org/cgi-bin/carddisp.pl?gene=CXCL10
EPO	Erythropoietin	Protein Coding	GC07P100720	37.3044967651367	https://www.genecards.org/cgi-bin/carddisp.pl?gene=EPO
ITGAM	Integrin Subunit Alpha M	Protein Coding	GC16P096773	37.2964248657227	https://www.genecards.org/cgi-bin/carddisp.pl?gene=ITGAM
AKT3	AKT Serine/Threonine Kinase 3	Protein Coding	GC01M243488	37.2470626831055	https://www.genecards.org/cgi-bin/carddisp.pl?gene=AKT3
CD59	CD59 Molecule (CD59 Blood Group)	Protein Coding	GC11M033724	37.2119293212891	https://www.genecards.org/cgi-bin/carddisp.pl?gene=CD59
SP1	Sp1 Transcription Factor	Protein Coding	GC12P053380	37.1931114196777	https://www.genecards.org/cgi-bin/carddisp.pl?gene=SP1
CHEK1	Checkpoint Kinase 1	Protein Coding	GC11P125625	37.1569061279297	https://www.genecards.org/cgi-bin/carddisp.pl?gene=CHEK1
AP3B1	Adaptor Related Protein Complex 3 Subunit Beta 1	Protein Coding	GC05M078000	37.1380004882813	https://www.genecards.org/cgi-bin/carddisp.pl?gene=AP3B1
GRB2	Growth Factor Receptor Bound Protein 2	Protein Coding	GC17M075318	37.0222625732422	https://www.genecards.org/cgi-bin/carddisp.pl?gene=GRB2
CD79B	CD79b Molecule	Protein Coding	GC17M063928	36.9495620727539	https://www.genecards.org/cgi-bin/carddisp.pl?gene=CD79B
IL6R	Interleukin 6 Receptor	Protein Coding	GC01P154405	36.9347534179688	https://www.genecards.org/cgi-bin/carddisp.pl?gene=IL6R
ARID1A	AT-Rich Interaction Domain 1A	Protein Coding	GC01P026693	36.9338607788086	https://www.genecards.org/cgi-bin/carddisp.pl?gene=ARID1A
LAT2	Linker For Activation Of T Cells Family Member 2	Protein Coding	GC07P074199	36.9088516235352	https://www.genecards.org/cgi-bin/carddisp.pl?gene=LAT2
CCR4	C-C Motif Chemokine Receptor 4	Protein Coding	GC03P032951	36.8889617919922	https://www.genecards.org/cgi-bin/carddisp.pl?gene=CCR4
CRP	C-Reactive Protein	Protein Coding	GC01M164127	36.8503265380859	https://www.genecards.org/cgi-bin/carddisp.pl?gene=CRP
PARP1	Poly(ADP-Ribose) Polymerase 1	Protein Coding	GC01M226360	36.846378326416	https://www.genecards.org/cgi-bin/carddisp.pl?gene=PARP1
TP63	Tumor Protein P63	Protein Coding	GC03P189598	36.8037071228027	https://www.genecards.org/cgi-bin/carddisp.pl?gene=TP63
PBX1	PBX Homeobox 1	Protein Coding	GC01P167803	36.7997093200684	https://www.genecards.org/cgi-bin/carddisp.pl?gene=PBX1
GNAS	GNAS Complex Locus	Protein Coding	GC20P058839	36.797290802002	https://www.genecards.org/cgi-bin/carddisp.pl?gene=GNAS
MIR34A	MicroRNA 34a	RNA Gene	GC01M015281	36.7879104614258	https://www.genecards.org/cgi-bin/carddisp.pl?gene=MIR34A
RMRP	RNA Component Of Mitochondrial RNA Processing Endoribonuclease	RNA Gene	GC09M035655	36.7443313598633	https://www.genecards.org/cgi-bin/carddisp.pl?gene=RMRP
SPP1	Secreted Phosphoprotein 1	Protein Coding	GC04P087975	36.7086029052734	https://www.genecards.org/cgi-bin/carddisp.pl?gene=SPP1
HDAC1	Histone Deacetylase 1	Protein Coding	GC01P032292	36.6801338195801	https://www.genecards.org/cgi-bin/carddisp.pl?gene=HDAC1
MRE11	MRE11 Homolog, Double Strand Break Repair Nuclease	Protein Coding	GC11M129626	36.6688919067383	https://www.genecards.org/cgi-bin/carddisp.pl?gene=MRE11
IKZF3	IKAROS Family Zinc Finger 3	Protein Coding	GC17M085120	36.5391273498535	https://www.genecards.org/cgi-bin/carddisp.pl?gene=IKZF3
CCL4	C-C Motif Chemokine Ligand 4	Protein Coding	GC17P036103	36.5098342895508	https://www.genecards.org/cgi-bin/carddisp.pl?gene=CCL4
XIST	X Inactive Specific Transcript	RNA Gene	GC0XM073820	36.5021095275879	https://www.genecards.org/cgi-bin/carddisp.pl?gene=XIST
SOCS1	Suppressor Of Cytokine Signaling 1	Protein Coding	GC16M025937	36.4642333984375	https://www.genecards.org/cgi-bin/carddisp.pl?gene=SOCS1
TNFSF13B	TNF Superfamily Member 13b	Protein Coding	GC13P108251	36.4612464904785	https://www.genecards.org/cgi-bin/carddisp.pl?gene=TNFSF13B
CSF3R	Colony Stimulating Factor 3 Receptor	Protein Coding	GC01M036466	36.4338150024414	https://www.genecards.org/cgi-bin/carddisp.pl?gene=CSF3R
PDCD1LG2	Programmed Cell Death 1 Ligand 2	Protein Coding	GC09P005510	36.2638053894043	https://www.genecards.org/cgi-bin/carddisp.pl?gene=PDCD1LG2
TG	Thyroglobulin	Protein Coding	GC08P132866	36.2335205078125	https://www.genecards.org/cgi-bin/carddisp.pl?gene=TG
REN	Renin	Protein Coding	GC01M204154	36.2166976928711	https://www.genecards.org/cgi-bin/carddisp.pl?gene=REN
CYCS	Cytochrome C, Somatic	Protein Coding	GC07M025118	36.2106819152832	https://www.genecards.org/cgi-bin/carddisp.pl?gene=CYCS
CALR	Calreticulin	Protein Coding	GC19P012938	36.1881294250488	https://www.genecards.org/cgi-bin/carddisp.pl?gene=CALR
MIR140	MicroRNA 140	RNA Gene	GC16P097800	36.1793975830078	https://www.genecards.org/cgi-bin/carddisp.pl?gene=MIR140
TGFB2	Transforming Growth Factor Beta 2	Protein Coding	GC01P218345	36.1702194213867	https://www.genecards.org/cgi-bin/carddisp.pl?gene=TGFB2
CORO1A	Coronin 1A	Protein Coding	GC16P096692	36.1456069946289	https://www.genecards.org/cgi-bin/carddisp.pl?gene=CORO1A
CYBA	Cytochrome B-245 Alpha Chain	Protein Coding	GC16M088643	36.1356582641602	https://www.genecards.org/cgi-bin/carddisp.pl?gene=CYBA
TTC7A	Tetratricopeptide Repeat Domain 7A	Protein Coding	GC02P046921	36.1210632324219	https://www.genecards.org/cgi-bin/carddisp.pl?gene=TTC7A
PRKAR1A	Protein Kinase CAMP-Dependent Type I Regulatory Subunit Alpha	Protein Coding	GC17P123720	36.0752220153809	https://www.genecards.org/cgi-bin/carddisp.pl?gene=PRKAR1A
IRF1	Interferon Regulatory Factor 1	Protein Coding	GC05M132440	36.0022125244141	https://www.genecards.org/cgi-bin/carddisp.pl?gene=IRF1
IL4R	Interleukin 4 Receptor	Protein Coding	GC16P096455	35.9934158325195	https://www.genecards.org/cgi-bin/carddisp.pl?gene=IL4R
HLA-DPB1	Major Histocompatibility Complex, Class II, DP Beta 1	Protein Coding	GC06P144802	35.9552001953125	https://www.genecards.org/cgi-bin/carddisp.pl?gene=HLA-DPB1
UBE2T	Ubiquitin Conjugating Enzyme E2 T	Protein Coding	GC01M202332	35.9337158203125	https://www.genecards.org/cgi-bin/carddisp.pl?gene=UBE2T
RAB27A	RAB27A, Member RAS Oncogene Family	Protein Coding	GC15M055202	35.9328651428223	https://www.genecards.org/cgi-bin/carddisp.pl?gene=RAB27A
TNFRSF8	TNF Receptor Superfamily Member 8	Protein Coding	GC01P012063	35.9328079223633	https://www.genecards.org/cgi-bin/carddisp.pl?gene=TNFRSF8
SOS1	SOS Ras/Rac Guanine Nucleotide Exchange Factor 1	Protein Coding	GC02M039300	35.9323577880859	https://www.genecards.org/cgi-bin/carddisp.pl?gene=SOS1
ACE	Angiotensin I Converting Enzyme	Protein Coding	GC17P063477	35.9123229980469	https://www.genecards.org/cgi-bin/carddisp.pl?gene=ACE
STAT4	Signal Transducer And Activator Of Transcription 4	Protein Coding	GC02M191029	35.8794631958008	https://www.genecards.org/cgi-bin/carddisp.pl?gene=STAT4
HDAC9	Histone Deacetylase 9	Protein Coding	GC07P018086	35.8711471557617	https://www.genecards.org/cgi-bin/carddisp.pl?gene=HDAC9
TIA1	TIA1 Cytotoxic Granule Associated RNA Binding Protein	Protein Coding	GC02M070209	35.8688201904297	https://www.genecards.org/cgi-bin/carddisp.pl?gene=TIA1
GSK3B	Glycogen Synthase Kinase 3 Beta	Protein Coding	GC03M119821	35.8678665161133	https://www.genecards.org/cgi-bin/carddisp.pl?gene=GSK3B
SOX2	SRY-Box Transcription Factor 2	Protein Coding	GC03P181711	35.774486541748	https://www.genecards.org/cgi-bin/carddisp.pl?gene=SOX2
FH	Fumarate Hydratase	Protein Coding	GC01M241499	35.7703170776367	https://www.genecards.org/cgi-bin/carddisp.pl?gene=FH
RUNX1T1	RUNX1 Partner Transcriptional Co-Repressor 1	Protein Coding	GC08M091954	35.7583770751953	https://www.genecards.org/cgi-bin/carddisp.pl?gene=RUNX1T1
BMPR1A	Bone Morphogenetic Protein Receptor Type 1A	Protein Coding	GC10P112550	35.7541198730469	https://www.genecards.org/cgi-bin/carddisp.pl?gene=BMPR1A
RUNX2	RUNX Family Transcription Factor 2	Protein Coding	GC06P144988	35.7447242736816	https://www.genecards.org/cgi-bin/carddisp.pl?gene=RUNX2
REL	REL Proto-Oncogene, NF-KB Subunit	Protein Coding	GC02P060881	35.7089462280273	https://www.genecards.org/cgi-bin/carddisp.pl?gene=REL
MS4A1	Membrane Spanning 4-Domains A1	Protein Coding	GC11P093390	35.7075424194336	https://www.genecards.org/cgi-bin/carddisp.pl?gene=MS4A1
MIR141	MicroRNA 141	RNA Gene	GC12P042129	35.6135292053223	https://www.genecards.org/cgi-bin/carddisp.pl?gene=MIR141
MIRLET7C	MicroRNA Let-7c	RNA Gene	GC21P018986	35.6044387817383	https://www.genecards.org/cgi-bin/carddisp.pl?gene=MIRLET7C
LYST	Lysosomal Trafficking Regulator	Protein Coding	GC01M235661	35.5951156616211	https://www.genecards.org/cgi-bin/carddisp.pl?gene=LYST
LMNA	Lamin A/C	Protein Coding	GC01P156082	35.5436477661133	https://www.genecards.org/cgi-bin/carddisp.pl?gene=LMNA
IL6ST	Interleukin 6 Cytokine Family Signal Transducer	Protein Coding	GC05M055935	35.5289192199707	https://www.genecards.org/cgi-bin/carddisp.pl?gene=IL6ST
ZBTB16	Zinc Finger And BTB Domain Containing 16	Protein Coding	GC11P114059	35.4632110595703	https://www.genecards.org/cgi-bin/carddisp.pl?gene=ZBTB16
RELB	RELB Proto-Oncogene, NF-KB Subunit	Protein Coding	GC19P123248	35.4569625854492	https://www.genecards.org/cgi-bin/carddisp.pl?gene=RELB
CTPS1	CTP Synthase 1	Protein Coding	GC01P040979	35.4337158203125	https://www.genecards.org/cgi-bin/carddisp.pl?gene=CTPS1
MPL	MPL Proto-Oncogene, Thrombopoietin Receptor	Protein Coding	GC01P043337	35.4310913085938	https://www.genecards.org/cgi-bin/carddisp.pl?gene=MPL
CD7	CD7 Molecule	Protein Coding	GC17M082314	35.4280776977539	https://www.genecards.org/cgi-bin/carddisp.pl?gene=CD7
MIR146A	MicroRNA 146a	RNA Gene	GC05P160485	35.418815612793	https://www.genecards.org/cgi-bin/carddisp.pl?gene=MIR146A
CD244	CD244 Molecule	Protein Coding	GC01M160830	35.413330078125	https://www.genecards.org/cgi-bin/carddisp.pl?gene=CD244
TCF7L2	Transcription Factor 7 Like 2	Protein Coding	GC10P112950	35.4120254516602	https://www.genecards.org/cgi-bin/carddisp.pl?gene=TCF7L2
CYBB	Cytochrome B-245 Beta Chain	Protein Coding	GC0XP037780	35.3999099731445	https://www.genecards.org/cgi-bin/carddisp.pl?gene=CYBB
SHC1	SHC Adaptor Protein 1	Protein Coding	GC01M154962	35.3874664306641	https://www.genecards.org/cgi-bin/carddisp.pl?gene=SHC1
CNTN2	Contactin 2	Protein Coding	GC01P205043	35.3586921691895	https://www.genecards.org/cgi-bin/carddisp.pl?gene=CNTN2
CEACAM1	CEA Cell Adhesion Molecule 1	Protein Coding	GC19M042507	35.3043365478516	https://www.genecards.org/cgi-bin/carddisp.pl?gene=CEACAM1
ETS1	ETS Proto-Oncogene 1, Transcription Factor	Protein Coding	GC11M128458	35.2344741821289	https://www.genecards.org/cgi-bin/carddisp.pl?gene=ETS1
TYR	Tyrosinase	Protein Coding	GC11P089177	35.2098770141602	https://www.genecards.org/cgi-bin/carddisp.pl?gene=TYR
FANCA	FA Complementation Group A	Protein Coding	GC16M090206	35.1994476318359	https://www.genecards.org/cgi-bin/carddisp.pl?gene=FANCA
RIPK1	Receptor Interacting Serine/Threonine Kinase 1	Protein Coding	GC06P007000	35.1243286132813	https://www.genecards.org/cgi-bin/carddisp.pl?gene=RIPK1
MIR214	MicroRNA 214	RNA Gene	GC01M172234	35.0925254821777	https://www.genecards.org/cgi-bin/carddisp.pl?gene=MIR214
CAV1	Caveolin 1	Protein Coding	GC07P116524	35.0854225158691	https://www.genecards.org/cgi-bin/carddisp.pl?gene=CAV1
SMARCAL1	SWI/SNF Related, Matrix Associated, Actin Dependent Regulator Of Chromatin, Subfamily A Like 1	Protein Coding	GC02P216412	35.0376586914063	https://www.genecards.org/cgi-bin/carddisp.pl?gene=SMARCAL1
TRAT1	T Cell Receptor Associated Transmembrane Adaptor 1	Protein Coding	GC03P108823	35.0266380310059	https://www.genecards.org/cgi-bin/carddisp.pl?gene=TRAT1
RFXANK	Regulatory Factor X Associated Ankyrin Containing Protein	Protein Coding	GC19P019192	34.9682998657227	https://www.genecards.org/cgi-bin/carddisp.pl?gene=RFXANK
PIK3CB	Phosphatidylinositol-4,5-Bisphosphate 3-Kinase Catalytic Subunit Beta	Protein Coding	GC03M138652	34.9000968933105	https://www.genecards.org/cgi-bin/carddisp.pl?gene=PIK3CB
SLAMF1	Signaling Lymphocytic Activation Molecule Family Member 1	Protein Coding	GC01M160608	34.8985481262207	https://www.genecards.org/cgi-bin/carddisp.pl?gene=SLAMF1
KLRD1	Killer Cell Lectin Like Receptor D1	Protein Coding	GC12P010226	34.8718528747559	https://www.genecards.org/cgi-bin/carddisp.pl?gene=KLRD1
LEF1	Lymphoid Enhancer Binding Factor 1	Protein Coding	GC04M108047	34.8705558776855	https://www.genecards.org/cgi-bin/carddisp.pl?gene=LEF1
HLA-DRA	Major Histocompatibility Complex, Class II, DR Alpha	Protein Coding	GC06P032439	34.8705101013184	https://www.genecards.org/cgi-bin/carddisp.pl?gene=HLA-DRA
BDNF-AS	BDNF Antisense RNA	RNA Gene	GC11P027466	34.7867431640625	https://www.genecards.org/cgi-bin/carddisp.pl?gene=BDNF-AS
POLD1	DNA Polymerase Delta 1, Catalytic Subunit	Protein Coding	GC19P123479	34.7651786804199	https://www.genecards.org/cgi-bin/carddisp.pl?gene=POLD1
MIR146B	MicroRNA 146b	RNA Gene	GC10P102436	34.7385482788086	https://www.genecards.org/cgi-bin/carddisp.pl?gene=MIR146B
IL1RN	Interleukin 1 Receptor Antagonist	Protein Coding	GC02P146140	34.7242050170898	https://www.genecards.org/cgi-bin/carddisp.pl?gene=IL1RN
RAD51	RAD51 Recombinase	Protein Coding	GC15P040694	34.7154312133789	https://www.genecards.org/cgi-bin/carddisp.pl?gene=RAD51
ARPC1B	Actin Related Protein 2/3 Complex Subunit 1B	Protein Coding	GC07P099374	34.7040023803711	https://www.genecards.org/cgi-bin/carddisp.pl?gene=ARPC1B
HAVCR1	Hepatitis A Virus Cellular Receptor 1	Protein Coding	GC05M157028	34.696159362793	https://www.genecards.org/cgi-bin/carddisp.pl?gene=HAVCR1
HLA-DQA1	Major Histocompatibility Complex, Class II, DQ Alpha 1	Protein Coding	GC06P144795	34.6927032470703	https://www.genecards.org/cgi-bin/carddisp.pl?gene=HLA-DQA1
IL10RA	Interleukin 10 Receptor Subunit Alpha	Protein Coding	GC11P118000	34.6851272583008	https://www.genecards.org/cgi-bin/carddisp.pl?gene=IL10RA
NTRK2	Neurotrophic Receptor Tyrosine Kinase 2	Protein Coding	GC09P084668	34.6598739624023	https://www.genecards.org/cgi-bin/carddisp.pl?gene=NTRK2
MEFV	MEFV Innate Immunity Regulator, Pyrin	Protein Coding	GC16M025719	34.6194458007813	https://www.genecards.org/cgi-bin/carddisp.pl?gene=MEFV
STK4	Serine/Threonine Kinase 4	Protein Coding	GC20P044966	34.5356979370117	https://www.genecards.org/cgi-bin/carddisp.pl?gene=STK4
FANCD2	FA Complementation Group D2	Protein Coding	GC03P010026	34.4713745117188	https://www.genecards.org/cgi-bin/carddisp.pl?gene=FANCD2
LIPA	Lipase A, Lysosomal Acid Type	Protein Coding	GC10M089213	34.4601249694824	https://www.genecards.org/cgi-bin/carddisp.pl?gene=LIPA
GPC3	Glypican 3	Protein Coding	GC0XM133535	34.4474639892578	https://www.genecards.org/cgi-bin/carddisp.pl?gene=GPC3
MAP2K2	Mitogen-Activated Protein Kinase Kinase 2	Protein Coding	GC19M004090	34.442756652832	https://www.genecards.org/cgi-bin/carddisp.pl?gene=MAP2K2
ERBB3	Erb-B2 Receptor Tyrosine Kinase 3	Protein Coding	GC12P061993	34.373348236084	https://www.genecards.org/cgi-bin/carddisp.pl?gene=ERBB3
MIR130B	MicroRNA 130b	RNA Gene	GC22P080230	34.350902557373	https://www.genecards.org/cgi-bin/carddisp.pl?gene=MIR130B
ADIPOQ	Adiponectin, C1Q And Collagen Domain Containing	Protein Coding	GC03P186842	34.322639465332	https://www.genecards.org/cgi-bin/carddisp.pl?gene=ADIPOQ
SDHD	Succinate Dehydrogenase Complex Subunit D	Protein Coding	GC11P112613	34.3125305175781	https://www.genecards.org/cgi-bin/carddisp.pl?gene=SDHD
KLRC1	Killer Cell Lectin Like Receptor C1	Protein Coding	GC12M030838	34.3012008666992	https://www.genecards.org/cgi-bin/carddisp.pl?gene=KLRC1
COL1A1	Collagen Type I Alpha 1 Chain	Protein Coding	GC17M085601	34.2612533569336	https://www.genecards.org/cgi-bin/carddisp.pl?gene=COL1A1
SOD1	Superoxide Dismutase 1	Protein Coding	GC21P031659	34.2607460021973	https://www.genecards.org/cgi-bin/carddisp.pl?gene=SOD1
MIR142	MicroRNA 142	RNA Gene	GC17M058331	34.2417945861816	https://www.genecards.org/cgi-bin/carddisp.pl?gene=MIR142
LINC-ROR	Long Intergenic Non-Protein Coding RNA, Regulator Of Reprogramming	RNA Gene	GC18M057054	34.2292785644531	https://www.genecards.org/cgi-bin/carddisp.pl?gene=LINC-ROR
CD36	CD36 Molecule (CD36 Blood Group)	Protein Coding	GC07P080369	34.0980758666992	https://www.genecards.org/cgi-bin/carddisp.pl?gene=CD36
DDX3X	DEAD-Box Helicase 3 X-Linked	Protein Coding	GC0XP041333	34.0665664672852	https://www.genecards.org/cgi-bin/carddisp.pl?gene=DDX3X
GJA1	Gap Junction Protein Alpha 1	Protein Coding	GC06P146071	34.0603790283203	https://www.genecards.org/cgi-bin/carddisp.pl?gene=GJA1
DPYD	Dihydropyrimidine Dehydrogenase	Protein Coding	GC01M097015	33.9788360595703	https://www.genecards.org/cgi-bin/carddisp.pl?gene=DPYD
SERPINE1	Serpin Family E Member 1	Protein Coding	GC07P101127	33.9687728881836	https://www.genecards.org/cgi-bin/carddisp.pl?gene=SERPINE1
CDKN2B-AS1	CDKN2B Antisense RNA 1	RNA Gene	GC09P021994	33.9566192626953	https://www.genecards.org/cgi-bin/carddisp.pl?gene=CDKN2B-AS1
DOCK2	Dedicator Of Cytokinesis 2	Protein Coding	GC05P169637	33.9544258117676	https://www.genecards.org/cgi-bin/carddisp.pl?gene=DOCK2
NOTCH2	Notch Receptor 2	Protein Coding	GC01M119911	33.9440841674805	https://www.genecards.org/cgi-bin/carddisp.pl?gene=NOTCH2
TNFRSF10B	TNF Receptor Superfamily Member 10b	Protein Coding	GC08M023020	33.943775177002	https://www.genecards.org/cgi-bin/carddisp.pl?gene=TNFRSF10B
XPO1	Exportin 1	Protein Coding	GC02M061445	33.9416427612305	https://www.genecards.org/cgi-bin/carddisp.pl?gene=XPO1
PGK1	Phosphoglycerate Kinase 1	Protein Coding	GC0XP078190	33.9237098693848	https://www.genecards.org/cgi-bin/carddisp.pl?gene=PGK1
NOS2	Nitric Oxide Synthase 2	Protein Coding	GC17M027756	33.9108772277832	https://www.genecards.org/cgi-bin/carddisp.pl?gene=NOS2
NFATC2IP	Nuclear Factor Of Activated T Cells 2 Interacting Protein	Protein Coding	GC16P096588	33.8895645141602	https://www.genecards.org/cgi-bin/carddisp.pl?gene=NFATC2IP
SELP	Selectin P	Protein Coding	GC01M169558	33.8770599365234	https://www.genecards.org/cgi-bin/carddisp.pl?gene=SELP
GDNF	Glial Cell Derived Neurotrophic Factor	Protein Coding	GC05M037812	33.8555679321289	https://www.genecards.org/cgi-bin/carddisp.pl?gene=GDNF
NGF	Nerve Growth Factor	Protein Coding	GC01M115285	33.8545379638672	https://www.genecards.org/cgi-bin/carddisp.pl?gene=NGF
TBX20	T-Box Transcription Factor 20	Protein Coding	GC07M035237	33.8444633483887	https://www.genecards.org/cgi-bin/carddisp.pl?gene=TBX20
SDHC	Succinate Dehydrogenase Complex Subunit C	Protein Coding	GC01P161314	33.8378524780273	https://www.genecards.org/cgi-bin/carddisp.pl?gene=SDHC
NUP214	Nucleoporin 214	Protein Coding	GC09P131125	33.8279304504395	https://www.genecards.org/cgi-bin/carddisp.pl?gene=NUP214
CEACAM5	CEA Cell Adhesion Molecule 5	Protein Coding	GC19P123129	33.8236503601074	https://www.genecards.org/cgi-bin/carddisp.pl?gene=CEACAM5
NOD2	Nucleotide Binding Oligomerization Domain Containing 2	Protein Coding	GC16P050693	33.7891120910645	https://www.genecards.org/cgi-bin/carddisp.pl?gene=NOD2
MTCP1	Mature T Cell Proliferation 1	Protein Coding	GC0XM155065	33.7738037109375	https://www.genecards.org/cgi-bin/carddisp.pl?gene=MTCP1
UCA1	Urothelial Cancer Associated 1	RNA Gene	GC19P131723	33.7394752502441	https://www.genecards.org/cgi-bin/carddisp.pl?gene=UCA1
BMP6	Bone Morphogenetic Protein 6	Protein Coding	GC06P007726	33.7168731689453	https://www.genecards.org/cgi-bin/carddisp.pl?gene=BMP6
EOMES	Eomesodermin	Protein Coding	GC03M027715	33.6802139282227	https://www.genecards.org/cgi-bin/carddisp.pl?gene=EOMES
STAT2	Signal Transducer And Activator Of Transcription 2	Protein Coding	GC12M056341	33.6554908752441	https://www.genecards.org/cgi-bin/carddisp.pl?gene=STAT2
RFX5	Regulatory Factor X5	Protein Coding	GC01M151340	33.647216796875	https://www.genecards.org/cgi-bin/carddisp.pl?gene=RFX5
CDC73	Cell Division Cycle 73	Protein Coding	GC01P193121	33.6403312683105	https://www.genecards.org/cgi-bin/carddisp.pl?gene=CDC73
PML	PML Nuclear Body Scaffold	Protein Coding	GC15P073994	33.5529899597168	https://www.genecards.org/cgi-bin/carddisp.pl?gene=PML
CBS	Cystathionine Beta-Synthase	Protein Coding	GC21M043053	33.5487365722656	https://www.genecards.org/cgi-bin/carddisp.pl?gene=CBS
SELE	Selectin E	Protein Coding	GC01M169722	33.4659576416016	https://www.genecards.org/cgi-bin/carddisp.pl?gene=SELE
GPI	Glucose-6-Phosphate Isomerase	Protein Coding	GC19P034359	33.4606513977051	https://www.genecards.org/cgi-bin/carddisp.pl?gene=GPI
MAPT	Microtubule Associated Protein Tau	Protein Coding	GC17P045894	33.4478034973145	https://www.genecards.org/cgi-bin/carddisp.pl?gene=MAPT
HMOX1	Heme Oxygenase 1	Protein Coding	GC22P035380	33.4306259155273	https://www.genecards.org/cgi-bin/carddisp.pl?gene=HMOX1
SDHA	Succinate Dehydrogenase Complex Flavoprotein Subunit A	Protein Coding	GC05P000232	33.4226913452148	https://www.genecards.org/cgi-bin/carddisp.pl?gene=SDHA
CSF1R	Colony Stimulating Factor 1 Receptor	Protein Coding	GC05M150053	33.3646926879883	https://www.genecards.org/cgi-bin/carddisp.pl?gene=CSF1R
HMGB1	High Mobility Group Box 1	Protein Coding	GC13M030456	33.3147354125977	https://www.genecards.org/cgi-bin/carddisp.pl?gene=HMGB1
VWF	Von Willebrand Factor	Protein Coding	GC12M030626	33.3037414550781	https://www.genecards.org/cgi-bin/carddisp.pl?gene=VWF
LINC01672	Long Intergenic Non-Protein Coding RNA 1672	RNA Gene	GC01P050860	33.2682685852051	https://www.genecards.org/cgi-bin/carddisp.pl?gene=LINC01672
CDKN1C	Cyclin Dependent Kinase Inhibitor 1C	Protein Coding	GC11M012606	33.265926361084	https://www.genecards.org/cgi-bin/carddisp.pl?gene=CDKN1C
INSR	Insulin Receptor	Protein Coding	GC19M007112	33.2101173400879	https://www.genecards.org/cgi-bin/carddisp.pl?gene=INSR
MBP	Myelin Basic Protein	Protein Coding	GC18M076978	33.1952819824219	https://www.genecards.org/cgi-bin/carddisp.pl?gene=MBP
BRIP1	BRCA1 Interacting Helicase 1	Protein Coding	GC17M061679	33.1791458129883	https://www.genecards.org/cgi-bin/carddisp.pl?gene=BRIP1
CD46	CD46 Molecule	Protein Coding	GC01P207752	33.1509742736816	https://www.genecards.org/cgi-bin/carddisp.pl?gene=CD46
FUS	FUS RNA Binding Protein	Protein Coding	GC16P031180	33.1214027404785	https://www.genecards.org/cgi-bin/carddisp.pl?gene=FUS
HSP90AA1	Heat Shock Protein 90 Alpha Family Class A Member 1	Protein Coding	GC14M102080	33.0586013793945	https://www.genecards.org/cgi-bin/carddisp.pl?gene=HSP90AA1
ALCAM	Activated Leukocyte Cell Adhesion Molecule	Protein Coding	GC03P105366	33.0035400390625	https://www.genecards.org/cgi-bin/carddisp.pl?gene=ALCAM
CCL22	C-C Motif Chemokine Ligand 22	Protein Coding	GC16P097363	32.9916839599609	https://www.genecards.org/cgi-bin/carddisp.pl?gene=CCL22
SAMHD1	SAM And HD Domain Containing Deoxynucleoside Triphosphate Triphosphohydrolase 1	Protein Coding	GC20M036890	32.9311103820801	https://www.genecards.org/cgi-bin/carddisp.pl?gene=SAMHD1
EGR1	Early Growth Response 1	Protein Coding	GC05P138465	32.8999290466309	https://www.genecards.org/cgi-bin/carddisp.pl?gene=EGR1
SF3B1	Splicing Factor 3b Subunit 1	Protein Coding	GC02M197453	32.8815536499023	https://www.genecards.org/cgi-bin/carddisp.pl?gene=SF3B1
MECOM	MDS1 And EVI1 Complex Locus	Protein Coding	GC03M169083	32.8583335876465	https://www.genecards.org/cgi-bin/carddisp.pl?gene=MECOM
CD58	CD58 Molecule	Protein Coding	GC01M116514	32.8424301147461	https://www.genecards.org/cgi-bin/carddisp.pl?gene=CD58
STAT6	Signal Transducer And Activator Of Transcription 6	Protein Coding	GC12M057095	32.8374977111816	https://www.genecards.org/cgi-bin/carddisp.pl?gene=STAT6
IDO1	Indoleamine 2,3-Dioxygenase 1	Protein Coding	GC08P040556	32.8109703063965	https://www.genecards.org/cgi-bin/carddisp.pl?gene=IDO1
HGF	Hepatocyte Growth Factor	Protein Coding	GC07M081699	32.8008041381836	https://www.genecards.org/cgi-bin/carddisp.pl?gene=HGF
MIR150	MicroRNA 150	RNA Gene	GC19M049500	32.7768630981445	https://www.genecards.org/cgi-bin/carddisp.pl?gene=MIR150
TRBC1	T Cell Receptor Beta Constant 1	Protein Coding	GC07P159700	32.7704772949219	https://www.genecards.org/cgi-bin/carddisp.pl?gene=TRBC1
TNFRSF13B	TNF Receptor Superfamily Member 13B	Protein Coding	GC17M016929	32.7404556274414	https://www.genecards.org/cgi-bin/carddisp.pl?gene=TNFRSF13B
ENG	Endoglin	Protein Coding	GC09M128107	32.6893157958984	https://www.genecards.org/cgi-bin/carddisp.pl?gene=ENG
BLNK	B Cell Linker	Protein Coding	GC10M096303	32.6880149841309	https://www.genecards.org/cgi-bin/carddisp.pl?gene=BLNK
MYOC	Myocilin	Protein Coding	GC01M171604	32.6621475219727	https://www.genecards.org/cgi-bin/carddisp.pl?gene=MYOC
IL12A	Interleukin 12A	Protein Coding	GC03P159988	32.641529083252	https://www.genecards.org/cgi-bin/carddisp.pl?gene=IL12A
SHH	Sonic Hedgehog Signaling Molecule	Protein Coding	GC07M155799	32.6166954040527	https://www.genecards.org/cgi-bin/carddisp.pl?gene=SHH
KIR3DL1	Killer Cell Immunoglobulin Like Receptor, Three Ig Domains And Long Cytoplasmic Tail 1	Protein Coding	GC19P123690	32.6115684509277	https://www.genecards.org/cgi-bin/carddisp.pl?gene=KIR3DL1
POU5F1	POU Class 5 Homeobox 1	Protein Coding	GC06M097053	32.5512237548828	https://www.genecards.org/cgi-bin/carddisp.pl?gene=POU5F1
IFNGR1	Interferon Gamma Receptor 1	Protein Coding	GC06M137197	32.4399032592773	https://www.genecards.org/cgi-bin/carddisp.pl?gene=IFNGR1
IL23A	Interleukin 23 Subunit Alpha	Protein Coding	GC12P062027	32.437557220459	https://www.genecards.org/cgi-bin/carddisp.pl?gene=IL23A
TGFBR1	Transforming Growth Factor Beta Receptor 1	Protein Coding	GC09P102398	32.3734588623047	https://www.genecards.org/cgi-bin/carddisp.pl?gene=TGFBR1
NRG1	Neuregulin 1	Protein Coding	GC08P031639	32.3461494445801	https://www.genecards.org/cgi-bin/carddisp.pl?gene=NRG1
ERCC2	ERCC Excision Repair 2, TFIIH Core Complex Helicase Subunit	Protein Coding	GC19M045349	32.3458976745605	https://www.genecards.org/cgi-bin/carddisp.pl?gene=ERCC2
CADM1	Cell Adhesion Molecule 1	Protein Coding	GC11M115169	32.261116027832	https://www.genecards.org/cgi-bin/carddisp.pl?gene=CADM1
CAT	Catalase	Protein Coding	GC11P034460	32.2459945678711	https://www.genecards.org/cgi-bin/carddisp.pl?gene=CAT
GAPDH	Glyceraldehyde-3-Phosphate Dehydrogenase	Protein Coding	GC12P042102	32.2295722961426	https://www.genecards.org/cgi-bin/carddisp.pl?gene=GAPDH
CFH	Complement Factor H	Protein Coding	GC01P196621	32.2177505493164	https://www.genecards.org/cgi-bin/carddisp.pl?gene=CFH
YAP1	Yes1 Associated Transcriptional Regulator	Protein Coding	GC11P102110	32.2036094665527	https://www.genecards.org/cgi-bin/carddisp.pl?gene=YAP1
ATRX	ATRX Chromatin Remodeler	Protein Coding	GC0XM077504	32.1369819641113	https://www.genecards.org/cgi-bin/carddisp.pl?gene=ATRX
PTPN22	Protein Tyrosine Phosphatase Non-Receptor Type 22	Protein Coding	GC01M113813	32.135627746582	https://www.genecards.org/cgi-bin/carddisp.pl?gene=PTPN22
MAL	Mal, T Cell Differentiation Protein	Protein Coding	GC02P095025	32.1202812194824	https://www.genecards.org/cgi-bin/carddisp.pl?gene=MAL
SH2B3	SH2B Adaptor Protein 3	Protein Coding	GC12P111405	32.1145820617676	https://www.genecards.org/cgi-bin/carddisp.pl?gene=SH2B3
MAX	MYC Associated Factor X	Protein Coding	GC14M065341	32.1137161254883	https://www.genecards.org/cgi-bin/carddisp.pl?gene=MAX
MIR22	MicroRNA 22	RNA Gene	GC17M001713	32.068187713623	https://www.genecards.org/cgi-bin/carddisp.pl?gene=MIR22
KCNQ1OT1	KCNQ1 Opposite Strand/Antisense Transcript 1	RNA Gene	GC11M012603	32.0599136352539	https://www.genecards.org/cgi-bin/carddisp.pl?gene=KCNQ1OT1
RAD51C	RAD51 Paralog C	Protein Coding	GC17P058692	32.0549621582031	https://www.genecards.org/cgi-bin/carddisp.pl?gene=RAD51C
MME	Membrane Metalloendopeptidase	Protein Coding	GC03P155024	32.054801940918	https://www.genecards.org/cgi-bin/carddisp.pl?gene=MME
SPN	Sialophorin	Protein Coding	GC16P029662	31.9799652099609	https://www.genecards.org/cgi-bin/carddisp.pl?gene=SPN
TNFRSF13C	TNF Receptor Superfamily Member 13C	Protein Coding	GC22M079362	31.9766120910645	https://www.genecards.org/cgi-bin/carddisp.pl?gene=TNFRSF13C
TIAM1	TIAM Rac1 Associated GEF 1	Protein Coding	GC21M031118	31.9731140136719	https://www.genecards.org/cgi-bin/carddisp.pl?gene=TIAM1
TNFSF4	TNF Superfamily Member 4	Protein Coding	GC01M173183	31.9544830322266	https://www.genecards.org/cgi-bin/carddisp.pl?gene=TNFSF4
CHUK	Component Of Inhibitor Of Nuclear Factor Kappa B Kinase Complex	Protein Coding	GC10M100451	31.9481964111328	https://www.genecards.org/cgi-bin/carddisp.pl?gene=CHUK
IFNB1	Interferon Beta 1	Protein Coding	GC09M021077	31.945276260376	https://www.genecards.org/cgi-bin/carddisp.pl?gene=IFNB1
UNC119	Unc-119 Lipid Binding Chaperone	Protein Coding	GC17M028546	31.9397144317627	https://www.genecards.org/cgi-bin/carddisp.pl?gene=UNC119
PROM1	Prominin 1	Protein Coding	GC04M015965	31.9046821594238	https://www.genecards.org/cgi-bin/carddisp.pl?gene=PROM1
MIR15A	MicroRNA 15a	RNA Gene	GC13M050049	31.8189907073975	https://www.genecards.org/cgi-bin/carddisp.pl?gene=MIR15A
NCF2	Neutrophil Cytosolic Factor 2	Protein Coding	GC01M186050	31.8143405914307	https://www.genecards.org/cgi-bin/carddisp.pl?gene=NCF2
CD14	CD14 Molecule	Protein Coding	GC05M140631	31.7634963989258	https://www.genecards.org/cgi-bin/carddisp.pl?gene=CD14
ANXA5	Annexin A5	Protein Coding	GC04M121667	31.7592639923096	https://www.genecards.org/cgi-bin/carddisp.pl?gene=ANXA5
BUB1B	BUB1 Mitotic Checkpoint Serine/Threonine Kinase B	Protein Coding	GC15P040161	31.7474250793457	https://www.genecards.org/cgi-bin/carddisp.pl?gene=BUB1B
KLRB1	Killer Cell Lectin Like Receptor B1	Protein Coding	GC12M030825	31.7384471893311	https://www.genecards.org/cgi-bin/carddisp.pl?gene=KLRB1
TINF2	TERF1 Interacting Nuclear Factor 2	Protein Coding	GC14M027532	31.7055549621582	https://www.genecards.org/cgi-bin/carddisp.pl?gene=TINF2
CCR2	C-C Motif Chemokine Receptor 2	Protein Coding	GC03P059719	31.697509765625	https://www.genecards.org/cgi-bin/carddisp.pl?gene=CCR2
BCL3	BCL3 Transcription Coactivator	Protein Coding	GC19P044747	31.697301864624	https://www.genecards.org/cgi-bin/carddisp.pl?gene=BCL3
NUP98	Nucleoporin 98 And 96 Precursor	Protein Coding	GC11M003671	31.6834239959717	https://www.genecards.org/cgi-bin/carddisp.pl?gene=NUP98
SIRT1	Sirtuin 1	Protein Coding	GC10P067884	31.6568584442139	https://www.genecards.org/cgi-bin/carddisp.pl?gene=SIRT1
ITGB3	Integrin Subunit Beta 3	Protein Coding	GC17P123264	31.6406173706055	https://www.genecards.org/cgi-bin/carddisp.pl?gene=ITGB3
GFAP	Glial Fibrillary Acidic Protein	Protein Coding	GC17M085348	31.608190536499	https://www.genecards.org/cgi-bin/carddisp.pl?gene=GFAP
EPOR	Erythropoietin Receptor	Protein Coding	GC19M011377	31.6017932891846	https://www.genecards.org/cgi-bin/carddisp.pl?gene=EPOR
LGALS3	Galectin 3	Protein Coding	GC14P055124	31.586088180542	https://www.genecards.org/cgi-bin/carddisp.pl?gene=LGALS3
NR3C1	Nuclear Receptor Subfamily 3 Group C Member 1	Protein Coding	GC05M143277	31.5704708099365	https://www.genecards.org/cgi-bin/carddisp.pl?gene=NR3C1
XDH	Xanthine Dehydrogenase	Protein Coding	GC02M031334	31.5670757293701	https://www.genecards.org/cgi-bin/carddisp.pl?gene=XDH
MAPK10	Mitogen-Activated Protein Kinase 10	Protein Coding	GC04M085990	31.5587005615234	https://www.genecards.org/cgi-bin/carddisp.pl?gene=MAPK10
NLRC4	NLR Family CARD Domain Containing 4	Protein Coding	GC02M032224	31.5466499328613	https://www.genecards.org/cgi-bin/carddisp.pl?gene=NLRC4
TAP1	Transporter 1, ATP Binding Cassette Subfamily B Member	Protein Coding	GC06M097176	31.5459785461426	https://www.genecards.org/cgi-bin/carddisp.pl?gene=TAP1
MIR7-3HG	MIR7-3 Host Gene	RNA Gene	GC19P122009	31.5424461364746	https://www.genecards.org/cgi-bin/carddisp.pl?gene=MIR7-3HG
EDN1	Endothelin 1	Protein Coding	GC06P012237	31.5226593017578	https://www.genecards.org/cgi-bin/carddisp.pl?gene=EDN1
CFLAR	CASP8 And FADD Like Apoptosis Regulator	Protein Coding	GC02P203926	31.5027313232422	https://www.genecards.org/cgi-bin/carddisp.pl?gene=CFLAR
IL18R1	Interleukin 18 Receptor 1	Protein Coding	GC02P102311	31.499340057373	https://www.genecards.org/cgi-bin/carddisp.pl?gene=IL18R1
ABCC1	ATP Binding Cassette Subfamily C Member 1 (ABCC1 Blood Group)	Protein Coding	GC16P015949	31.4963626861572	https://www.genecards.org/cgi-bin/carddisp.pl?gene=ABCC1
TAP2	Transporter 2, ATP Binding Cassette Subfamily B Member	Protein Coding	GC06M032821	31.4792327880859	https://www.genecards.org/cgi-bin/carddisp.pl?gene=TAP2
STIL	STIL Centriolar Assembly Protein	Protein Coding	GC01M047250	31.4179649353027	https://www.genecards.org/cgi-bin/carddisp.pl?gene=STIL
PDGFB	Platelet Derived Growth Factor Subunit B	Protein Coding	GC22M080187	31.3610687255859	https://www.genecards.org/cgi-bin/carddisp.pl?gene=PDGFB
MIR342	MicroRNA 342	RNA Gene	GC14P100109	31.3371696472168	https://www.genecards.org/cgi-bin/carddisp.pl?gene=MIR342
CCR1	C-C Motif Chemokine Receptor 1	Protein Coding	GC03M046218	31.3131446838379	https://www.genecards.org/cgi-bin/carddisp.pl?gene=CCR1
TRDC	T Cell Receptor Delta Constant	Protein Coding	GC14P022462	31.3121337890625	https://www.genecards.org/cgi-bin/carddisp.pl?gene=TRDC
KLF2	KLF Transcription Factor 2	Protein Coding	GC19P122583	31.2712287902832	https://www.genecards.org/cgi-bin/carddisp.pl?gene=KLF2
LEPR	Leptin Receptor	Protein Coding	GC01P065444	31.2619667053223	https://www.genecards.org/cgi-bin/carddisp.pl?gene=LEPR
TAL2	TAL BHLH Transcription Factor 2	Protein Coding	GC09P105662	31.260181427002	https://www.genecards.org/cgi-bin/carddisp.pl?gene=TAL2
STX11	Syntaxin 11	Protein Coding	GC06P146733	31.2589340209961	https://www.genecards.org/cgi-bin/carddisp.pl?gene=STX11
TRAF2	TNF Receptor Associated Factor 2	Protein Coding	GC09P136881	31.2313079833984	https://www.genecards.org/cgi-bin/carddisp.pl?gene=TRAF2
ACTA2	Actin Alpha 2, Smooth Muscle	Protein Coding	GC10M088935	31.1738777160645	https://www.genecards.org/cgi-bin/carddisp.pl?gene=ACTA2
PLAU	Plasminogen Activator, Urokinase	Protein Coding	GC10P073909	31.1729774475098	https://www.genecards.org/cgi-bin/carddisp.pl?gene=PLAU
CACNA1G	Calcium Voltage-Gated Channel Subunit Alpha1 G	Protein Coding	GC17P123374	31.1662864685059	https://www.genecards.org/cgi-bin/carddisp.pl?gene=CACNA1G
FCGR2B	Fc Gamma Receptor IIb	Protein Coding	GC01P167729	31.1661834716797	https://www.genecards.org/cgi-bin/carddisp.pl?gene=FCGR2B
CCL17	C-C Motif Chemokine Ligand 17	Protein Coding	GC16P097370	31.1592712402344	https://www.genecards.org/cgi-bin/carddisp.pl?gene=CCL17
MIRLET7D	MicroRNA Let-7d	RNA Gene	GC09P094178	31.118824005127	https://www.genecards.org/cgi-bin/carddisp.pl?gene=MIRLET7D
CD47	CD47 Molecule	Protein Coding	GC03M108043	31.0364151000977	https://www.genecards.org/cgi-bin/carddisp.pl?gene=CD47
HLA-E	Major Histocompatibility Complex, Class I, E	Protein Coding	GC06P144736	31.0250129699707	https://www.genecards.org/cgi-bin/carddisp.pl?gene=HLA-E
MVK	Mevalonate Kinase	Protein Coding	GC12P109573	31.0157814025879	https://www.genecards.org/cgi-bin/carddisp.pl?gene=MVK
BCL2L11	BCL2 Like 11	Protein Coding	GC02P111119	31.0011386871338	https://www.genecards.org/cgi-bin/carddisp.pl?gene=BCL2L11
CHD7	Chromodomain Helicase DNA Binding Protein 7	Protein Coding	GC08P060678	30.990291595459	https://www.genecards.org/cgi-bin/carddisp.pl?gene=CHD7
ANPEP	Alanyl Aminopeptidase, Membrane	Protein Coding	GC15M089784	30.9885	https://www.genecards.org/cgi-bin/carddisp.pl?gene=ANPEP
HK1	Hexokinase 1	Protein Coding	GC10P069269	30.9884643554688	https://www.genecards.org/cgi-bin/carddisp.pl?gene=HK1
SMARCE1	SWI/SNF Related, Matrix Associated, Actin Dependent Regulator Of Chromatin, Subfamily E, Member 1	Protein Coding	GC17M040624	30.9743499755859	https://www.genecards.org/cgi-bin/carddisp.pl?gene=SMARCE1
E2F1	E2F Transcription Factor 1	Protein Coding	GC20M033675	30.9441413879395	https://www.genecards.org/cgi-bin/carddisp.pl?gene=E2F1
MMP1	Matrix Metallopeptidase 1	Protein Coding	GC11M129720	30.9098815917969	https://www.genecards.org/cgi-bin/carddisp.pl?gene=MMP1
TGFB3	Transforming Growth Factor Beta 3	Protein Coding	GC14M075958	30.8856220245361	https://www.genecards.org/cgi-bin/carddisp.pl?gene=TGFB3
SNCA	Synuclein Alpha	Protein Coding	GC04M089724	30.8630828857422	https://www.genecards.org/cgi-bin/carddisp.pl?gene=SNCA
MIR20A	MicroRNA 20a	RNA Gene	GC13P091699	30.8385772705078	https://www.genecards.org/cgi-bin/carddisp.pl?gene=MIR20A
EBF1	EBF Transcription Factor 1	Protein Coding	GC05M158695	30.8375568389893	https://www.genecards.org/cgi-bin/carddisp.pl?gene=EBF1
VDR	Vitamin D Receptor	Protein Coding	GC12M047841	30.8342781066895	https://www.genecards.org/cgi-bin/carddisp.pl?gene=VDR
CD226	CD226 Molecule	Protein Coding	GC18M069831	30.7975082397461	https://www.genecards.org/cgi-bin/carddisp.pl?gene=CD226
CD8B	CD8 Subunit Beta	Protein Coding	GC02M086815	30.7795181274414	https://www.genecards.org/cgi-bin/carddisp.pl?gene=CD8B
WRAP53	WD Repeat Containing Antisense To TP53	Protein Coding	GC17P121930	30.7362251281738	https://www.genecards.org/cgi-bin/carddisp.pl?gene=WRAP53
RFXAP	Regulatory Factor X Associated Protein	Protein Coding	GC13P036819	30.7244682312012	https://www.genecards.org/cgi-bin/carddisp.pl?gene=RFXAP
BCOR	BCL6 Corepressor	Protein Coding	GC0XM040049	30.7166595458984	https://www.genecards.org/cgi-bin/carddisp.pl?gene=BCOR
TRAF6	TNF Receptor Associated Factor 6	Protein Coding	GC11M036467	30.6827640533447	https://www.genecards.org/cgi-bin/carddisp.pl?gene=TRAF6
BARD1	BRCA1 Associated RING Domain 1	Protein Coding	GC02M214725	30.6822814941406	https://www.genecards.org/cgi-bin/carddisp.pl?gene=BARD1
CDKN2C	Cyclin Dependent Kinase Inhibitor 2C	Protein Coding	GC01P050960	30.6670455932617	https://www.genecards.org/cgi-bin/carddisp.pl?gene=CDKN2C
KCNQ1	Potassium Voltage-Gated Channel Subfamily Q Member 1	Protein Coding	GC11P002444	30.6310157775879	https://www.genecards.org/cgi-bin/carddisp.pl?gene=KCNQ1
SMAD2	SMAD Family Member 2	Protein Coding	GC18M047809	30.6241626739502	https://www.genecards.org/cgi-bin/carddisp.pl?gene=SMAD2
CCR6	C-C Motif Chemokine Receptor 6	Protein Coding	GC06P167111	30.6158790588379	https://www.genecards.org/cgi-bin/carddisp.pl?gene=CCR6
SCN5A	Sodium Voltage-Gated Channel Alpha Subunit 5	Protein Coding	GC03M038742	30.6126174926758	https://www.genecards.org/cgi-bin/carddisp.pl?gene=SCN5A
PLA2G6	Phospholipase A2 Group VI	Protein Coding	GC22M080968	30.5905113220215	https://www.genecards.org/cgi-bin/carddisp.pl?gene=PLA2G6
AIRE	Autoimmune Regulator	Protein Coding	GC21P044285	30.5866508483887	https://www.genecards.org/cgi-bin/carddisp.pl?gene=AIRE
TMX2-CTNND1	TMX2-CTNND1 Readthrough (NMD Candidate)	RNA Gene	GC11P057712	30.5131874084473	https://www.genecards.org/cgi-bin/carddisp.pl?gene=TMX2-CTNND1
CD1D	CD1d Molecule	Protein Coding	GC01P158178	30.4824047088623	https://www.genecards.org/cgi-bin/carddisp.pl?gene=CD1D
LBR	Lamin B Receptor	Protein Coding	GC01M225401	30.455020904541	https://www.genecards.org/cgi-bin/carddisp.pl?gene=LBR
NTRK3	Neurotrophic Receptor Tyrosine Kinase 3	Protein Coding	GC15M087859	30.4240036010742	https://www.genecards.org/cgi-bin/carddisp.pl?gene=NTRK3
CCNA2	Cyclin A2	Protein Coding	GC04M121816	30.420970916748	https://www.genecards.org/cgi-bin/carddisp.pl?gene=CCNA2
MIR27A	MicroRNA 27a	RNA Gene	GC19M096311	30.4109954833984	https://www.genecards.org/cgi-bin/carddisp.pl?gene=MIR27A
MIR31	MicroRNA 31	RNA Gene	GC09M022191	30.3729915618896	https://www.genecards.org/cgi-bin/carddisp.pl?gene=MIR31
CDH2	Cadherin 2	Protein Coding	GC18M035096	30.3411884307861	https://www.genecards.org/cgi-bin/carddisp.pl?gene=CDH2
DSP	Desmoplakin	Protein Coding	GC06P007541	30.3391914367676	https://www.genecards.org/cgi-bin/carddisp.pl?gene=DSP
PRKCB	Protein Kinase C Beta	Protein Coding	GC16P096397	30.2743015289307	https://www.genecards.org/cgi-bin/carddisp.pl?gene=PRKCB
SKIC2	SKI2 Subunit Of Superkiller Complex	Protein Coding	GC06P155917	30.272762298584	https://www.genecards.org/cgi-bin/carddisp.pl?gene=SKIC2
CD6	CD6 Molecule	Protein Coding	GC11P060971	30.2527275085449	https://www.genecards.org/cgi-bin/carddisp.pl?gene=CD6
CALM1	Calmodulin 1	Protein Coding	GC14P090396	30.2403717041016	https://www.genecards.org/cgi-bin/carddisp.pl?gene=CALM1
NCF4	Neutrophil Cytosolic Factor 4	Protein Coding	GC22P036860	30.2376899719238	https://www.genecards.org/cgi-bin/carddisp.pl?gene=NCF4
MIR200C	MicroRNA 200c	RNA Gene	GC12P042128	30.2314586639404	https://www.genecards.org/cgi-bin/carddisp.pl?gene=MIR200C
LTA	Lymphotoxin Alpha	Protein Coding	GC06P144762	30.1973419189453	https://www.genecards.org/cgi-bin/carddisp.pl?gene=LTA
NT5E	5'-Nucleotidase Ecto	Protein Coding	GC06P085449	30.1694717407227	https://www.genecards.org/cgi-bin/carddisp.pl?gene=NT5E
RYR1	Ryanodine Receptor 1	Protein Coding	GC19P122999	30.1386127471924	https://www.genecards.org/cgi-bin/carddisp.pl?gene=RYR1
PIM1	Pim-1 Proto-Oncogene, Serine/Threonine Kinase	Protein Coding	GC06P144918	30.1352653503418	https://www.genecards.org/cgi-bin/carddisp.pl?gene=PIM1
RXRA	Retinoid X Receptor Alpha	Protein Coding	GC09P134317	30.1036262512207	https://www.genecards.org/cgi-bin/carddisp.pl?gene=RXRA
XRCC1	X-Ray Repair Cross Complementing 1	Protein Coding	GC19M043543	30.087818145752	https://www.genecards.org/cgi-bin/carddisp.pl?gene=XRCC1
SOX9	SRY-Box Transcription Factor 9	Protein Coding	GC17P072121	30.087553024292	https://www.genecards.org/cgi-bin/carddisp.pl?gene=SOX9
RAD50	RAD50 Double Strand Break Repair Protein	Protein Coding	GC05P132556	30.0703258514404	https://www.genecards.org/cgi-bin/carddisp.pl?gene=RAD50
HBA2	Hemoglobin Subunit Alpha 2	Protein Coding	GC16P095731	30.0511417388916	https://www.genecards.org/cgi-bin/carddisp.pl?gene=HBA2
SLC4A1	Solute Carrier Family 4 Member 1 (Diego Blood Group)	Protein Coding	GC17M085321	30.0398330688477	https://www.genecards.org/cgi-bin/carddisp.pl?gene=SLC4A1
PSEN1	Presenilin 1	Protein Coding	GC14P073136	30.0358543395996	https://www.genecards.org/cgi-bin/carddisp.pl?gene=PSEN1
SUFU	SUFU Negative Regulator Of Hedgehog Signaling	Protein Coding	GC10P113124	30.0242958068848	https://www.genecards.org/cgi-bin/carddisp.pl?gene=SUFU
BMP2	Bone Morphogenetic Protein 2	Protein Coding	GC20P006767	29.9769859313965	https://www.genecards.org/cgi-bin/carddisp.pl?gene=BMP2
CD38	CD38 Molecule	Protein Coding	GC04P025740	29.9372291564941	https://www.genecards.org/cgi-bin/carddisp.pl?gene=CD38
PBRM1	Polybromo 1	Protein Coding	GC03M052545	29.9284267425537	https://www.genecards.org/cgi-bin/carddisp.pl?gene=PBRM1
THBS1	Thrombospondin 1	Protein Coding	GC15P039581	29.9135208129883	https://www.genecards.org/cgi-bin/carddisp.pl?gene=THBS1
BDNF	Brain Derived Neurotrophic Factor	Protein Coding	GC11M027654	29.9001159667969	https://www.genecards.org/cgi-bin/carddisp.pl?gene=BDNF
MICA	MHC Class I Polypeptide-Related Sequence A	Protein Coding	GC06P031399	29.8925018310547	https://www.genecards.org/cgi-bin/carddisp.pl?gene=MICA
FLT1	Fms Related Receptor Tyrosine Kinase 1	Protein Coding	GC13M028300	29.8703937530518	https://www.genecards.org/cgi-bin/carddisp.pl?gene=FLT1
MAF	MAF BZIP Transcription Factor	Protein Coding	GC16M079204	29.8283996582031	https://www.genecards.org/cgi-bin/carddisp.pl?gene=MAF
GNAQ	G Protein Subunit Alpha Q	Protein Coding	GC09M077716	29.826717376709	https://www.genecards.org/cgi-bin/carddisp.pl?gene=GNAQ
MIR222	MicroRNA 222	RNA Gene	GC0XM045747	29.7843208312988	https://www.genecards.org/cgi-bin/carddisp.pl?gene=MIR222
ELANE	Elastase, Neutrophil Expressed	Protein Coding	GC19P121813	29.7779502868652	https://www.genecards.org/cgi-bin/carddisp.pl?gene=ELANE
MLLT10	MLLT10 Histone Lysine Methyltransferase DOT1L Cofactor	Protein Coding	GC10P021524	29.7751617431641	https://www.genecards.org/cgi-bin/carddisp.pl?gene=MLLT10
AK2	Adenylate Kinase 2	Protein Coding	GC01M033007	29.7701568603516	https://www.genecards.org/cgi-bin/carddisp.pl?gene=AK2
PICALM	Phosphatidylinositol Binding Clathrin Assembly Protein	Protein Coding	GC11M085957	29.7590351104736	https://www.genecards.org/cgi-bin/carddisp.pl?gene=PICALM
CCNB1	Cyclin B1	Protein Coding	GC05P069167	29.7306518554688	https://www.genecards.org/cgi-bin/carddisp.pl?gene=CCNB1
AHR	Aryl Hydrocarbon Receptor	Protein Coding	GC07P016916	29.7276573181152	https://www.genecards.org/cgi-bin/carddisp.pl?gene=AHR
MYCN	MYCN Proto-Oncogene, BHLH Transcription Factor	Protein Coding	GC02P015970	29.7209949493408	https://www.genecards.org/cgi-bin/carddisp.pl?gene=MYCN
CBFB	Core-Binding Factor Subunit Beta	Protein Coding	GC16P097604	29.7051639556885	https://www.genecards.org/cgi-bin/carddisp.pl?gene=CBFB
SBDS	SBDS Ribosome Maturation Factor	Protein Coding	GC07M066987	29.682258605957	https://www.genecards.org/cgi-bin/carddisp.pl?gene=SBDS
SLC37A4	Solute Carrier Family 37 Member 4	Protein Coding	GC11M130172	29.679859161377	https://www.genecards.org/cgi-bin/carddisp.pl?gene=SLC37A4
TBX3	T-Box Transcription Factor 3	Protein Coding	GC12M114670	29.667179107666	https://www.genecards.org/cgi-bin/carddisp.pl?gene=TBX3
PRKN	Parkin RBR E3 Ubiquitin Protein Ligase	Protein Coding	GC06M161348	29.6426010131836	https://www.genecards.org/cgi-bin/carddisp.pl?gene=PRKN
LOC107133510	Origin Of Replication At HBB	Functional Element	GC11P005222	29.6352500915527	https://www.genecards.org/cgi-bin/carddisp.pl?gene=LOC107133510
LDLR	Low Density Lipoprotein Receptor	Protein Coding	GC19P122311	29.6069679260254	https://www.genecards.org/cgi-bin/carddisp.pl?gene=LDLR
CACNA1C	Calcium Voltage-Gated Channel Subunit Alpha1 C	Protein Coding	GC12P001970	29.5841751098633	https://www.genecards.org/cgi-bin/carddisp.pl?gene=CACNA1C
SP110	SP110 Nuclear Body Protein	Protein Coding	GC02M230167	29.583251953125	https://www.genecards.org/cgi-bin/carddisp.pl?gene=SP110
MUTYH	MutY DNA Glycosylase	Protein Coding	GC01M045329	29.5713672637939	https://www.genecards.org/cgi-bin/carddisp.pl?gene=MUTYH
TARM1	T Cell-Interacting, Activating Receptor On Myeloid Cells 1	Protein Coding	GC19M054069	29.5665893554688	https://www.genecards.org/cgi-bin/carddisp.pl?gene=TARM1
TLR3	Toll Like Receptor 3	Protein Coding	GC04P186059	29.5583324432373	https://www.genecards.org/cgi-bin/carddisp.pl?gene=TLR3
CCAT1	Colon Cancer Associated Transcript 1	RNA Gene	GC08M127207	29.5531368255615	https://www.genecards.org/cgi-bin/carddisp.pl?gene=CCAT1
NSMCE3	NSE3 Homolog, SMC5-SMC6 Complex Component	Protein Coding	GC15M039704	29.5344982147217	https://www.genecards.org/cgi-bin/carddisp.pl?gene=NSMCE3
PKM	Pyruvate Kinase M1/2	Protein Coding	GC15M072199	29.5160636901855	https://www.genecards.org/cgi-bin/carddisp.pl?gene=PKM
TIMD4	T Cell Immunoglobulin And Mucin Domain Containing 4	Protein Coding	GC05M156919	29.5091743469238	https://www.genecards.org/cgi-bin/carddisp.pl?gene=TIMD4
IL10RB	Interleukin 10 Receptor Subunit Beta	Protein Coding	GC21P033266	29.4663925170898	https://www.genecards.org/cgi-bin/carddisp.pl?gene=IL10RB
LAG3	Lymphocyte Activating 3	Protein Coding	GC12P042113	29.4324989318848	https://www.genecards.org/cgi-bin/carddisp.pl?gene=LAG3
CASP1	Caspase 1	Protein Coding	GC11M105025	29.4323043823242	https://www.genecards.org/cgi-bin/carddisp.pl?gene=CASP1
HLA-DRB5	Major Histocompatibility Complex, Class II, DR Beta 5	Protein Coding	GC06M097155	29.4212188720703	https://www.genecards.org/cgi-bin/carddisp.pl?gene=HLA-DRB5
CDK9	Cyclin Dependent Kinase 9	Protein Coding	GC09P143822	29.4129180908203	https://www.genecards.org/cgi-bin/carddisp.pl?gene=CDK9
RASA1	RAS P21 Protein Activator 1	Protein Coding	GC05P087267	29.378023147583	https://www.genecards.org/cgi-bin/carddisp.pl?gene=RASA1
CXCL13	C-X-C Motif Chemokine Ligand 13	Protein Coding	GC04P077511	29.3561916351318	https://www.genecards.org/cgi-bin/carddisp.pl?gene=CXCL13
MIR451A	MicroRNA 451a	RNA Gene	GC17M028861	29.3553581237793	https://www.genecards.org/cgi-bin/carddisp.pl?gene=MIR451A
EWSR1	EWS RNA Binding Protein 1	Protein Coding	GC22P075749	29.3332138061523	https://www.genecards.org/cgi-bin/carddisp.pl?gene=EWSR1
MIR15B	MicroRNA 15b	RNA Gene	GC03P160404	29.2783737182617	https://www.genecards.org/cgi-bin/carddisp.pl?gene=MIR15B
CD1A	CD1a Molecule	Protein Coding	GC01P167486	29.2522945404053	https://www.genecards.org/cgi-bin/carddisp.pl?gene=CD1A
LIF	LIF Interleukin 6 Family Cytokine	Protein Coding	GC22M030240	29.2293510437012	https://www.genecards.org/cgi-bin/carddisp.pl?gene=LIF
CYP27A1	Cytochrome P450 Family 27 Subfamily A Member 1	Protein Coding	GC02P218781	29.2128143310547	https://www.genecards.org/cgi-bin/carddisp.pl?gene=CYP27A1
KCNN4	Potassium Calcium-Activated Channel Subfamily N Member 4	Protein Coding	GC19M096981	29.211483001709	https://www.genecards.org/cgi-bin/carddisp.pl?gene=KCNN4
FOXP1	Forkhead Box P1	Protein Coding	GC03M070954	29.1945266723633	https://www.genecards.org/cgi-bin/carddisp.pl?gene=FOXP1
HDAC2	Histone Deacetylase 2	Protein Coding	GC06M113933	29.1875095367432	https://www.genecards.org/cgi-bin/carddisp.pl?gene=HDAC2
TAGAP	T Cell Activation RhoGTPase Activating Protein	Protein Coding	GC06M159034	29.1748828887939	https://www.genecards.org/cgi-bin/carddisp.pl?gene=TAGAP
MIR199A1	MicroRNA 199a-1	RNA Gene	GC19M010817	29.1298713684082	https://www.genecards.org/cgi-bin/carddisp.pl?gene=MIR199A1
TRAF3	TNF Receptor Associated Factor 3	Protein Coding	GC14P116951	29.1249656677246	https://www.genecards.org/cgi-bin/carddisp.pl?gene=TRAF3
MYH9	Myosin Heavy Chain 9	Protein Coding	GC22M036281	29.110652923584	https://www.genecards.org/cgi-bin/carddisp.pl?gene=MYH9
LGALS1	Galectin 1	Protein Coding	GC22P037675	29.1024074554443	https://www.genecards.org/cgi-bin/carddisp.pl?gene=LGALS1
FLNA	Filamin A	Protein Coding	GC0XM154348	29.0789184570313	https://www.genecards.org/cgi-bin/carddisp.pl?gene=FLNA
MIR19A	MicroRNA 19a	RNA Gene	GC13P091695	29.0763931274414	https://www.genecards.org/cgi-bin/carddisp.pl?gene=MIR19A
KCNH2	Potassium Voltage-Gated Channel Subfamily H Member 2	Protein Coding	GC07M150944	29.0691528320313	https://www.genecards.org/cgi-bin/carddisp.pl?gene=KCNH2
BCL11A	BCL11 Transcription Factor A	Protein Coding	GC02M060451	29.0662097930908	https://www.genecards.org/cgi-bin/carddisp.pl?gene=BCL11A
COL2A1	Collagen Type II Alpha 1 Chain	Protein Coding	GC12M047972	29.059700012207	https://www.genecards.org/cgi-bin/carddisp.pl?gene=COL2A1
KIR2DL3	Killer Cell Immunoglobulin Like Receptor, Two Ig Domains And Long Cytoplasmic Tail 3	Protein Coding	GC19P124630	29.0092239379883	https://www.genecards.org/cgi-bin/carddisp.pl?gene=KIR2DL3
CSK	C-Terminal Src Kinase	Protein Coding	GC15P074782	28.9915885925293	https://www.genecards.org/cgi-bin/carddisp.pl?gene=CSK
FANCM	FA Complementation Group M	Protein Coding	GC14P045135	28.9866733551025	https://www.genecards.org/cgi-bin/carddisp.pl?gene=FANCM
RORC	RAR Related Orphan Receptor C	Protein Coding	GC01M151806	28.9793758392334	https://www.genecards.org/cgi-bin/carddisp.pl?gene=RORC
IL22	Interleukin 22	Protein Coding	GC12M068248	28.9565887451172	https://www.genecards.org/cgi-bin/carddisp.pl?gene=IL22
TAPBP	TAP Binding Protein	Protein Coding	GC06M033299	28.9354209899902	https://www.genecards.org/cgi-bin/carddisp.pl?gene=TAPBP
TLR9	Toll Like Receptor 9	Protein Coding	GC03M054152	28.9233322143555	https://www.genecards.org/cgi-bin/carddisp.pl?gene=TLR9
BTLA	B And T Lymphocyte Associated	Protein Coding	GC03M112463	28.9041061401367	https://www.genecards.org/cgi-bin/carddisp.pl?gene=BTLA
EZR	Ezrin	Protein Coding	GC06M158765	28.9036407470703	https://www.genecards.org/cgi-bin/carddisp.pl?gene=EZR
GBA1	Glucosylceramidase Beta 1	Protein Coding	GC01M163977	28.8896827697754	https://www.genecards.org/cgi-bin/carddisp.pl?gene=GBA1
MIRLET7B	MicroRNA Let-7b	RNA Gene	GC22P076285	28.8767890930176	https://www.genecards.org/cgi-bin/carddisp.pl?gene=MIRLET7B
HLA-DPA1	Major Histocompatibility Complex, Class II, DP Alpha 1	Protein Coding	GC06M033064	28.8709907531738	https://www.genecards.org/cgi-bin/carddisp.pl?gene=HLA-DPA1
DEF6	DEF6 Guanine Nucleotide Exchange Factor	Protein Coding	GC06P144886	28.8165626525879	https://www.genecards.org/cgi-bin/carddisp.pl?gene=DEF6
CYLD	CYLD Lysine 63 Deubiquitinase	Protein Coding	GC16P050742	28.8092441558838	https://www.genecards.org/cgi-bin/carddisp.pl?gene=CYLD
TFE3	Transcription Factor Binding To IGHM Enhancer 3	Protein Coding	GC0XM049028	28.7833099365234	https://www.genecards.org/cgi-bin/carddisp.pl?gene=TFE3
PLK1	Polo Like Kinase 1	Protein Coding	GC16P096393	28.7769622802734	https://www.genecards.org/cgi-bin/carddisp.pl?gene=PLK1
IRS1	Insulin Receptor Substrate 1	Protein Coding	GC02M226731	28.7711410522461	https://www.genecards.org/cgi-bin/carddisp.pl?gene=IRS1
C3	Complement C3	Protein Coding	GC19M006677	28.768913269043	https://www.genecards.org/cgi-bin/carddisp.pl?gene=C3
DNTT	DNA Nucleotidylexotransferase	Protein Coding	GC10P096304	28.7670783996582	https://www.genecards.org/cgi-bin/carddisp.pl?gene=DNTT
U2AF1	U2 Small Nuclear RNA Auxiliary Factor 1	Protein Coding	GC21M043092	28.7302227020264	https://www.genecards.org/cgi-bin/carddisp.pl?gene=U2AF1
MKI67	Marker Of Proliferation Ki-67	Protein Coding	GC10M128096	28.7067070007324	https://www.genecards.org/cgi-bin/carddisp.pl?gene=MKI67
JUP	Junction Plakoglobin	Protein Coding	GC17M041754	28.6993789672852	https://www.genecards.org/cgi-bin/carddisp.pl?gene=JUP
NKX2-1	NK2 Homeobox 1	Protein Coding	GC14M036516	28.697790145874	https://www.genecards.org/cgi-bin/carddisp.pl?gene=NKX2-1
BMP4	Bone Morphogenetic Protein 4	Protein Coding	GC14M053949	28.6907043457031	https://www.genecards.org/cgi-bin/carddisp.pl?gene=BMP4
BACH2	BTB Domain And CNC Homolog 2	Protein Coding	GC06M089926	28.6758327484131	https://www.genecards.org/cgi-bin/carddisp.pl?gene=BACH2
IGF2	Insulin Like Growth Factor 2	Protein Coding	GC11M012582	28.6704292297363	https://www.genecards.org/cgi-bin/carddisp.pl?gene=IGF2
TLR7	Toll Like Receptor 7	Protein Coding	GC0XP012867	28.6653594970703	https://www.genecards.org/cgi-bin/carddisp.pl?gene=TLR7
THBD	Thrombomodulin	Protein Coding	GC20M023026	28.6652679443359	https://www.genecards.org/cgi-bin/carddisp.pl?gene=THBD
MIR195	MicroRNA 195	RNA Gene	GC17M084118	28.660982131958	https://www.genecards.org/cgi-bin/carddisp.pl?gene=MIR195
RPA1	Replication Protein A1	Protein Coding	GC17P001829	28.6483917236328	https://www.genecards.org/cgi-bin/carddisp.pl?gene=RPA1
ACHE	Acetylcholinesterase (Yt Blood Group)	Protein Coding	GC07M100889	28.6482543945313	https://www.genecards.org/cgi-bin/carddisp.pl?gene=ACHE
PTPN2	Protein Tyrosine Phosphatase Non-Receptor Type 2	Protein Coding	GC18M034980	28.6169242858887	https://www.genecards.org/cgi-bin/carddisp.pl?gene=PTPN2
TTR	Transthyretin	Protein Coding	GC18P031557	28.6076374053955	https://www.genecards.org/cgi-bin/carddisp.pl?gene=TTR
HNF1B	HNF1 Homeobox B	Protein Coding	GC17M037686	28.5976333618164	https://www.genecards.org/cgi-bin/carddisp.pl?gene=HNF1B
HSPD1	Heat Shock Protein Family D (Hsp60) Member 1	Protein Coding	GC02M197486	28.5767784118652	https://www.genecards.org/cgi-bin/carddisp.pl?gene=HSPD1
AXL	AXL Receptor Tyrosine Kinase	Protein Coding	GC19P041219	28.5515365600586	https://www.genecards.org/cgi-bin/carddisp.pl?gene=AXL
WWOX	WW Domain Containing Oxidoreductase	Protein Coding	GC16P078099	28.5417137145996	https://www.genecards.org/cgi-bin/carddisp.pl?gene=WWOX
CDKN3	Cyclin Dependent Kinase Inhibitor 3	Protein Coding	GC14P054401	28.5405235290527	https://www.genecards.org/cgi-bin/carddisp.pl?gene=CDKN3
PIK3R2	Phosphoinositide-3-Kinase Regulatory Subunit 2	Protein Coding	GC19P018153	28.5220642089844	https://www.genecards.org/cgi-bin/carddisp.pl?gene=PIK3R2
SART1	Spliceosome Associated Factor 1, Recruiter Of U4/U6.U5 Tri-SnRNP	Protein Coding	GC11P094675	28.5194225311279	https://www.genecards.org/cgi-bin/carddisp.pl?gene=SART1
LIG1	DNA Ligase 1	Protein Coding	GC19M048115	28.5073413848877	https://www.genecards.org/cgi-bin/carddisp.pl?gene=LIG1
MTHFD1	Methylenetetrahydrofolate Dehydrogenase, Cyclohydrolase And Formyltetrahydrofolate Synthetase 1	Protein Coding	GC14P064388	28.4961204528809	https://www.genecards.org/cgi-bin/carddisp.pl?gene=MTHFD1
RNF31	Ring Finger Protein 31	Protein Coding	GC14P024146	28.489933013916	https://www.genecards.org/cgi-bin/carddisp.pl?gene=RNF31
GZMA	Granzyme A	Protein Coding	GC05P055102	28.4742755889893	https://www.genecards.org/cgi-bin/carddisp.pl?gene=GZMA
CDH5	Cadherin 5	Protein Coding	GC16P066366	28.4671783447266	https://www.genecards.org/cgi-bin/carddisp.pl?gene=CDH5
ITGA6	Integrin Subunit Alpha 6	Protein Coding	GC02P172238	28.4572944641113	https://www.genecards.org/cgi-bin/carddisp.pl?gene=ITGA6
DHFR	Dihydrofolate Reductase	Protein Coding	GC05M080626	28.448034286499	https://www.genecards.org/cgi-bin/carddisp.pl?gene=DHFR
FOXO3	Forkhead Box O3	Protein Coding	GC06P108559	28.4434108734131	https://www.genecards.org/cgi-bin/carddisp.pl?gene=FOXO3
HPS3	HPS3 Biogenesis Of Lysosomal Organelles Complex 2 Subunit 1	Protein Coding	GC03P149129	28.4105377197266	https://www.genecards.org/cgi-bin/carddisp.pl?gene=HPS3
HOTTIP	HOXA Distal Transcript Antisense RNA	RNA Gene	GC07P027198	28.4080104827881	https://www.genecards.org/cgi-bin/carddisp.pl?gene=HOTTIP
SRSF2	Serine And Arginine Rich Splicing Factor 2	Protein Coding	GC17M076734	28.3838424682617	https://www.genecards.org/cgi-bin/carddisp.pl?gene=SRSF2
TBX19	T-Box Transcription Factor 19	Protein Coding	GC01P168280	28.3752136230469	https://www.genecards.org/cgi-bin/carddisp.pl?gene=TBX19
HBA1	Hemoglobin Subunit Alpha 1	Protein Coding	GC16P095730	28.3702697753906	https://www.genecards.org/cgi-bin/carddisp.pl?gene=HBA1
ACP5	Acid Phosphatase 5, Tartrate Resistant	Protein Coding	GC19M011574	28.3681468963623	https://www.genecards.org/cgi-bin/carddisp.pl?gene=ACP5
PRKD1	Protein Kinase D1	Protein Coding	GC14M029576	28.3481330871582	https://www.genecards.org/cgi-bin/carddisp.pl?gene=PRKD1
ERCC4	ERCC Excision Repair 4, Endonuclease Catalytic Subunit	Protein Coding	GC16P013920	28.3221435546875	https://www.genecards.org/cgi-bin/carddisp.pl?gene=ERCC4
CTSK	Cathepsin K	Protein Coding	GC01M163792	28.2991752624512	https://www.genecards.org/cgi-bin/carddisp.pl?gene=CTSK
MIR205	MicroRNA 205	RNA Gene	GC01P209432	28.2954883575439	https://www.genecards.org/cgi-bin/carddisp.pl?gene=MIR205
RARB	Retinoic Acid Receptor Beta	Protein Coding	GC03P024689	28.2940979003906	https://www.genecards.org/cgi-bin/carddisp.pl?gene=RARB
PPP2R1A	Protein Phosphatase 2 Scaffold Subunit Aalpha	Protein Coding	GC19P123559	28.2894687652588	https://www.genecards.org/cgi-bin/carddisp.pl?gene=PPP2R1A
TOP2A	DNA Topoisomerase II Alpha	Protein Coding	GC17M040388	28.2886924743652	https://www.genecards.org/cgi-bin/carddisp.pl?gene=TOP2A
THPO	Thrombopoietin	Protein Coding	GC03M184371	28.2790679931641	https://www.genecards.org/cgi-bin/carddisp.pl?gene=THPO
SQSTM1	Sequestosome 1	Protein Coding	GC05P179806	28.2682228088379	https://www.genecards.org/cgi-bin/carddisp.pl?gene=SQSTM1
MCM4	Minichromosome Maintenance Complex Component 4	Protein Coding	GC08P047970	28.2494316101074	https://www.genecards.org/cgi-bin/carddisp.pl?gene=MCM4
SCARNA5	Small Cajal Body-Specific RNA 5	RNA Gene	GC02P233275	28.2386722564697	https://www.genecards.org/cgi-bin/carddisp.pl?gene=SCARNA5
TRAV29DV5	T Cell Receptor Alpha Variable 29/Delta Variable 5	Protein Coding	GC14P022163	28.2311267852783	https://www.genecards.org/cgi-bin/carddisp.pl?gene=TRAV29DV5
MIR320A	MicroRNA 320a	RNA Gene	GC08M022339	28.2140274047852	https://www.genecards.org/cgi-bin/carddisp.pl?gene=MIR320A
LZTR1	Leucine Zipper Like Post Translational Regulator 1	Protein Coding	GC22P075449	28.2019233703613	https://www.genecards.org/cgi-bin/carddisp.pl?gene=LZTR1
CYTOR	Cytoskeleton Regulator RNA	RNA Gene	GC02P089435	28.1926689147949	https://www.genecards.org/cgi-bin/carddisp.pl?gene=CYTOR
EXTL3	Exostosin Like Glycosyltransferase 3	Protein Coding	GC08P031397	28.179557800293	https://www.genecards.org/cgi-bin/carddisp.pl?gene=EXTL3
GFI1	Growth Factor Independent 1 Transcriptional Repressor	Protein Coding	GC01M092474	28.1768531799316	https://www.genecards.org/cgi-bin/carddisp.pl?gene=GFI1
TREM2	Triggering Receptor Expressed On Myeloid Cells 2	Protein Coding	GC06M097308	28.164587020874	https://www.genecards.org/cgi-bin/carddisp.pl?gene=TREM2
CD33	CD33 Molecule	Protein Coding	GC19P123511	28.1478462219238	https://www.genecards.org/cgi-bin/carddisp.pl?gene=CD33
CXCR5	C-X-C Motif Chemokine Receptor 5	Protein Coding	GC11P122789	28.1170959472656	https://www.genecards.org/cgi-bin/carddisp.pl?gene=CXCR5
NRP1	Neuropilin 1	Protein Coding	GC10M033177	28.1104927062988	https://www.genecards.org/cgi-bin/carddisp.pl?gene=NRP1
TSHR	Thyroid Stimulating Hormone Receptor	Protein Coding	GC14P080954	28.0890197753906	https://www.genecards.org/cgi-bin/carddisp.pl?gene=TSHR
OGG1	8-Oxoguanine DNA Glycosylase	Protein Coding	GC03P022757	28.0607414245605	https://www.genecards.org/cgi-bin/carddisp.pl?gene=OGG1
XRCC2	X-Ray Repair Cross Complementing 2	Protein Coding	GC07M152644	28.0480537414551	https://www.genecards.org/cgi-bin/carddisp.pl?gene=XRCC2
EPG5	Ectopic P-Granules 5 Autophagy Tethering Factor	Protein Coding	GC18M045800	28.0410842895508	https://www.genecards.org/cgi-bin/carddisp.pl?gene=EPG5
MIR122	MicroRNA 122	RNA Gene	GC18P058451	28.0186462402344	https://www.genecards.org/cgi-bin/carddisp.pl?gene=MIR122
TRGC2	T Cell Receptor Gamma Constant 2	Protein Coding	GC07M038239	28.0046119689941	https://www.genecards.org/cgi-bin/carddisp.pl?gene=TRGC2
SRP72	Signal Recognition Particle 72	Protein Coding	GC04P056466	27.9831466674805	https://www.genecards.org/cgi-bin/carddisp.pl?gene=SRP72
PRCC	Proline Rich Mitotic Checkpoint Control Factor	Protein Coding	GC01P156750	27.968318939209	https://www.genecards.org/cgi-bin/carddisp.pl?gene=PRCC
FGFR4	Fibroblast Growth Factor Receptor 4	Protein Coding	GC05P177086	27.9305229187012	https://www.genecards.org/cgi-bin/carddisp.pl?gene=FGFR4
ABCG2	ATP Binding Cassette Subfamily G Member 2 (JR Blood Group)	Protein Coding	GC04M088090	27.9241752624512	https://www.genecards.org/cgi-bin/carddisp.pl?gene=ABCG2
TP73	Tumor Protein P73	Protein Coding	GC01P003652	27.9176712036133	https://www.genecards.org/cgi-bin/carddisp.pl?gene=TP73
MRTFA	Myocardin Related Transcription Factor A	Protein Coding	GC22M080180	27.9024696350098	https://www.genecards.org/cgi-bin/carddisp.pl?gene=MRTFA
TRAV12-3	T Cell Receptor Alpha Variable 12-3	Protein Coding	GC14P021965	27.8832321166992	https://www.genecards.org/cgi-bin/carddisp.pl?gene=TRAV12-3
RECQL4	RecQ Like Helicase 4	Protein Coding	GC08M146813	27.8799667358398	https://www.genecards.org/cgi-bin/carddisp.pl?gene=RECQL4
PAG1	Phosphoprotein Membrane Anchor With Glycosphingolipid Microdomains 1	Protein Coding	GC08M080967	27.8638095855713	https://www.genecards.org/cgi-bin/carddisp.pl?gene=PAG1
AXIN2	Axin 2	Protein Coding	GC17M065528	27.8428840637207	https://www.genecards.org/cgi-bin/carddisp.pl?gene=AXIN2
ADAR	Adenosine Deaminase RNA Specific	Protein Coding	GC01M163944	27.8378868103027	https://www.genecards.org/cgi-bin/carddisp.pl?gene=ADAR
MIR16-1	MicroRNA 16-1	RNA Gene	GC13M050048	27.8356704711914	https://www.genecards.org/cgi-bin/carddisp.pl?gene=MIR16-1
HNF4A	Hepatocyte Nuclear Factor 4 Alpha	Protein Coding	GC20P044355	27.8349056243896	https://www.genecards.org/cgi-bin/carddisp.pl?gene=HNF4A
TNFRSF18	TNF Receptor Superfamily Member 18	Protein Coding	GC01M001203	27.825511932373	https://www.genecards.org/cgi-bin/carddisp.pl?gene=TNFRSF18
BRD4	Bromodomain Containing 4	Protein Coding	GC19M096358	27.8205871582031	https://www.genecards.org/cgi-bin/carddisp.pl?gene=BRD4
ZEB1	Zinc Finger E-Box Binding Homeobox 1	Protein Coding	GC10P031318	27.8196067810059	https://www.genecards.org/cgi-bin/carddisp.pl?gene=ZEB1
ITGA5	Integrin Subunit Alpha 5	Protein Coding	GC12M056062	27.7936496734619	https://www.genecards.org/cgi-bin/carddisp.pl?gene=ITGA5
MIR130A	MicroRNA 130a	RNA Gene	GC11P057641	27.7852191925049	https://www.genecards.org/cgi-bin/carddisp.pl?gene=MIR130A
APOA1	Apolipoprotein A1	Protein Coding	GC11M116835	27.7847595214844	https://www.genecards.org/cgi-bin/carddisp.pl?gene=APOA1
CCR3	C-C Motif Chemokine Receptor 3	Protein Coding	GC03P059714	27.7810306549072	https://www.genecards.org/cgi-bin/carddisp.pl?gene=CCR3
PLAUR	Plasminogen Activator, Urokinase Receptor	Protein Coding	GC19M043646	27.773494720459	https://www.genecards.org/cgi-bin/carddisp.pl?gene=PLAUR
IGHE	Immunoglobulin Heavy Constant Epsilon	Protein Coding	GC14M121124	27.7701301574707	https://www.genecards.org/cgi-bin/carddisp.pl?gene=IGHE
MIR23A	MicroRNA 23a	RNA Gene	GC19M096312	27.7366123199463	https://www.genecards.org/cgi-bin/carddisp.pl?gene=MIR23A
TBX6	T-Box Transcription Factor 6	Protein Coding	GC16M030085	27.7318058013916	https://www.genecards.org/cgi-bin/carddisp.pl?gene=TBX6
CTC1	CST Telomere Replication Complex Component 1	Protein Coding	GC17M084200	27.7225341796875	https://www.genecards.org/cgi-bin/carddisp.pl?gene=CTC1
LRRC56	Leucine Rich Repeat Containing 56	Protein Coding	GC11P012231	27.7132301330566	https://www.genecards.org/cgi-bin/carddisp.pl?gene=LRRC56
XRCC5	X-Ray Repair Cross Complementing 5	Protein Coding	GC02P216107	27.6850509643555	https://www.genecards.org/cgi-bin/carddisp.pl?gene=XRCC5
SOCS3	Suppressor Of Cytokine Signaling 3	Protein Coding	GC17M078356	27.6716117858887	https://www.genecards.org/cgi-bin/carddisp.pl?gene=SOCS3
PARN	Poly(A)-Specific Ribonuclease	Protein Coding	GC16M014435	27.6422538757324	https://www.genecards.org/cgi-bin/carddisp.pl?gene=PARN
TEK	TEK Receptor Tyrosine Kinase	Protein Coding	GC09P027109	27.6346282958984	https://www.genecards.org/cgi-bin/carddisp.pl?gene=TEK
MECP2	Methyl-CpG Binding Protein 2	Protein Coding	GC0XM154021	27.6208419799805	https://www.genecards.org/cgi-bin/carddisp.pl?gene=MECP2
DDX41	DEAD-Box Helicase 41	Protein Coding	GC05M177511	27.5680198669434	https://www.genecards.org/cgi-bin/carddisp.pl?gene=DDX41
MIR148A	MicroRNA 148a	RNA Gene	GC07M025950	27.5679740905762	https://www.genecards.org/cgi-bin/carddisp.pl?gene=MIR148A
PGR	Progesterone Receptor	Protein Coding	GC11M129695	27.5437355041504	https://www.genecards.org/cgi-bin/carddisp.pl?gene=PGR
TGFA	Transforming Growth Factor Alpha	Protein Coding	GC02M070447	27.4931621551514	https://www.genecards.org/cgi-bin/carddisp.pl?gene=TGFA
NUMA1	Nuclear Mitotic Apparatus Protein 1	Protein Coding	GC11M072002	27.4514198303223	https://www.genecards.org/cgi-bin/carddisp.pl?gene=NUMA1
MIRLET7E	MicroRNA Let-7e	RNA Gene	GC19P123544	27.4434013366699	https://www.genecards.org/cgi-bin/carddisp.pl?gene=MIRLET7E
CACNA1A	Calcium Voltage-Gated Channel Subunit Alpha1 A	Protein Coding	GC19M013206	27.4433250427246	https://www.genecards.org/cgi-bin/carddisp.pl?gene=CACNA1A
GATA4	GATA Binding Protein 4	Protein Coding	GC08P011676	27.4288349151611	https://www.genecards.org/cgi-bin/carddisp.pl?gene=GATA4
IKBKE	Inhibitor Of Nuclear Factor Kappa B Kinase Subunit Epsilon	Protein Coding	GC01P206470	27.4275	https://www.genecards.org/cgi-bin/carddisp.pl?gene=IKBKE
COMT	Catechol-O-Methyltransferase	Protein Coding	GC22P019941	27.4264640808105	https://www.genecards.org/cgi-bin/carddisp.pl?gene=COMT
TRBC2	T Cell Receptor Beta Constant 2	Protein Coding	GC07P159702	27.4184036254883	https://www.genecards.org/cgi-bin/carddisp.pl?gene=TRBC2
AFF1	ALF Transcription Elongation Factor 1	Protein Coding	GC04P086946	27.3996429443359	https://www.genecards.org/cgi-bin/carddisp.pl?gene=AFF1
TJP1	Tight Junction Protein 1	Protein Coding	GC15M029699	27.3845	https://www.genecards.org/cgi-bin/carddisp.pl?gene=TJP1
BGLAP	Bone Gamma-Carboxyglutamate Protein	Protein Coding	GC01P156242	27.3828678131104	https://www.genecards.org/cgi-bin/carddisp.pl?gene=BGLAP
GPX1	Glutathione Peroxidase 1	Protein Coding	GC03M054007	27.3368034362793	https://www.genecards.org/cgi-bin/carddisp.pl?gene=GPX1
MIR200A	MicroRNA 200a	RNA Gene	GC01P050633	27.2975559234619	https://www.genecards.org/cgi-bin/carddisp.pl?gene=MIR200A
PAX1	Paired Box 1	Protein Coding	GC20P021705	27.289234161377	https://www.genecards.org/cgi-bin/carddisp.pl?gene=PAX1
IRAK4	Interleukin 1 Receptor Associated Kinase 4	Protein Coding	GC12P043758	27.2843818664551	https://www.genecards.org/cgi-bin/carddisp.pl?gene=IRAK4
FYB1	FYN Binding Protein 1	Protein Coding	GC05M039105	27.2756271362305	https://www.genecards.org/cgi-bin/carddisp.pl?gene=FYB1
VCP	Valosin Containing Protein	Protein Coding	GC09M035298	27.2599086761475	https://www.genecards.org/cgi-bin/carddisp.pl?gene=VCP
ASXL1	ASXL Transcriptional Regulator 1	Protein Coding	GC20P042191	27.2532958984375	https://www.genecards.org/cgi-bin/carddisp.pl?gene=ASXL1
MIR29C	MicroRNA 29c	RNA Gene	GC01M207835	27.2512168884277	https://www.genecards.org/cgi-bin/carddisp.pl?gene=MIR29C
TRAV12-2	T Cell Receptor Alpha Variable 12-2	Protein Coding	GC14P047869	27.2461471557617	https://www.genecards.org/cgi-bin/carddisp.pl?gene=TRAV12-2
CCNE1	Cyclin E1	Protein Coding	GC19P029811	27.2436084747314	https://www.genecards.org/cgi-bin/carddisp.pl?gene=CCNE1
NALT1	NOTCH1 Associated LncRNA In T Cell Acute Lymphoblastic Leukemia 1	RNA Gene	GC09P144331	27.2182273864746	https://www.genecards.org/cgi-bin/carddisp.pl?gene=NALT1
CX3CR1	C-X3-C Motif Chemokine Receptor 1	Protein Coding	GC03M039279	27.1945037841797	https://www.genecards.org/cgi-bin/carddisp.pl?gene=CX3CR1
TRAV22	T Cell Receptor Alpha Variable 22	Protein Coding	GC14P047885	27.1923351287842	https://www.genecards.org/cgi-bin/carddisp.pl?gene=TRAV22
SETBP1	SET Binding Protein 1	Protein Coding	GC18P044680	27.1582489013672	https://www.genecards.org/cgi-bin/carddisp.pl?gene=SETBP1
UMPS	Uridine Monophosphate Synthetase	Protein Coding	GC03P124730	27.1562309265137	https://www.genecards.org/cgi-bin/carddisp.pl?gene=UMPS
DNM2	Dynamin 2	Protein Coding	GC19P010718	27.1450653076172	https://www.genecards.org/cgi-bin/carddisp.pl?gene=DNM2
MIR127	MicroRNA 127	RNA Gene	GC14P116897	27.1361865997314	https://www.genecards.org/cgi-bin/carddisp.pl?gene=MIR127
TRAV9-2	T Cell Receptor Alpha Variable 9-2	Protein Coding	GC14P021941	27.1264724731445	https://www.genecards.org/cgi-bin/carddisp.pl?gene=TRAV9-2
F3	Coagulation Factor III, Tissue Factor	Protein Coding	GC01M094916	27.1177062988281	https://www.genecards.org/cgi-bin/carddisp.pl?gene=F3
BTG1	BTG Anti-Proliferation Factor 1	Protein Coding	GC12M092140	27.1109962463379	https://www.genecards.org/cgi-bin/carddisp.pl?gene=BTG1
ITPR1	Inositol 1,4,5-Trisphosphate Receptor Type 1	Protein Coding	GC03P004486	27.1063423156738	https://www.genecards.org/cgi-bin/carddisp.pl?gene=ITPR1
ENO2	Enolase 2	Protein Coding	GC12P006913	27.0920963287354	https://www.genecards.org/cgi-bin/carddisp.pl?gene=ENO2
S100B	S100 Calcium Binding Protein B	Protein Coding	GC21M053916	27.0890827178955	https://www.genecards.org/cgi-bin/carddisp.pl?gene=S100B
FANCL	FA Complementation Group L	Protein Coding	GC02M058127	27.0886402130127	https://www.genecards.org/cgi-bin/carddisp.pl?gene=FANCL
LOC106099062	HBB Recombination Region	Functional Element	GC11P012496	27.0802955627441	https://www.genecards.org/cgi-bin/carddisp.pl?gene=LOC106099062
SLC9A3	Solute Carrier Family 9 Member A3	Protein Coding	GC05M000472	27.069164276123	https://www.genecards.org/cgi-bin/carddisp.pl?gene=SLC9A3
TRAV18	T Cell Receptor Alpha Variable 18	Protein Coding	GC14P022003	27.0648765563965	https://www.genecards.org/cgi-bin/carddisp.pl?gene=TRAV18
MMP14	Matrix Metallopeptidase 14	Protein Coding	GC14P047982	27.0584754943848	https://www.genecards.org/cgi-bin/carddisp.pl?gene=MMP14
TRAV23DV6	T Cell Receptor Alpha Variable 23/Delta Variable 6	Protein Coding	GC14P047887	27.0551910400391	https://www.genecards.org/cgi-bin/carddisp.pl?gene=TRAV23DV6
TRBV11-2	T Cell Receptor Beta Variable 11-2	Protein Coding	GC07P161106	27.0550651550293	https://www.genecards.org/cgi-bin/carddisp.pl?gene=TRBV11-2
TNFRSF17	TNF Receptor Superfamily Member 17	Protein Coding	GC16P011965	27.0535354614258	https://www.genecards.org/cgi-bin/carddisp.pl?gene=TNFRSF17
TRAV8-4	T Cell Receptor Alpha Variable 8-4	Protein Coding	GC14P021894	27.0528945922852	https://www.genecards.org/cgi-bin/carddisp.pl?gene=TRAV8-4
NQO1	NAD(P)H Quinone Dehydrogenase 1	Protein Coding	GC16M069706	27.0452537536621	https://www.genecards.org/cgi-bin/carddisp.pl?gene=NQO1
CD9	CD9 Molecule	Protein Coding	GC12P042075	27.0401496887207	https://www.genecards.org/cgi-bin/carddisp.pl?gene=CD9
MIR34C	MicroRNA 34c	RNA Gene	GC11P112585	27.0398197174072	https://www.genecards.org/cgi-bin/carddisp.pl?gene=MIR34C
PAX6	Paired Box 6	Protein Coding	GC11M031784	27.0284633636475	https://www.genecards.org/cgi-bin/carddisp.pl?gene=PAX6
TSLP	Thymic Stromal Lymphopoietin	Protein Coding	GC05P111070	27.0079040527344	https://www.genecards.org/cgi-bin/carddisp.pl?gene=TSLP
RUNX3	RUNX Family Transcription Factor 3	Protein Coding	GC01M024899	26.9991340637207	https://www.genecards.org/cgi-bin/carddisp.pl?gene=RUNX3
ITCH	Itchy E3 Ubiquitin Protein Ligase	Protein Coding	GC20P034363	26.9604530334473	https://www.genecards.org/cgi-bin/carddisp.pl?gene=ITCH
AGT	Angiotensinogen	Protein Coding	GC01M230690	26.9586181640625	https://www.genecards.org/cgi-bin/carddisp.pl?gene=AGT
CTSD	Cathepsin D	Protein Coding	GC11M001752	26.9554748535156	https://www.genecards.org/cgi-bin/carddisp.pl?gene=CTSD
TRAV24	T Cell Receptor Alpha Variable 24	Protein Coding	GC14P022105	26.9390983581543	https://www.genecards.org/cgi-bin/carddisp.pl?gene=TRAV24
TEC	Tec Protein Tyrosine Kinase	Protein Coding	GC04M048274	26.9375648498535	https://www.genecards.org/cgi-bin/carddisp.pl?gene=TEC
LGALS9	Galectin 9	Protein Coding	GC17P027629	26.9274520874023	https://www.genecards.org/cgi-bin/carddisp.pl?gene=LGALS9
TRAV19	T Cell Receptor Alpha Variable 19	Protein Coding	GC14P022007	26.9189300537109	https://www.genecards.org/cgi-bin/carddisp.pl?gene=TRAV19
HFE	Homeostatic Iron Regulator	Protein Coding	GC06P026087	26.907808303833	https://www.genecards.org/cgi-bin/carddisp.pl?gene=HFE
STX3	Syntaxin 3	Protein Coding	GC11P059713	26.8745956420898	https://www.genecards.org/cgi-bin/carddisp.pl?gene=STX3
TIMP1	TIMP Metallopeptidase Inhibitor 1	Protein Coding	GC0XP058331	26.8679695129395	https://www.genecards.org/cgi-bin/carddisp.pl?gene=TIMP1
SLC9A1	Solute Carrier Family 9 Member A1	Protein Coding	GC01M031724	26.8585987091064	https://www.genecards.org/cgi-bin/carddisp.pl?gene=SLC9A1
IL1R1	Interleukin 1 Receptor Type 1	Protein Coding	GC02P102136	26.8525695800781	https://www.genecards.org/cgi-bin/carddisp.pl?gene=IL1R1
FANCG	FA Complementation Group G	Protein Coding	GC09M035073	26.8505191802979	https://www.genecards.org/cgi-bin/carddisp.pl?gene=FANCG
HDAC4	Histone Deacetylase 4	Protein Coding	GC02M239048	26.7886409759521	https://www.genecards.org/cgi-bin/carddisp.pl?gene=HDAC4
TBX18	T-Box Transcription Factor 18	Protein Coding	GC06M084687	26.7872009277344	https://www.genecards.org/cgi-bin/carddisp.pl?gene=TBX18
HSPB1	Heat Shock Protein Family B (Small) Member 1	Protein Coding	GC07P076302	26.776891708374	https://www.genecards.org/cgi-bin/carddisp.pl?gene=HSPB1
AFDN	Afadin, Adherens Junction Formation Factor	Protein Coding	GC06P167842	26.7543525695801	https://www.genecards.org/cgi-bin/carddisp.pl?gene=AFDN
KRT14	Keratin 14	Protein Coding	GC17M041582	26.7495	https://www.genecards.org/cgi-bin/carddisp.pl?gene=KRT14
SLC19A1	Solute Carrier Family 19 Member 1	Protein Coding	GC21M045493	26.7106609344482	https://www.genecards.org/cgi-bin/carddisp.pl?gene=SLC19A1
STUB1	STIP1 Homology And U-Box Containing Protein 1	Protein Coding	GC16P095752	26.6919612884521	https://www.genecards.org/cgi-bin/carddisp.pl?gene=STUB1
PRL	Prolactin	Protein Coding	GC06M022287	26.6675453186035	https://www.genecards.org/cgi-bin/carddisp.pl?gene=PRL
MIR181A1	MicroRNA 181a-1	RNA Gene	GC01M198860	26.6575889587402	https://www.genecards.org/cgi-bin/carddisp.pl?gene=MIR181A1
APOB	Apolipoprotein B	Protein Coding	GC02M020956	26.646427154541	https://www.genecards.org/cgi-bin/carddisp.pl?gene=APOB
LYL1	LYL1 Basic Helix-Loop-Helix Family Member	Protein Coding	GC19M096298	26.6440391540527	https://www.genecards.org/cgi-bin/carddisp.pl?gene=LYL1
CYP1A1	Cytochrome P450 Family 1 Subfamily A Member 1	Protein Coding	GC15M074719	26.6380920410156	https://www.genecards.org/cgi-bin/carddisp.pl?gene=CYP1A1
NPC1	NPC Intracellular Cholesterol Transporter 1	Protein Coding	GC18M023506	26.6041259765625	https://www.genecards.org/cgi-bin/carddisp.pl?gene=NPC1
KDM6A	Lysine Demethylase 6A	Protein Coding	GC0XP044873	26.5966129302979	https://www.genecards.org/cgi-bin/carddisp.pl?gene=KDM6A
VCL	Vinculin	Protein Coding	GC10P073995	26.5598583221436	https://www.genecards.org/cgi-bin/carddisp.pl?gene=VCL
KLRG1	Killer Cell Lectin Like Receptor G1	Protein Coding	GC12P008950	26.5485000610352	https://www.genecards.org/cgi-bin/carddisp.pl?gene=KLRG1
KEAP1	Kelch Like ECH Associated Protein 1	Protein Coding	GC19M010486	26.5322189331055	https://www.genecards.org/cgi-bin/carddisp.pl?gene=KEAP1
NOTCH3	Notch Receptor 3	Protein Coding	GC19M015159	26.5296783447266	https://www.genecards.org/cgi-bin/carddisp.pl?gene=NOTCH3
LCT	Lactase	Protein Coding	GC02M135787	26.5193519592285	https://www.genecards.org/cgi-bin/carddisp.pl?gene=LCT
PCAT1	Prostate Cancer Associated Transcript 1	RNA Gene	GC08P126553	26.5191745758057	https://www.genecards.org/cgi-bin/carddisp.pl?gene=PCAT1
RHD	Rh Blood Group D Antigen	Protein Coding	GC01P025272	26.5179023742676	https://www.genecards.org/cgi-bin/carddisp.pl?gene=RHD
TYMS	Thymidylate Synthetase	Protein Coding	GC18P000657	26.5058345794678	https://www.genecards.org/cgi-bin/carddisp.pl?gene=TYMS
RPS27A	Ribosomal Protein S27a	Protein Coding	GC02P055231	26.4875907897949	https://www.genecards.org/cgi-bin/carddisp.pl?gene=RPS27A
MIR133B	MicroRNA 133b	RNA Gene	GC06P052148	26.4833545684814	https://www.genecards.org/cgi-bin/carddisp.pl?gene=MIR133B
HSPG2	Heparan Sulfate Proteoglycan 2	Protein Coding	GC01M021822	26.4825439453125	https://www.genecards.org/cgi-bin/carddisp.pl?gene=HSPG2
MGMT	O-6-Methylguanine-DNA Methyltransferase	Protein Coding	GC10P129467	26.476490020752	https://www.genecards.org/cgi-bin/carddisp.pl?gene=MGMT
RPS6KB1	Ribosomal Protein S6 Kinase B1	Protein Coding	GC17P059893	26.4702987670898	https://www.genecards.org/cgi-bin/carddisp.pl?gene=RPS6KB1
ADSL	Adenylosuccinate Lyase	Protein Coding	GC22P040346	26.4647884368896	https://www.genecards.org/cgi-bin/carddisp.pl?gene=ADSL
ITGA2	Integrin Subunit Alpha 2	Protein Coding	GC05P052989	26.4621982574463	https://www.genecards.org/cgi-bin/carddisp.pl?gene=ITGA2
CD83	CD83 Molecule	Protein Coding	GC06P014117	26.4548873901367	https://www.genecards.org/cgi-bin/carddisp.pl?gene=CD83
UMOD	Uromodulin	Protein Coding	GC16M026264	26.4483585357666	https://www.genecards.org/cgi-bin/carddisp.pl?gene=UMOD
CACNA1H	Calcium Voltage-Gated Channel Subunit Alpha1 H	Protein Coding	GC16P001153	26.4395217895508	https://www.genecards.org/cgi-bin/carddisp.pl?gene=CACNA1H
CD276	CD276 Molecule	Protein Coding	GC15P073683	26.4373474121094	https://www.genecards.org/cgi-bin/carddisp.pl?gene=CD276
ITGAV	Integrin Subunit Alpha V	Protein Coding	GC02P186589	26.4192867279053	https://www.genecards.org/cgi-bin/carddisp.pl?gene=ITGAV
KAT5	Lysine Acetyltransferase 5	Protein Coding	GC11P065711	26.4174537658691	https://www.genecards.org/cgi-bin/carddisp.pl?gene=KAT5
TYMP	Thymidine Phosphorylase	Protein Coding	GC22M050525	26.3858737945557	https://www.genecards.org/cgi-bin/carddisp.pl?gene=TYMP
MAPK9	Mitogen-Activated Protein Kinase 9	Protein Coding	GC05M180318	26.3814659118652	https://www.genecards.org/cgi-bin/carddisp.pl?gene=MAPK9
TRAV8-3	T Cell Receptor Alpha Variable 8-3	Protein Coding	GC14P047868	26.3595886230469	https://www.genecards.org/cgi-bin/carddisp.pl?gene=TRAV8-3
ROS1	ROS Proto-Oncogene 1, Receptor Tyrosine Kinase	Protein Coding	GC06M117287	26.3531055450439	https://www.genecards.org/cgi-bin/carddisp.pl?gene=ROS1
MIR18A	MicroRNA 18a	RNA Gene	GC13P091701	26.3246383666992	https://www.genecards.org/cgi-bin/carddisp.pl?gene=MIR18A
MIR30A	MicroRNA 30a	RNA Gene	GC06M071403	26.3226680755615	https://www.genecards.org/cgi-bin/carddisp.pl?gene=MIR30A
SMPD1	Sphingomyelin Phosphodiesterase 1	Protein Coding	GC11P006390	26.3184432983398	https://www.genecards.org/cgi-bin/carddisp.pl?gene=SMPD1
MIR144	MicroRNA 144	RNA Gene	GC17M084703	26.3120136260986	https://www.genecards.org/cgi-bin/carddisp.pl?gene=MIR144
SKP2	S-Phase Kinase Associated Protein 2	Protein Coding	GC05P036151	26.2821464538574	https://www.genecards.org/cgi-bin/carddisp.pl?gene=SKP2
IL16	Interleukin 16	Protein Coding	GC15P081159	26.2742328643799	https://www.genecards.org/cgi-bin/carddisp.pl?gene=IL16
TRAV38-2DV8	T Cell Receptor Alpha Variable 38-2/Delta Variable 8	Protein Coding	GC14P022281	26.2712631225586	https://www.genecards.org/cgi-bin/carddisp.pl?gene=TRAV38-2DV8
CEBPB	CCAAT Enhancer Binding Protein Beta	Protein Coding	GC20P050190	26.2662868499756	https://www.genecards.org/cgi-bin/carddisp.pl?gene=CEBPB
MIR149	MicroRNA 149	RNA Gene	GC02P240456	26.2347145080566	https://www.genecards.org/cgi-bin/carddisp.pl?gene=MIR149
SLC5A1	Solute Carrier Family 5 Member 1	Protein Coding	GC22P032043	26.2268600463867	https://www.genecards.org/cgi-bin/carddisp.pl?gene=SLC5A1
TCP1	T-Complex 1	Protein Coding	GC06M159778	26.2062911987305	https://www.genecards.org/cgi-bin/carddisp.pl?gene=TCP1
MIR30E	MicroRNA 30e	RNA Gene	GC01P040754	26.2010021209717	https://www.genecards.org/cgi-bin/carddisp.pl?gene=MIR30E
G6PC3	Glucose-6-Phosphatase Catalytic Subunit 3	Protein Coding	GC17P044070	26.1980247497559	https://www.genecards.org/cgi-bin/carddisp.pl?gene=G6PC3
WRN	WRN RecQ Like Helicase	Protein Coding	GC08P031033	26.1897888183594	https://www.genecards.org/cgi-bin/carddisp.pl?gene=WRN
TNFRSF14	TNF Receptor Superfamily Member 14	Protein Coding	GC01P050698	26.1706237792969	https://www.genecards.org/cgi-bin/carddisp.pl?gene=TNFRSF14
F2	Coagulation Factor II, Thrombin	Protein Coding	GC11P048054	26.1598854064941	https://www.genecards.org/cgi-bin/carddisp.pl?gene=F2
IL11	Interleukin 11	Protein Coding	GC19M055364	26.1503791809082	https://www.genecards.org/cgi-bin/carddisp.pl?gene=IL11
KRT18	Keratin 18	Protein Coding	GC12P052948	26.1468658447266	https://www.genecards.org/cgi-bin/carddisp.pl?gene=KRT18
GPHN	Gephyrin	Protein Coding	GC14P066507	26.145450592041	https://www.genecards.org/cgi-bin/carddisp.pl?gene=GPHN
MIR424	MicroRNA 424	RNA Gene	GC0XM134881	26.142147064209	https://www.genecards.org/cgi-bin/carddisp.pl?gene=MIR424
ESR2	Estrogen Receptor 2	Protein Coding	GC14M064084	26.1216983795166	https://www.genecards.org/cgi-bin/carddisp.pl?gene=ESR2
CD82	CD82 Molecule	Protein Coding	GC11P044564	26.1189613342285	https://www.genecards.org/cgi-bin/carddisp.pl?gene=CD82
IRF2BP2	Interferon Regulatory Factor 2 Binding Protein 2	Protein Coding	GC01M234604	26.1132202148438	https://www.genecards.org/cgi-bin/carddisp.pl?gene=IRF2BP2
MICB	MHC Class I Polypeptide-Related Sequence B	Protein Coding	GC06P144758	26.0950698852539	https://www.genecards.org/cgi-bin/carddisp.pl?gene=MICB
HEXA	Hexosaminidase Subunit Alpha	Protein Coding	GC15M072340	26.0794334411621	https://www.genecards.org/cgi-bin/carddisp.pl?gene=HEXA
MIR335	MicroRNA 335	RNA Gene	GC07P130496	26.0764560699463	https://www.genecards.org/cgi-bin/carddisp.pl?gene=MIR335
GLI1	GLI Family Zinc Finger 1	Protein Coding	GC12P062068	26.0672454833984	https://www.genecards.org/cgi-bin/carddisp.pl?gene=GLI1
PTPRJ	Protein Tyrosine Phosphatase Receptor Type J	Protein Coding	GC11P048133	26.0662879943848	https://www.genecards.org/cgi-bin/carddisp.pl?gene=PTPRJ
SPI1	Spi-1 Proto-Oncogene	Protein Coding	GC11M128622	26.0479793548584	https://www.genecards.org/cgi-bin/carddisp.pl?gene=SPI1
AIFM1	Apoptosis Inducing Factor Mitochondria Associated 1	Protein Coding	GC0XM130129	26.0274562835693	https://www.genecards.org/cgi-bin/carddisp.pl?gene=AIFM1
PDPK1	3-Phosphoinositide Dependent Protein Kinase 1	Protein Coding	GC16P002537	26.022928237915	https://www.genecards.org/cgi-bin/carddisp.pl?gene=PDPK1
ABCA1	ATP Binding Cassette Subfamily A Member 1	Protein Coding	GC09M104781	25.9994850158691	https://www.genecards.org/cgi-bin/carddisp.pl?gene=ABCA1
SGK1	Serum/Glucocorticoid Regulated Kinase 1	Protein Coding	GC06M134169	25.9983425140381	https://www.genecards.org/cgi-bin/carddisp.pl?gene=SGK1
SOD2	Superoxide Dismutase 2	Protein Coding	GC06M159669	25.9969482421875	https://www.genecards.org/cgi-bin/carddisp.pl?gene=SOD2
TBL1XR1	TBL1X/Y Related 1	Protein Coding	GC03M177019	25.9945602416992	https://www.genecards.org/cgi-bin/carddisp.pl?gene=TBL1XR1
TRGV1	T Cell Receptor Gamma Variable 1 (Non-Functional)	Pseudogene	GC07M039557	25.9665584564209	https://www.genecards.org/cgi-bin/carddisp.pl?gene=TRGV1
APRT	Adenine Phosphoribosyltransferase	Protein Coding	GC16M088810	25.9645938873291	https://www.genecards.org/cgi-bin/carddisp.pl?gene=APRT
ANXA1	Annexin A1	Protein Coding	GC09P073151	25.9560947418213	https://www.genecards.org/cgi-bin/carddisp.pl?gene=ANXA1
HLA-DRB3	Major Histocompatibility Complex, Class II, DR Beta 3	Protein Coding	GC06Mn03715	25.9382019042969	https://www.genecards.org/cgi-bin/carddisp.pl?gene=HLA-DRB3
SETX	Senataxin	Protein Coding	GC09M132261	25.9327583312988	https://www.genecards.org/cgi-bin/carddisp.pl?gene=SETX
AXIN1	Axin 1	Protein Coding	GC16M000287	25.9058074951172	https://www.genecards.org/cgi-bin/carddisp.pl?gene=AXIN1
CD99	CD99 Molecule (Xg Blood Group)	Protein Coding	GC0XP002691	25.9012565612793	https://www.genecards.org/cgi-bin/carddisp.pl?gene=CD99
SMAD7	SMAD Family Member 7	Protein Coding	GC18M048919	25.8078536987305	https://www.genecards.org/cgi-bin/carddisp.pl?gene=SMAD7
GNA11	G Protein Subunit Alpha 11	Protein Coding	GC19P003094	25.7952709197998	https://www.genecards.org/cgi-bin/carddisp.pl?gene=GNA11
ZEB2	Zinc Finger E-Box Binding Homeobox 2	Protein Coding	GC02M144384	25.7889709472656	https://www.genecards.org/cgi-bin/carddisp.pl?gene=ZEB2
MIR10A	MicroRNA 10a	RNA Gene	GC17M048579	25.7541656494141	https://www.genecards.org/cgi-bin/carddisp.pl?gene=MIR10A
TRGV11	T Cell Receptor Gamma Variable 11 (Non-Functional)	Pseudogene	GC07M039536	25.7518577575684	https://www.genecards.org/cgi-bin/carddisp.pl?gene=TRGV11
KIF23	Kinesin Family Member 23	Protein Coding	GC15P069414	25.7410621643066	https://www.genecards.org/cgi-bin/carddisp.pl?gene=KIF23
ROCK1	Rho Associated Coiled-Coil Containing Protein Kinase 1	Protein Coding	GC18M035007	25.7336349487305	https://www.genecards.org/cgi-bin/carddisp.pl?gene=ROCK1
NCOR2	Nuclear Receptor Corepressor 2	Protein Coding	GC12M124324	25.6974601745605	https://www.genecards.org/cgi-bin/carddisp.pl?gene=NCOR2
CLEC7A	C-Type Lectin Domain Containing 7A	Protein Coding	GC12M030831	25.6915874481201	https://www.genecards.org/cgi-bin/carddisp.pl?gene=CLEC7A
SAMD9L	Sterile Alpha Motif Domain Containing 9 Like	Protein Coding	GC07M093130	25.6826858520508	https://www.genecards.org/cgi-bin/carddisp.pl?gene=SAMD9L
PPARA	Peroxisome Proliferator Activated Receptor Alpha	Protein Coding	GC22P046150	25.6802444458008	https://www.genecards.org/cgi-bin/carddisp.pl?gene=PPARA
BCAM	Basal Cell Adhesion Molecule (Lutheran Blood Group)	Protein Coding	GC19P123241	25.6707763671875	https://www.genecards.org/cgi-bin/carddisp.pl?gene=BCAM
IFNGR2	Interferon Gamma Receptor 2	Protein Coding	GC21P033402	25.6707305908203	https://www.genecards.org/cgi-bin/carddisp.pl?gene=IFNGR2
PMEL	Premelanosome Protein	Protein Coding	GC12M055954	25.6701507568359	https://www.genecards.org/cgi-bin/carddisp.pl?gene=PMEL
KRT19	Keratin 19	Protein Coding	GC17M041523	25.6694011688232	https://www.genecards.org/cgi-bin/carddisp.pl?gene=KRT19
AURKB	Aurora Kinase B	Protein Coding	GC17M084191	25.6648139953613	https://www.genecards.org/cgi-bin/carddisp.pl?gene=AURKB
SF3B2	Splicing Factor 3b Subunit 2	Protein Coding	GC11P066050	25.6558723449707	https://www.genecards.org/cgi-bin/carddisp.pl?gene=SF3B2
AGER	Advanced Glycosylation End-Product Specific Receptor	Protein Coding	GC06M032180	25.6548500061035	https://www.genecards.org/cgi-bin/carddisp.pl?gene=AGER
TRAV12-1	T Cell Receptor Alpha Variable 12-1	Protein Coding	GC14P047861	25.6534729003906	https://www.genecards.org/cgi-bin/carddisp.pl?gene=TRAV12-1
SAMD9	Sterile Alpha Motif Domain Containing 9	Protein Coding	GC07M093099	25.650463104248	https://www.genecards.org/cgi-bin/carddisp.pl?gene=SAMD9
HSPA4	Heat Shock Protein Family A (Hsp70) Member 4	Protein Coding	GC05P133062	25.644588470459	https://www.genecards.org/cgi-bin/carddisp.pl?gene=HSPA4
TRBV17	T Cell Receptor Beta Variable 17 (Non-Functional)	Protein Coding	GC07P161117	25.6283130645752	https://www.genecards.org/cgi-bin/carddisp.pl?gene=TRBV17
CDC25C	Cell Division Cycle 25C	Protein Coding	GC05M138285	25.6238269805908	https://www.genecards.org/cgi-bin/carddisp.pl?gene=CDC25C
NEU1	Neuraminidase 1	Protein Coding	GC06M031857	25.6237201690674	https://www.genecards.org/cgi-bin/carddisp.pl?gene=NEU1
SCART1	Scavenger Receptor Family Member Expressed On T Cells 1	Protein Coding	GC10P133453	25.6180534362793	https://www.genecards.org/cgi-bin/carddisp.pl?gene=SCART1
EPHA2	EPH Receptor A2	Protein Coding	GC01M016124	25.6130561828613	https://www.genecards.org/cgi-bin/carddisp.pl?gene=EPHA2
PVR	PVR Cell Adhesion Molecule	Protein Coding	GC19P123232	25.6011657714844	https://www.genecards.org/cgi-bin/carddisp.pl?gene=PVR
DES	Desmin	Protein Coding	GC02P219418	25.5994548797607	https://www.genecards.org/cgi-bin/carddisp.pl?gene=DES
BIRC2	Baculoviral IAP Repeat Containing 2	Protein Coding	GC11P102347	25.5937881469727	https://www.genecards.org/cgi-bin/carddisp.pl?gene=BIRC2
DNAH8	Dynein Axonemal Heavy Chain 8	Protein Coding	GC06P144930	25.5899848937988	https://www.genecards.org/cgi-bin/carddisp.pl?gene=DNAH8
CDK12	Cyclin Dependent Kinase 12	Protein Coding	GC17P039461	25.5768527984619	https://www.genecards.org/cgi-bin/carddisp.pl?gene=CDK12
BMI1	BMI1 Proto-Oncogene, Polycomb Ring Finger	Protein Coding	GC10P022353	25.5700912475586	https://www.genecards.org/cgi-bin/carddisp.pl?gene=BMI1
TRBV23-1	T Cell Receptor Beta Variable 23-1 (Non-Functional)	Pseudogene	GC07P159671	25.5443286895752	https://www.genecards.org/cgi-bin/carddisp.pl?gene=TRBV23-1
FGF10	Fibroblast Growth Factor 10	Protein Coding	GC05M044965	25.5423793792725	https://www.genecards.org/cgi-bin/carddisp.pl?gene=FGF10
GLI2	GLI Family Zinc Finger 2	Protein Coding	GC02P120735	25.5365371704102	https://www.genecards.org/cgi-bin/carddisp.pl?gene=GLI2
SFPQ	Splicing Factor Proline And Glutamine Rich	Protein Coding	GC01M035176	25.5352439880371	https://www.genecards.org/cgi-bin/carddisp.pl?gene=SFPQ
GJB2	Gap Junction Protein Beta 2	Protein Coding	GC13M020187	25.5120944976807	https://www.genecards.org/cgi-bin/carddisp.pl?gene=GJB2
MR1	Major Histocompatibility Complex, Class I-Related	Protein Coding	GC01P181033	25.5080604553223	https://www.genecards.org/cgi-bin/carddisp.pl?gene=MR1
SST	Somatostatin	Protein Coding	GC03M187668	25.4964828491211	https://www.genecards.org/cgi-bin/carddisp.pl?gene=SST
BAD	BCL2 Associated Agonist Of Cell Death	Protein Coding	GC11M128946	25.4926261901855	https://www.genecards.org/cgi-bin/carddisp.pl?gene=BAD
FANCI	FA Complementation Group I	Protein Coding	GC15P089243	25.4903812408447	https://www.genecards.org/cgi-bin/carddisp.pl?gene=FANCI
MAP3K8	Mitogen-Activated Protein Kinase Kinase Kinase 8	Protein Coding	GC10P030856	25.475414276123	https://www.genecards.org/cgi-bin/carddisp.pl?gene=MAP3K8
BAK1	BCL2 Antagonist/Killer 1	Protein Coding	GC06M033572	25.4716033935547	https://www.genecards.org/cgi-bin/carddisp.pl?gene=BAK1
RPL5	Ribosomal Protein L5	Protein Coding	GC01P092851	25.4685001373291	https://www.genecards.org/cgi-bin/carddisp.pl?gene=RPL5
TRAV3	T Cell Receptor Alpha Variable 3	Protein Coding	GC14P047849	25.4661521911621	https://www.genecards.org/cgi-bin/carddisp.pl?gene=TRAV3
TRBV5-3	T Cell Receptor Beta Variable 5-3 (Non-Functional)	Pseudogene	GC07P161120	25.464319229126	https://www.genecards.org/cgi-bin/carddisp.pl?gene=TRBV5-3
MIR20B	MicroRNA 20b	RNA Gene	GC0XM134503	25.4563274383545	https://www.genecards.org/cgi-bin/carddisp.pl?gene=MIR20B
XRCC6	X-Ray Repair Cross Complementing 6	Protein Coding	GC22P076175	25.4556350708008	https://www.genecards.org/cgi-bin/carddisp.pl?gene=XRCC6
DLG1	Discs Large MAGUK Scaffold Protein 1	Protein Coding	GC03M197042	25.4398345947266	https://www.genecards.org/cgi-bin/carddisp.pl?gene=DLG1
MIR324	MicroRNA 324	RNA Gene	GC17M007223	25.4366073608398	https://www.genecards.org/cgi-bin/carddisp.pl?gene=MIR324
ACKR1	Atypical Chemokine Receptor 1 (Duffy Blood Group)	Protein Coding	GC01P167505	25.4339694976807	https://www.genecards.org/cgi-bin/carddisp.pl?gene=ACKR1
CXCR2	C-X-C Motif Chemokine Receptor 2	Protein Coding	GC02P218125	25.389404296875	https://www.genecards.org/cgi-bin/carddisp.pl?gene=CXCR2
MIR139	MicroRNA 139	RNA Gene	GC11M072615	25.3891334533691	https://www.genecards.org/cgi-bin/carddisp.pl?gene=MIR139
TRAV13-1	T Cell Receptor Alpha Variable 13-1	Protein Coding	GC14P021868	25.3837852478027	https://www.genecards.org/cgi-bin/carddisp.pl?gene=TRAV13-1
AQP1	Aquaporin 1 (Colton Blood Group)	Protein Coding	GC07P030911	25.3569240570068	https://www.genecards.org/cgi-bin/carddisp.pl?gene=AQP1
TARDBP	TAR DNA Binding Protein	Protein Coding	GC01P051196	25.3567276000977	https://www.genecards.org/cgi-bin/carddisp.pl?gene=TARDBP
TRAV13-2	T Cell Receptor Alpha Variable 13-2	Protein Coding	GC14P021918	25.354700088501	https://www.genecards.org/cgi-bin/carddisp.pl?gene=TRAV13-2
RPS19	Ribosomal Protein S19	Protein Coding	GC19P123133	25.3540592193604	https://www.genecards.org/cgi-bin/carddisp.pl?gene=RPS19
CDC25A	Cell Division Cycle 25A	Protein Coding	GC03M048321	25.3478908538818	https://www.genecards.org/cgi-bin/carddisp.pl?gene=CDC25A
TRAV5	T Cell Receptor Alpha Variable 5	Protein Coding	GC14P021749	25.3409175872803	https://www.genecards.org/cgi-bin/carddisp.pl?gene=TRAV5
TRBV30	T Cell Receptor Beta Variable 30	Protein Coding	GC07M142812	25.3404922485352	https://www.genecards.org/cgi-bin/carddisp.pl?gene=TRBV30
SLAMF6	SLAM Family Member 6	Protein Coding	GC01M164143	25.3046035766602	https://www.genecards.org/cgi-bin/carddisp.pl?gene=SLAMF6
PTHLH	Parathyroid Hormone Like Hormone	Protein Coding	GC12M031136	25.2965450286865	https://www.genecards.org/cgi-bin/carddisp.pl?gene=PTHLH
ADAM10	ADAM Metallopeptidase Domain 10	Protein Coding	GC15M058588	25.2820930480957	https://www.genecards.org/cgi-bin/carddisp.pl?gene=ADAM10
PRKACA	Protein Kinase CAMP-Activated Catalytic Subunit Alpha	Protein Coding	GC19M096319	25.2695579528809	https://www.genecards.org/cgi-bin/carddisp.pl?gene=PRKACA
POT1	Protection Of Telomeres 1	Protein Coding	GC07M124822	25.2611083984375	https://www.genecards.org/cgi-bin/carddisp.pl?gene=POT1
MIR200B	MicroRNA 200b	RNA Gene	GC01P001167	25.2413711547852	https://www.genecards.org/cgi-bin/carddisp.pl?gene=MIR200B
PSTPIP1	Proline-Serine-Threonine Phosphatase Interacting Protein 1	Protein Coding	GC15P076993	25.2404899597168	https://www.genecards.org/cgi-bin/carddisp.pl?gene=PSTPIP1
IL17F	Interleukin 17F	Protein Coding	GC06M097463	25.2400569915771	https://www.genecards.org/cgi-bin/carddisp.pl?gene=IL17F
VTN	Vitronectin	Protein Coding	GC17M084696	25.2326946258545	https://www.genecards.org/cgi-bin/carddisp.pl?gene=VTN
DDR2	Discoidin Domain Receptor Tyrosine Kinase 2	Protein Coding	GC01P167752	25.2326145172119	https://www.genecards.org/cgi-bin/carddisp.pl?gene=DDR2
CALM3	Calmodulin 3	Protein Coding	GC19P046601	25.2266063690186	https://www.genecards.org/cgi-bin/carddisp.pl?gene=CALM3
PRTN3	Proteinase 3	Protein Coding	GC19P000840	25.2221870422363	https://www.genecards.org/cgi-bin/carddisp.pl?gene=PRTN3
ITGAX	Integrin Subunit Alpha X	Protein Coding	GC16P096783	25.2128791809082	https://www.genecards.org/cgi-bin/carddisp.pl?gene=ITGAX
H2AX	H2A.X Variant Histone	Protein Coding	GC11M130186	25.2057113647461	https://www.genecards.org/cgi-bin/carddisp.pl?gene=H2AX
NME1	NME/NM23 Nucleoside Diphosphate Kinase 1	Protein Coding	GC17P123380	25.1989059448242	https://www.genecards.org/cgi-bin/carddisp.pl?gene=NME1
GLB1	Galactosidase Beta 1	Protein Coding	GC03M032963	25.1912040710449	https://www.genecards.org/cgi-bin/carddisp.pl?gene=GLB1
TRAV21	T Cell Receptor Alpha Variable 21	Protein Coding	GC14P047882	25.1894378662109	https://www.genecards.org/cgi-bin/carddisp.pl?gene=TRAV21
TRGV3	T Cell Receptor Gamma Variable 3	Protein Coding	GC07M039555	25.1732330322266	https://www.genecards.org/cgi-bin/carddisp.pl?gene=TRGV3
SMC1A	Structural Maintenance Of Chromosomes 1A	Protein Coding	GC0XM053374	25.1660556793213	https://www.genecards.org/cgi-bin/carddisp.pl?gene=SMC1A
NEUROG3	Neurogenin 3	Protein Coding	GC10M069571	25.1611480712891	https://www.genecards.org/cgi-bin/carddisp.pl?gene=NEUROG3
MMP3	Matrix Metallopeptidase 3	Protein Coding	GC11M102835	25.1596527099609	https://www.genecards.org/cgi-bin/carddisp.pl?gene=MMP3
CD68	CD68 Molecule	Protein Coding	GC17P007579	25.1596450805664	https://www.genecards.org/cgi-bin/carddisp.pl?gene=CD68
HSPA5	Heat Shock Protein Family A (Hsp70) Member 5	Protein Coding	GC09M125234	25.1584224700928	https://www.genecards.org/cgi-bin/carddisp.pl?gene=HSPA5
BSG	Basigin (Ok Blood Group)	Protein Coding	GC19P000571	25.1534175872803	https://www.genecards.org/cgi-bin/carddisp.pl?gene=BSG
TRGV10	T Cell Receptor Gamma Variable 10 (Non-Functional)	Pseudogene	GC07M039542	25.1533	https://www.genecards.org/cgi-bin/carddisp.pl?gene=TRGV10
TRAV8-1	T Cell Receptor Alpha Variable 8-1	Protein Coding	GC14P021797	25.1502685546875	https://www.genecards.org/cgi-bin/carddisp.pl?gene=TRAV8-1
CD27-AS1	CD27 Antisense RNA 1	RNA Gene	GC12M006439	25.1456966400146	https://www.genecards.org/cgi-bin/carddisp.pl?gene=CD27-AS1
TFEB	Transcription Factor EB	Protein Coding	GC06M097324	25.1353569030762	https://www.genecards.org/cgi-bin/carddisp.pl?gene=TFEB
IKZF2	IKAROS Family Zinc Finger 2	Protein Coding	GC02M213001	25.1110038757324	https://www.genecards.org/cgi-bin/carddisp.pl?gene=IKZF2
ARG1	Arginase 1	Protein Coding	GC06P146254	25.1101036071777	https://www.genecards.org/cgi-bin/carddisp.pl?gene=ARG1
HMGA2	High Mobility Group AT-Hook 2	Protein Coding	GC12P065824	25.1072025299072	https://www.genecards.org/cgi-bin/carddisp.pl?gene=HMGA2
CLU	Clusterin	Protein Coding	GC08M027596	25.1032371520996	https://www.genecards.org/cgi-bin/carddisp.pl?gene=CLU
MYH11	Myosin Heavy Chain 11	Protein Coding	GC16M026124	25.0938262939453	https://www.genecards.org/cgi-bin/carddisp.pl?gene=MYH11
TRAV26-2	T Cell Receptor Alpha Variable 26-2	Protein Coding	GC14P022202	25.0798053741455	https://www.genecards.org/cgi-bin/carddisp.pl?gene=TRAV26-2
TRBV6-7	T Cell Receptor Beta Variable 6-7 (Non-Functional)	Pseudogene	GC07P161129	25.0475997924805	https://www.genecards.org/cgi-bin/carddisp.pl?gene=TRBV6-7
SPINT2	Serine Peptidase Inhibitor, Kunitz Type 2	Protein Coding	GC19P038244	25.0454750061035	https://www.genecards.org/cgi-bin/carddisp.pl?gene=SPINT2
RASSF1	Ras Association Domain Family Member 1	Protein Coding	GC03M050329	25.0368118286133	https://www.genecards.org/cgi-bin/carddisp.pl?gene=RASSF1
TNFRSF10A	TNF Receptor Superfamily Member 10a	Protein Coding	GC08M023190	25.0182189941406	https://www.genecards.org/cgi-bin/carddisp.pl?gene=TNFRSF10A
KCNJ2	Potassium Inwardly Rectifying Channel Subfamily J Member 2	Protein Coding	GC17P070168	24.9991455078125	https://www.genecards.org/cgi-bin/carddisp.pl?gene=KCNJ2
TRAV41	T Cell Receptor Alpha Variable 41	Protein Coding	GC14P047902	24.9907	https://www.genecards.org/cgi-bin/carddisp.pl?gene=TRAV41
ACP1	Acid Phosphatase 1	Protein Coding	GC02P000934	24.9880485534668	https://www.genecards.org/cgi-bin/carddisp.pl?gene=ACP1
PAK1	P21 (RAC1) Activated Kinase 1	Protein Coding	GC11M129416	24.978702545166	https://www.genecards.org/cgi-bin/carddisp.pl?gene=PAK1
MIF	Macrophage Migration Inhibitory Factor	Protein Coding	GC22P023894	24.9733257293701	https://www.genecards.org/cgi-bin/carddisp.pl?gene=MIF
CDH13	Cadherin 13	Protein Coding	GC16P082626	24.9719524383545	https://www.genecards.org/cgi-bin/carddisp.pl?gene=CDH13
RPSA	Ribosomal Protein SA	Protein Coding	GC03P039406	24.9617347717285	https://www.genecards.org/cgi-bin/carddisp.pl?gene=RPSA
TRBV11-1	T Cell Receptor Beta Variable 11-1	Protein Coding	GC07P161105	24.9508666992188	https://www.genecards.org/cgi-bin/carddisp.pl?gene=TRBV11-1
FGF1	Fibroblast Growth Factor 1	Protein Coding	GC05M142555	24.9425106048584	https://www.genecards.org/cgi-bin/carddisp.pl?gene=FGF1
TRBV7-1	T Cell Receptor Beta Variable 7-1 (Non-Functional)	Pseudogene	GC07P159665	24.9346733093262	https://www.genecards.org/cgi-bin/carddisp.pl?gene=TRBV7-1
CTSB	Cathepsin B	Protein Coding	GC08M011842	24.8839721679688	https://www.genecards.org/cgi-bin/carddisp.pl?gene=CTSB
TRBV16	T Cell Receptor Beta Variable 16	Pseudogene	GC07P161116	24.8719253540039	https://www.genecards.org/cgi-bin/carddisp.pl?gene=TRBV16
IL33	Interleukin 33	Protein Coding	GC09P009584	24.8668441772461	https://www.genecards.org/cgi-bin/carddisp.pl?gene=IL33
KLF4	KLF Transcription Factor 4	Protein Coding	GC09M107484	24.8417835235596	https://www.genecards.org/cgi-bin/carddisp.pl?gene=KLF4
PRKCZ	Protein Kinase C Zeta	Protein Coding	GC01P050679	24.8347663879395	https://www.genecards.org/cgi-bin/carddisp.pl?gene=PRKCZ
TRBV11-3	T Cell Receptor Beta Variable 11-3	Protein Coding	GC07P161107	24.8287181854248	https://www.genecards.org/cgi-bin/carddisp.pl?gene=TRBV11-3
P2RX7	Purinergic Receptor P2X 7	Protein Coding	GC12P134699	24.7989368438721	https://www.genecards.org/cgi-bin/carddisp.pl?gene=P2RX7
CENPT	Centromere Protein T	Protein Coding	GC16M067828	24.7841949462891	https://www.genecards.org/cgi-bin/carddisp.pl?gene=CENPT
TNFRSF11A	TNF Receptor Superfamily Member 11a	Protein Coding	GC18P062325	24.7820053100586	https://www.genecards.org/cgi-bin/carddisp.pl?gene=TNFRSF11A
L1CAM	L1 Cell Adhesion Molecule	Protein Coding	GC0XM153864	24.7571258544922	https://www.genecards.org/cgi-bin/carddisp.pl?gene=L1CAM
TRAV17	T Cell Receptor Alpha Variable 17	Protein Coding	GC14P047876	24.7566318511963	https://www.genecards.org/cgi-bin/carddisp.pl?gene=TRAV17
HSPA8	Heat Shock Protein Family A (Hsp70) Member 8	Protein Coding	GC11M123057	24.7561912536621	https://www.genecards.org/cgi-bin/carddisp.pl?gene=HSPA8
MIR181A2	MicroRNA 181a-2	RNA Gene	GC09P124692	24.7504634857178	https://www.genecards.org/cgi-bin/carddisp.pl?gene=MIR181A2
CXCL9	C-X-C Motif Chemokine Ligand 9	Protein Coding	GC04M076001	24.7435684204102	https://www.genecards.org/cgi-bin/carddisp.pl?gene=CXCL9
RPL11	Ribosomal Protein L11	Protein Coding	GC01P023691	24.7396926879883	https://www.genecards.org/cgi-bin/carddisp.pl?gene=RPL11
TRAV14DV4	T Cell Receptor Alpha Variable 14/Delta Variable 4	Protein Coding	GC14P021924	24.7388534545898	https://www.genecards.org/cgi-bin/carddisp.pl?gene=TRAV14DV4
CD96	CD96 Molecule	Protein Coding	GC03P111292	24.7313232421875	https://www.genecards.org/cgi-bin/carddisp.pl?gene=CD96
SPINK5	Serine Peptidase Inhibitor Kazal Type 5	Protein Coding	GC05P148025	24.7312088012695	https://www.genecards.org/cgi-bin/carddisp.pl?gene=SPINK5
POLG	DNA Polymerase Gamma, Catalytic Subunit	Protein Coding	GC15M152330	24.7206993103027	https://www.genecards.org/cgi-bin/carddisp.pl?gene=POLG
SYNE1	Spectrin Repeat Containing Nuclear Envelope Protein 1	Protein Coding	GC06M152121	24.7043952941895	https://www.genecards.org/cgi-bin/carddisp.pl?gene=SYNE1
TRDV2	T Cell Receptor Delta Variable 2	Protein Coding	GC14P047907	24.7039470672607	https://www.genecards.org/cgi-bin/carddisp.pl?gene=TRDV2
CCL19	C-C Motif Chemokine Ligand 19	Protein Coding	GC09M035376	24.6826629638672	https://www.genecards.org/cgi-bin/carddisp.pl?gene=CCL19
PPP3CA	Protein Phosphatase 3 Catalytic Subunit Alpha	Protein Coding	GC04M101024	24.6804733276367	https://www.genecards.org/cgi-bin/carddisp.pl?gene=PPP3CA
MIR203A	MicroRNA 203a	RNA Gene	GC14P116969	24.669958114624	https://www.genecards.org/cgi-bin/carddisp.pl?gene=MIR203A
XPA	XPA, DNA Damage Recognition And Repair Factor	Protein Coding	GC09M097654	24.6622123718262	https://www.genecards.org/cgi-bin/carddisp.pl?gene=XPA
TRAV27	T Cell Receptor Alpha Variable 27	Protein Coding	GC14P022147	24.6322078704834	https://www.genecards.org/cgi-bin/carddisp.pl?gene=TRAV27
HNRNPH1	Heterogeneous Nuclear Ribonucleoprotein H1	Protein Coding	GC05M179614	24.6198654174805	https://www.genecards.org/cgi-bin/carddisp.pl?gene=HNRNPH1
KIR2DL4	Killer Cell Immunoglobulin Like Receptor, Two Ig Domains And Long Cytoplasmic Tail 4	Protein Coding	GC19P123689	24.6050033569336	https://www.genecards.org/cgi-bin/carddisp.pl?gene=KIR2DL4
TRBV6-1	T Cell Receptor Beta Variable 6-1	Protein Coding	GC07P159664	24.5966777801514	https://www.genecards.org/cgi-bin/carddisp.pl?gene=TRBV6-1
KRT5	Keratin 5	Protein Coding	GC12M052514	24.5584526062012	https://www.genecards.org/cgi-bin/carddisp.pl?gene=KRT5
FGF7	Fibroblast Growth Factor 7	Protein Coding	GC15P049423	24.5335159301758	https://www.genecards.org/cgi-bin/carddisp.pl?gene=FGF7
PRPS1	Phosphoribosyl Pyrophosphate Synthetase 1	Protein Coding	GC0XP107628	24.5204086303711	https://www.genecards.org/cgi-bin/carddisp.pl?gene=PRPS1
JAG1	Jagged Canonical Notch Ligand 1	Protein Coding	GC20M010637	24.5106945037842	https://www.genecards.org/cgi-bin/carddisp.pl?gene=JAG1
C4A	Complement C4A (Chido/Rodgers Blood Group)	Protein Coding	GC06P144785	24.5069370269775	https://www.genecards.org/cgi-bin/carddisp.pl?gene=C4A
MAP3K7	Mitogen-Activated Protein Kinase Kinase Kinase 7	Protein Coding	GC06M090513	24.505485534668	https://www.genecards.org/cgi-bin/carddisp.pl?gene=MAP3K7
TRAJ3	T Cell Receptor Alpha Joining 3	Protein Coding	GC14P047969	24.5038871765137	https://www.genecards.org/cgi-bin/carddisp.pl?gene=TRAJ3
MOCS1	Molybdenum Cofactor Synthesis 1	Protein Coding	GC06M039899	24.4987297058105	https://www.genecards.org/cgi-bin/carddisp.pl?gene=MOCS1
CALM2	Calmodulin 2	Protein Coding	GC02M047160	24.4888648986816	https://www.genecards.org/cgi-bin/carddisp.pl?gene=CALM2
MIAT	Myocardial Infarction Associated Transcript	RNA Gene	GC22P026646	24.4868202209473	https://www.genecards.org/cgi-bin/carddisp.pl?gene=MIAT
TNFSF9	TNF Superfamily Member 9	Protein Coding	GC19P006531	24.484748840332	https://www.genecards.org/cgi-bin/carddisp.pl?gene=TNFSF9
HEXB	Hexosaminidase Subunit Beta	Protein Coding	GC05P074640	24.4771766662598	https://www.genecards.org/cgi-bin/carddisp.pl?gene=HEXB
TRAV38-1	T Cell Receptor Alpha Variable 38-1	Protein Coding	GC14P022271	24.4711170196533	https://www.genecards.org/cgi-bin/carddisp.pl?gene=TRAV38-1
HOXA9	Homeobox A9	Protein Coding	GC07M027162	24.4507637023926	https://www.genecards.org/cgi-bin/carddisp.pl?gene=HOXA9
TRGV5	T Cell Receptor Gamma Variable 5	Protein Coding	GC07M039549	24.4465465545654	https://www.genecards.org/cgi-bin/carddisp.pl?gene=TRGV5
TRAV36DV7	T Cell Receptor Alpha Variable 36/Delta Variable 7	Protein Coding	GC14P047897	24.4462184906006	https://www.genecards.org/cgi-bin/carddisp.pl?gene=TRAV36DV7
SET	SET Nuclear Proto-Oncogene	Protein Coding	GC09P143876	24.4458045959473	https://www.genecards.org/cgi-bin/carddisp.pl?gene=SET
PXN	Paxillin	Protein Coding	GC12M120210	24.4217872619629	https://www.genecards.org/cgi-bin/carddisp.pl?gene=PXN
TNFSF12	TNF Superfamily Member 12	Protein Coding	GC17P121921	24.4217662811279	https://www.genecards.org/cgi-bin/carddisp.pl?gene=TNFSF12
PRKCE	Protein Kinase C Epsilon	Protein Coding	GC02P045651	24.3914833068848	https://www.genecards.org/cgi-bin/carddisp.pl?gene=PRKCE
MIR9-1	MicroRNA 9-1	RNA Gene	GC01M156420	24.3899211883545	https://www.genecards.org/cgi-bin/carddisp.pl?gene=MIR9-1
VSIR	V-Set Immunoregulatory Receptor	Protein Coding	GC10M071748	24.3852157592773	https://www.genecards.org/cgi-bin/carddisp.pl?gene=VSIR
HPS6	HPS6 Biogenesis Of Lysosomal Organelles Complex 2 Subunit 3	Protein Coding	GC10P102065	24.3692665100098	https://www.genecards.org/cgi-bin/carddisp.pl?gene=HPS6
KNG1	Kininogen 1	Protein Coding	GC03P186717	24.3652610778809	https://www.genecards.org/cgi-bin/carddisp.pl?gene=KNG1
RAP1A	RAP1A, Member Of RAS Oncogene Family	Protein Coding	GC01P111542	24.3629570007324	https://www.genecards.org/cgi-bin/carddisp.pl?gene=RAP1A
KLK3	Kallikrein Related Peptidase 3	Protein Coding	GC19P050854	24.3529014587402	https://www.genecards.org/cgi-bin/carddisp.pl?gene=KLK3
TF	Transferrin	Protein Coding	GC03P140082	24.3428783416748	https://www.genecards.org/cgi-bin/carddisp.pl?gene=TF
HLA-DMA	Major Histocompatibility Complex, Class II, DM Alpha	Protein Coding	GC06M097181	24.3410091400146	https://www.genecards.org/cgi-bin/carddisp.pl?gene=HLA-DMA
EPAS1	Endothelial PAS Domain Protein 1	Protein Coding	GC02P046293	24.3353233337402	https://www.genecards.org/cgi-bin/carddisp.pl?gene=EPAS1
ITGA2B	Integrin Subunit Alpha 2b	Protein Coding	GC17M085327	24.3195495605469	https://www.genecards.org/cgi-bin/carddisp.pl?gene=ITGA2B
MIR204	MicroRNA 204	RNA Gene	GC09M070809	24.3193531036377	https://www.genecards.org/cgi-bin/carddisp.pl?gene=MIR204
TRAV34	T Cell Receptor Alpha Variable 34	Protein Coding	GC14P022207	24.3157539367676	https://www.genecards.org/cgi-bin/carddisp.pl?gene=TRAV34
TRAV1-2	T Cell Receptor Alpha Variable 1-2	Protein Coding	GC14P021642	24.3140602111816	https://www.genecards.org/cgi-bin/carddisp.pl?gene=TRAV1-2
ABCC8	ATP Binding Cassette Subfamily C Member 8	Protein Coding	GC11M017392	24.2936267852783	https://www.genecards.org/cgi-bin/carddisp.pl?gene=ABCC8
MEF2B	Myocyte Enhancer Factor 2B	Protein Coding	GC19M096540	24.2922554016113	https://www.genecards.org/cgi-bin/carddisp.pl?gene=MEF2B
CTNNA1	Catenin Alpha 1	Protein Coding	GC05P138710	24.2753963470459	https://www.genecards.org/cgi-bin/carddisp.pl?gene=CTNNA1
WNT5A	Wnt Family Member 5A	Protein Coding	GC03M055465	24.2724990844727	https://www.genecards.org/cgi-bin/carddisp.pl?gene=WNT5A
ITGB7	Integrin Subunit Beta 7	Protein Coding	GC12M053191	24.2529430389404	https://www.genecards.org/cgi-bin/carddisp.pl?gene=ITGB7
TRAV9-1	T Cell Receptor Alpha Variable 9-1	Protein Coding	GC14P021811	24.2501640319824	https://www.genecards.org/cgi-bin/carddisp.pl?gene=TRAV9-1
CAV3	Caveolin 3	Protein Coding	GC03P008733	24.2423763275146	https://www.genecards.org/cgi-bin/carddisp.pl?gene=CAV3
ACE2	Angiotensin Converting Enzyme 2	Protein Coding	GC0XM015494	24.2349319458008	https://www.genecards.org/cgi-bin/carddisp.pl?gene=ACE2
TRBV4-1	T Cell Receptor Beta Variable 4-1	Protein Coding	GC07P159662	24.2347526550293	https://www.genecards.org/cgi-bin/carddisp.pl?gene=TRBV4-1
TRBV12-3	T Cell Receptor Beta Variable 12-3	Protein Coding	GC07P161110	24.223518371582	https://www.genecards.org/cgi-bin/carddisp.pl?gene=TRBV12-3
PSMB8	Proteasome 20S Subunit Beta 8	Protein Coding	GC06M032840	24.2226371765137	https://www.genecards.org/cgi-bin/carddisp.pl?gene=PSMB8
ITGAE	Integrin Subunit Alpha E	Protein Coding	GC17M083960	24.222526550293	https://www.genecards.org/cgi-bin/carddisp.pl?gene=ITGAE
FCGR3B	Fc Gamma Receptor IIIb	Protein Coding	GC01M161623	24.2099685668945	https://www.genecards.org/cgi-bin/carddisp.pl?gene=FCGR3B
CD22	CD22 Molecule	Protein Coding	GC19P035319	24.2022323608398	https://www.genecards.org/cgi-bin/carddisp.pl?gene=CD22
GALC	Galactosylceramidase	Protein Coding	GC14M087837	24.1882438659668	https://www.genecards.org/cgi-bin/carddisp.pl?gene=GALC
PTPN3	Protein Tyrosine Phosphatase Non-Receptor Type 3	Protein Coding	GC09M109375	24.1858940124512	https://www.genecards.org/cgi-bin/carddisp.pl?gene=PTPN3
RHEB	Ras Homolog, MTORC1 Binding	Protein Coding	GC07M151466	24.1838645935059	https://www.genecards.org/cgi-bin/carddisp.pl?gene=RHEB
ERCC1	ERCC Excision Repair 1, Endonuclease Non-Catalytic Subunit	Protein Coding	GC19M097024	24.1735916137695	https://www.genecards.org/cgi-bin/carddisp.pl?gene=ERCC1
CYP1B1	Cytochrome P450 Family 1 Subfamily B Member 1	Protein Coding	GC02M038066	24.170051574707	https://www.genecards.org/cgi-bin/carddisp.pl?gene=CYP1B1
TRGV9	T Cell Receptor Gamma Variable 9	Protein Coding	GC07M039543	24.1694145202637	https://www.genecards.org/cgi-bin/carddisp.pl?gene=TRGV9
TXN	Thioredoxin	Protein Coding	GC09M110243	24.1652870178223	https://www.genecards.org/cgi-bin/carddisp.pl?gene=TXN
TRAV4	T Cell Receptor Alpha Variable 4	Protein Coding	GC14P047852	24.1604614257813	https://www.genecards.org/cgi-bin/carddisp.pl?gene=TRAV4
TRBV10-1	T Cell Receptor Beta Variable 10-1	Protein Coding	GC07P161102	24.1598587036133	https://www.genecards.org/cgi-bin/carddisp.pl?gene=TRBV10-1
SASH3	SAM And SH3 Domain Containing 3	Protein Coding	GC0XP129781	24.1542854309082	https://www.genecards.org/cgi-bin/carddisp.pl?gene=SASH3
XRCC4	X-Ray Repair Cross Complementing 4	Protein Coding	GC05P083077	24.1536331176758	https://www.genecards.org/cgi-bin/carddisp.pl?gene=XRCC4
H3-3A	H3.3 Histone A	Protein Coding	GC01P226062	24.1490631103516	https://www.genecards.org/cgi-bin/carddisp.pl?gene=H3-3A
LCP1	Lymphocyte Cytosolic Protein 1	Protein Coding	GC13M046132	24.1359996795654	https://www.genecards.org/cgi-bin/carddisp.pl?gene=LCP1
PRNP	Prion Protein (Kanno Blood Group)	Protein Coding	GC20P004686	24.1346206665039	https://www.genecards.org/cgi-bin/carddisp.pl?gene=PRNP
TBX15	T-Box Transcription Factor 15	Protein Coding	GC01M118883	24.1306190490723	https://www.genecards.org/cgi-bin/carddisp.pl?gene=TBX15
NEDD9	Neural Precursor Cell Expressed, Developmentally Down-Regulated 9	Protein Coding	GC06M011183	24.1302700042725	https://www.genecards.org/cgi-bin/carddisp.pl?gene=NEDD9
TRBV28	T Cell Receptor Beta Variable 28	Protein Coding	GC07P159679	24.1299705505371	https://www.genecards.org/cgi-bin/carddisp.pl?gene=TRBV28
POMC	Proopiomelanocortin	Protein Coding	GC02M025160	24.1174430847168	https://www.genecards.org/cgi-bin/carddisp.pl?gene=POMC
RIPOR2	RHO Family Interacting Cell Polarization Regulator 2	Protein Coding	GC06M024931	24.1158332824707	https://www.genecards.org/cgi-bin/carddisp.pl?gene=RIPOR2
PIGT	Phosphatidylinositol Glycan Anchor Biosynthesis Class T	Protein Coding	GC20P045416	24.113582611084	https://www.genecards.org/cgi-bin/carddisp.pl?gene=PIGT
TNFRSF11B	TNF Receptor Superfamily Member 11b	Protein Coding	GC08M118923	24.1080055236816	https://www.genecards.org/cgi-bin/carddisp.pl?gene=TNFRSF11B
CR1	Complement C3b/C4b Receptor 1 (Knops Blood Group)	Protein Coding	GC01P207496	24.1054534912109	https://www.genecards.org/cgi-bin/carddisp.pl?gene=CR1
MIR23B	MicroRNA 23b	RNA Gene	GC09P095085	24.0884590148926	https://www.genecards.org/cgi-bin/carddisp.pl?gene=MIR23B
IFNA2	Interferon Alpha 2	Protein Coding	GC09M021384	24.0881004333496	https://www.genecards.org/cgi-bin/carddisp.pl?gene=IFNA2
TRAV6	T Cell Receptor Alpha Variable 6	Protein Coding	GC14P021768	24.0875129699707	https://www.genecards.org/cgi-bin/carddisp.pl?gene=TRAV6
IGFBP3	Insulin Like Growth Factor Binding Protein 3	Protein Coding	GC07M045912	24.0835990905762	https://www.genecards.org/cgi-bin/carddisp.pl?gene=IGFBP3
PHOX2B	Paired Like Homeobox 2B	Protein Coding	GC04M041746	24.0826835632324	https://www.genecards.org/cgi-bin/carddisp.pl?gene=PHOX2B
TBX4	T-Box Transcription Factor 4	Protein Coding	GC17P123541	24.0766143798828	https://www.genecards.org/cgi-bin/carddisp.pl?gene=TBX4
PLG	Plasminogen	Protein Coding	GC06P160702	24.0660915374756	https://www.genecards.org/cgi-bin/carddisp.pl?gene=PLG
TNNT1	Troponin T1, Slow Skeletal Type	Protein Coding	GC19M055132	24.0641899108887	https://www.genecards.org/cgi-bin/carddisp.pl?gene=TNNT1
YY1	YY1 Transcription Factor	Protein Coding	GC14P100238	24.0613059997559	https://www.genecards.org/cgi-bin/carddisp.pl?gene=YY1
TRAV8-6	T Cell Receptor Alpha Variable 8-6	Protein Coding	GC14P047874	24.0244483947754	https://www.genecards.org/cgi-bin/carddisp.pl?gene=TRAV8-6
KRT7	Keratin 7	Protein Coding	GC12P052232	24.0235652923584	https://www.genecards.org/cgi-bin/carddisp.pl?gene=KRT7
MIR30B	MicroRNA 30b	RNA Gene	GC08M134800	24.0217361450195	https://www.genecards.org/cgi-bin/carddisp.pl?gene=MIR30B
AFP	Alpha Fetoprotein	Protein Coding	GC04P073431	24.0197830200195	https://www.genecards.org/cgi-bin/carddisp.pl?gene=AFP
MIR98	MicroRNA 98	RNA Gene	GC0XM053836	24.0142936706543	https://www.genecards.org/cgi-bin/carddisp.pl?gene=MIR98
FHIT	Fragile Histidine Triad Diadenosine Triphosphatase	Protein Coding	GC03M059747	23.9944553375244	https://www.genecards.org/cgi-bin/carddisp.pl?gene=FHIT
TRAV16	T Cell Receptor Alpha Variable 16	Protein Coding	GC14P047875	23.9853782653809	https://www.genecards.org/cgi-bin/carddisp.pl?gene=TRAV16
IL17RA	Interleukin 17 Receptor A	Protein Coding	GC22P075288	23.9537353515625	https://www.genecards.org/cgi-bin/carddisp.pl?gene=IL17RA
SDHAF2	Succinate Dehydrogenase Complex Assembly Factor 2	Protein Coding	GC11P061430	23.933277130127	https://www.genecards.org/cgi-bin/carddisp.pl?gene=SDHAF2
ENTPD1	Ectonucleoside Triphosphate Diphosphohydrolase 1	Protein Coding	GC10P112752	23.9323425292969	https://www.genecards.org/cgi-bin/carddisp.pl?gene=ENTPD1
TOP1	DNA Topoisomerase I	Protein Coding	GC20P041028	23.9022903442383	https://www.genecards.org/cgi-bin/carddisp.pl?gene=TOP1
PIEZO1	Piezo Type Mechanosensitive Ion Channel Component 1 (Er Blood Group)	Protein Coding	GC16M088715	23.8911170959473	https://www.genecards.org/cgi-bin/carddisp.pl?gene=PIEZO1
FCER2	Fc Epsilon Receptor II	Protein Coding	GC19M096050	23.8860492706299	https://www.genecards.org/cgi-bin/carddisp.pl?gene=FCER2
SOX10	SRY-Box Transcription Factor 10	Protein Coding	GC22M081070	23.8698596954346	https://www.genecards.org/cgi-bin/carddisp.pl?gene=SOX10
HULC	Hepatocellular Carcinoma Up-Regulated Long Non-Coding RNA	RNA Gene	GC06P008486	23.848217010498	https://www.genecards.org/cgi-bin/carddisp.pl?gene=HULC
PARD3	Par-3 Family Cell Polarity Regulator	Protein Coding	GC10M036114	23.8456363677979	https://www.genecards.org/cgi-bin/carddisp.pl?gene=PARD3
RECQL	RecQ Like Helicase	Protein Coding	GC12M021468	23.8382415771484	https://www.genecards.org/cgi-bin/carddisp.pl?gene=RECQL
TRAV30	T Cell Receptor Alpha Variable 30	Protein Coding	GC14P022168	23.8362617492676	https://www.genecards.org/cgi-bin/carddisp.pl?gene=TRAV30
DTNBP1	Dystrobrevin Binding Protein 1	Protein Coding	GC06M015601	23.8322429656982	https://www.genecards.org/cgi-bin/carddisp.pl?gene=DTNBP1
CCL11	C-C Motif Chemokine Ligand 11	Protein Coding	GC17P034285	23.823055267334	https://www.genecards.org/cgi-bin/carddisp.pl?gene=CCL11
TRAV20	T Cell Receptor Alpha Variable 20	Protein Coding	GC14P047880	23.8184375762939	https://www.genecards.org/cgi-bin/carddisp.pl?gene=TRAV20
MYO5B	Myosin VB	Protein Coding	GC18M049822	23.8158397674561	https://www.genecards.org/cgi-bin/carddisp.pl?gene=MYO5B
TNFRSF25	TNF Receptor Superfamily Member 25	Protein Coding	GC01M006460	23.8117179870605	https://www.genecards.org/cgi-bin/carddisp.pl?gene=TNFRSF25
GUCY2C	Guanylate Cyclase 2C	Protein Coding	GC12M014612	23.8022594451904	https://www.genecards.org/cgi-bin/carddisp.pl?gene=GUCY2C
VEGFC	Vascular Endothelial Growth Factor C	Protein Coding	GC04M176683	23.8021793365479	https://www.genecards.org/cgi-bin/carddisp.pl?gene=VEGFC
TCL1B	TCL1 Family AKT Coactivator B	Protein Coding	GC14P095686	23.7936515808105	https://www.genecards.org/cgi-bin/carddisp.pl?gene=TCL1B
MEF2C	Myocyte Enhancer Factor 2C	Protein Coding	GC05M088718	23.791467666626	https://www.genecards.org/cgi-bin/carddisp.pl?gene=MEF2C
TRAV10	T Cell Receptor Alpha Variable 10	Protein Coding	GC14P021825	23.7864723205566	https://www.genecards.org/cgi-bin/carddisp.pl?gene=TRAV10
XBP1	X-Box Binding Protein 1	Protein Coding	GC22M028794	23.7821044921875	https://www.genecards.org/cgi-bin/carddisp.pl?gene=XBP1
TRDV1	T Cell Receptor Delta Variable 1	Protein Coding	GC14P022096	23.7818832397461	https://www.genecards.org/cgi-bin/carddisp.pl?gene=TRDV1
SPG7	SPG7 Matrix AAA Peptidase Subunit, Paraplegin	Protein Coding	GC16P098829	23.7719593048096	https://www.genecards.org/cgi-bin/carddisp.pl?gene=SPG7
MAP3K1	Mitogen-Activated Protein Kinase Kinase Kinase 1	Protein Coding	GC05P056815	23.7714710235596	https://www.genecards.org/cgi-bin/carddisp.pl?gene=MAP3K1
TRBV10-2	T Cell Receptor Beta Variable 10-2	Protein Coding	GC07P161103	23.7640342712402	https://www.genecards.org/cgi-bin/carddisp.pl?gene=TRBV10-2
HNRNPA1	Heterogeneous Nuclear Ribonucleoprotein A1	Protein Coding	GC12P054280	23.7607498168945	https://www.genecards.org/cgi-bin/carddisp.pl?gene=HNRNPA1
CASR	Calcium Sensing Receptor	Protein Coding	GC03P122183	23.7513236999512	https://www.genecards.org/cgi-bin/carddisp.pl?gene=CASR
MIR24-1	MicroRNA 24-1	RNA Gene	GC09P095086	23.7439727783203	https://www.genecards.org/cgi-bin/carddisp.pl?gene=MIR24-1
TREM1	Triggering Receptor Expressed On Myeloid Cells 1	Protein Coding	GC06M041267	23.7404556274414	https://www.genecards.org/cgi-bin/carddisp.pl?gene=TREM1
TRBV27	T Cell Receptor Beta Variable 27	Protein Coding	GC07P159680	23.7346	https://www.genecards.org/cgi-bin/carddisp.pl?gene=TRBV27
MIR27B	MicroRNA 27b	RNA Gene	GC09P102158	23.7323436737061	https://www.genecards.org/cgi-bin/carddisp.pl?gene=MIR27B
TRBV7-3	T Cell Receptor Beta Variable 7-3	Protein Coding	GC07P161132	23.7275371551514	https://www.genecards.org/cgi-bin/carddisp.pl?gene=TRBV7-3
GRN	Granulin Precursor	Protein Coding	GC17P044345	23.718578338623	https://www.genecards.org/cgi-bin/carddisp.pl?gene=GRN
GSN	Gelsolin	Protein Coding	GC09P121201	23.7059593200684	https://www.genecards.org/cgi-bin/carddisp.pl?gene=GSN
CCNT1	Cyclin T1	Protein Coding	GC12M048688	23.6988372802734	https://www.genecards.org/cgi-bin/carddisp.pl?gene=CCNT1
EMSLR	E2F1 MRNA Stabilizing LncRNA	RNA Gene	GC07P107551	23.6984386444092	https://www.genecards.org/cgi-bin/carddisp.pl?gene=EMSLR
PSAP	Prosaposin	Protein Coding	GC10M071816	23.692195892334	https://www.genecards.org/cgi-bin/carddisp.pl?gene=PSAP
MCAM	Melanoma Cell Adhesion Molecule	Protein Coding	GC11M119308	23.6753749847412	https://www.genecards.org/cgi-bin/carddisp.pl?gene=MCAM
FLT3LG	Fms Related Receptor Tyrosine Kinase 3 Ligand	Protein Coding	GC19P123419	23.6742134094238	https://www.genecards.org/cgi-bin/carddisp.pl?gene=FLT3LG
GYPA	Glycophorin A (MNS Blood Group)	Protein Coding	GC04M144109	23.666389465332	https://www.genecards.org/cgi-bin/carddisp.pl?gene=GYPA
S1PR1	Sphingosine-1-Phosphate Receptor 1	Protein Coding	GC01P101236	23.6569442749023	https://www.genecards.org/cgi-bin/carddisp.pl?gene=S1PR1
TRAV40	T Cell Receptor Alpha Variable 40	Protein Coding	GC14P047901	23.6489028930664	https://www.genecards.org/cgi-bin/carddisp.pl?gene=TRAV40
LPL	Lipoprotein Lipase	Protein Coding	GC08P019901	23.6473217010498	https://www.genecards.org/cgi-bin/carddisp.pl?gene=LPL
TRBV5-1	T Cell Receptor Beta Variable 5-1	Protein Coding	GC07P159663	23.6252975463867	https://www.genecards.org/cgi-bin/carddisp.pl?gene=TRBV5-1
CRKL	CRK Like Proto-Oncogene, Adaptor Protein	Protein Coding	GC22P020917	23.6087913513184	https://www.genecards.org/cgi-bin/carddisp.pl?gene=CRKL
ABCC2	ATP Binding Cassette Subfamily C Member 2	Protein Coding	GC10P099782	23.5926	https://www.genecards.org/cgi-bin/carddisp.pl?gene=ABCC2
IFIH1	Interferon Induced With Helicase C Domain 1	Protein Coding	GC02M162267	23.5916481018066	https://www.genecards.org/cgi-bin/carddisp.pl?gene=IFIH1
CD1B	CD1b Molecule	Protein Coding	GC01M164107	23.5561370849609	https://www.genecards.org/cgi-bin/carddisp.pl?gene=CD1B
TPMT	Thiopurine S-Methyltransferase	Protein Coding	GC06M018128	23.5489253997803	https://www.genecards.org/cgi-bin/carddisp.pl?gene=TPMT
TCTA	T Cell Leukemia Translocation Altered	Protein Coding	GC03P049412	23.5288314819336	https://www.genecards.org/cgi-bin/carddisp.pl?gene=TCTA
FLI1	Fli-1 Proto-Oncogene, ETS Transcription Factor	Protein Coding	GC11P128686	23.5277404785156	https://www.genecards.org/cgi-bin/carddisp.pl?gene=FLI1
ARAF	A-Raf Proto-Oncogene, Serine/Threonine Kinase	Protein Coding	GC0XP058330	23.5135669708252	https://www.genecards.org/cgi-bin/carddisp.pl?gene=ARAF
CYP19A1	Cytochrome P450 Family 19 Subfamily A Member 1	Protein Coding	GC15M051208	23.5027961730957	https://www.genecards.org/cgi-bin/carddisp.pl?gene=CYP19A1
FXN	Frataxin	Protein Coding	GC09P069035	23.4804973602295	https://www.genecards.org/cgi-bin/carddisp.pl?gene=FXN
AKAP9	A-Kinase Anchoring Protein 9	Protein Coding	GC07P091940	23.4799175262451	https://www.genecards.org/cgi-bin/carddisp.pl?gene=AKAP9
TNNI3	Troponin I3, Cardiac Type	Protein Coding	GC19M055151	23.4707870483398	https://www.genecards.org/cgi-bin/carddisp.pl?gene=TNNI3
TRBV10-3	T Cell Receptor Beta Variable 10-3	Protein Coding	GC07P161104	23.4668121337891	https://www.genecards.org/cgi-bin/carddisp.pl?gene=TRBV10-3
ILF3	Interleukin Enhancer Binding Factor 3	Protein Coding	GC19P122295	23.4654808044434	https://www.genecards.org/cgi-bin/carddisp.pl?gene=ILF3
TRAV39	T Cell Receptor Alpha Variable 39	Protein Coding	GC14P022304	23.4634456634521	https://www.genecards.org/cgi-bin/carddisp.pl?gene=TRAV39
TBK1	TANK Binding Kinase 1	Protein Coding	GC12P064451	23.4611282348633	https://www.genecards.org/cgi-bin/carddisp.pl?gene=TBK1
TCF4	Transcription Factor 4	Protein Coding	GC18M055222	23.4522953033447	https://www.genecards.org/cgi-bin/carddisp.pl?gene=TCF4
NKX2-5	NK2 Homeobox 5	Protein Coding	GC05M173232	23.4512786865234	https://www.genecards.org/cgi-bin/carddisp.pl?gene=NKX2-5
NT5C3A	5'-Nucleotidase, Cytosolic IIIA	Protein Coding	GC07M033014	23.4410552978516	https://www.genecards.org/cgi-bin/carddisp.pl?gene=NT5C3A
HES1	Hes Family BHLH Transcription Factor 1	Protein Coding	GC03P194136	23.4160442352295	https://www.genecards.org/cgi-bin/carddisp.pl?gene=HES1
PKP2	Plakophilin 2	Protein Coding	GC12M032790	23.4075622558594	https://www.genecards.org/cgi-bin/carddisp.pl?gene=PKP2
ANXA2	Annexin A2	Protein Coding	GC15M060347	23.4064273834229	https://www.genecards.org/cgi-bin/carddisp.pl?gene=ANXA2
TRGV4	T Cell Receptor Gamma Variable 4	Protein Coding	GC07M039553	23.3989448547363	https://www.genecards.org/cgi-bin/carddisp.pl?gene=TRGV4
NCK1	NCK Adaptor Protein 1	Protein Coding	GC03P136862	23.3896884918213	https://www.genecards.org/cgi-bin/carddisp.pl?gene=NCK1
CD1C	CD1c Molecule	Protein Coding	GC01P158289	23.3745098114014	https://www.genecards.org/cgi-bin/carddisp.pl?gene=CD1C
MUC16	Mucin 16, Cell Surface Associated	Protein Coding	GC19M008848	23.3600597381592	https://www.genecards.org/cgi-bin/carddisp.pl?gene=MUC16
KCNE1	Potassium Voltage-Gated Channel Subfamily E Regulatory Subunit 1	Protein Coding	GC21M034446	23.3587093353271	https://www.genecards.org/cgi-bin/carddisp.pl?gene=KCNE1
MIR338	MicroRNA 338	RNA Gene	GC17M086431	23.3543071746826	https://www.genecards.org/cgi-bin/carddisp.pl?gene=MIR338
FANCE	FA Complementation Group E	Protein Coding	GC06P144891	23.3524475097656	https://www.genecards.org/cgi-bin/carddisp.pl?gene=FANCE
TRAV8-2	T Cell Receptor Alpha Variable 8-2	Protein Coding	GC14P021846	23.3477172851563	https://www.genecards.org/cgi-bin/carddisp.pl?gene=TRAV8-2
TRDV3	T Cell Receptor Delta Variable 3	Protein Coding	GC14M022469	23.3456134796143	https://www.genecards.org/cgi-bin/carddisp.pl?gene=TRDV3
CUX1	Cut Like Homeobox 1	Protein Coding	GC07P101815	23.3266906738281	https://www.genecards.org/cgi-bin/carddisp.pl?gene=CUX1
DDIT3	DNA Damage Inducible Transcript 3	Protein Coding	GC12M057516	23.3234443664551	https://www.genecards.org/cgi-bin/carddisp.pl?gene=DDIT3
GNLY	Granulysin	Protein Coding	GC02P085685	23.3194561004639	https://www.genecards.org/cgi-bin/carddisp.pl?gene=GNLY
XPC	XPC Complex Subunit, DNA Damage Recognition And Repair Factor	Protein Coding	GC03M026797	23.3176	https://www.genecards.org/cgi-bin/carddisp.pl?gene=XPC
LOC126861898	BRD4-Independent Group 4 Enhancer GRCh37_chr14:23893609-23894808	Functional Element	GC14P048823	23.3137454986572	https://www.genecards.org/cgi-bin/carddisp.pl?gene=LOC126861898
MIR373	MicroRNA 373	RNA Gene	GC19P123654	23.2836132049561	https://www.genecards.org/cgi-bin/carddisp.pl?gene=MIR373
CTNND1	Catenin Delta 1	Protein Coding	GC11P058855	23.2825889587402	https://www.genecards.org/cgi-bin/carddisp.pl?gene=CTNND1
FBN1	Fibrillin 1	Protein Coding	GC15M048408	23.2643966674805	https://www.genecards.org/cgi-bin/carddisp.pl?gene=FBN1
CD160	CD160 Molecule	Protein Coding	GC01P145719	23.2557239532471	https://www.genecards.org/cgi-bin/carddisp.pl?gene=CD160
TRBV3-1	T Cell Receptor Beta Variable 3-1	Protein Coding	GC07P159661	23.2521553039551	https://www.genecards.org/cgi-bin/carddisp.pl?gene=TRBV3-1
PTPN1	Protein Tyrosine Phosphatase Non-Receptor Type 1	Protein Coding	GC20P050510	23.2516441345215	https://www.genecards.org/cgi-bin/carddisp.pl?gene=PTPN1
TRAV2	T Cell Receptor Alpha Variable 2	Protein Coding	GC14P021712	23.2466773986816	https://www.genecards.org/cgi-bin/carddisp.pl?gene=TRAV2
TRAV1-1	T Cell Receptor Alpha Variable 1-1	Protein Coding	GC14P047845	23.2371921539307	https://www.genecards.org/cgi-bin/carddisp.pl?gene=TRAV1-1
ACTC1	Actin Alpha Cardiac Muscle 1	Protein Coding	GC15M034790	23.2247772216797	https://www.genecards.org/cgi-bin/carddisp.pl?gene=ACTC1
FLT4	Fms Related Receptor Tyrosine Kinase 4	Protein Coding	GC05M182671	23.2092838287354	https://www.genecards.org/cgi-bin/carddisp.pl?gene=FLT4
MIR182	MicroRNA 182	RNA Gene	GC07M129770	23.1997756958008	https://www.genecards.org/cgi-bin/carddisp.pl?gene=MIR182
KNSTRN	Kinetochore Localized Astrin (SPAG5) Binding Protein	Protein Coding	GC15P040382	23.1959838867188	https://www.genecards.org/cgi-bin/carddisp.pl?gene=KNSTRN
HCK	HCK Proto-Oncogene, Src Family Tyrosine Kinase	Protein Coding	GC20P032052	23.1950225830078	https://www.genecards.org/cgi-bin/carddisp.pl?gene=HCK
LATS1	Large Tumor Suppressor Kinase 1	Protein Coding	GC06M149658	23.187328338623	https://www.genecards.org/cgi-bin/carddisp.pl?gene=LATS1
TUBB3	Tubulin Beta 3 Class III	Protein Coding	GC16P098856	23.1829	https://www.genecards.org/cgi-bin/carddisp.pl?gene=TUBB3
DSG2	Desmoglein 2	Protein Coding	GC18P031498	23.1744270324707	https://www.genecards.org/cgi-bin/carddisp.pl?gene=DSG2
MB	Myoglobin	Protein Coding	GC22M035606	23.1656684875488	https://www.genecards.org/cgi-bin/carddisp.pl?gene=MB
MIR106B	MicroRNA 106b	RNA Gene	GC07M105744	23.1654605865479	https://www.genecards.org/cgi-bin/carddisp.pl?gene=MIR106B
SMC3	Structural Maintenance Of Chromosomes 3	Protein Coding	GC10P110567	23.1571311950684	https://www.genecards.org/cgi-bin/carddisp.pl?gene=SMC3
ALOX5	Arachidonate 5-Lipoxygenase	Protein Coding	GC10P045374	23.1460781097412	https://www.genecards.org/cgi-bin/carddisp.pl?gene=ALOX5
HSPA1A	Heat Shock Protein Family A (Hsp70) Member 1A	Protein Coding	GC06P144781	23.1329956054688	https://www.genecards.org/cgi-bin/carddisp.pl?gene=HSPA1A
MIR25	MicroRNA 25	RNA Gene	GC07M100093	23.1324501037598	https://www.genecards.org/cgi-bin/carddisp.pl?gene=MIR25
ERCC3	ERCC Excision Repair 3, TFIIH Core Complex Helicase Subunit	Protein Coding	GC02M127257	23.129638671875	https://www.genecards.org/cgi-bin/carddisp.pl?gene=ERCC3
CHGA	Chromogranin A	Protein Coding	GC14P093363	23.1295700073242	https://www.genecards.org/cgi-bin/carddisp.pl?gene=CHGA
ANGPT1	Angiopoietin 1	Protein Coding	GC08M107246	23.128059387207	https://www.genecards.org/cgi-bin/carddisp.pl?gene=ANGPT1
IL12RB2	Interleukin 12 Receptor Subunit Beta 2	Protein Coding	GC01P067307	23.112190246582	https://www.genecards.org/cgi-bin/carddisp.pl?gene=IL12RB2
PDX1	Pancreatic And Duodenal Homeobox 1	Protein Coding	GC13P027931	23.1073989868164	https://www.genecards.org/cgi-bin/carddisp.pl?gene=PDX1
TRBV19	T Cell Receptor Beta Variable 19	Protein Coding	GC07P159667	23.0879287719727	https://www.genecards.org/cgi-bin/carddisp.pl?gene=TRBV19
ITGB4	Integrin Subunit Beta 4	Protein Coding	GC17P075721	23.0868072509766	https://www.genecards.org/cgi-bin/carddisp.pl?gene=ITGB4
CCN2	Cellular Communication Network Factor 2	Protein Coding	GC06M131948	23.0698432922363	https://www.genecards.org/cgi-bin/carddisp.pl?gene=CCN2
TPP1	Tripeptidyl Peptidase 1	Protein Coding	GC11M012790	23.0663681030273	https://www.genecards.org/cgi-bin/carddisp.pl?gene=TPP1
TRBV7-9	T Cell Receptor Beta Variable 7-9	Protein Coding	GC07P161137	23.0601558685303	https://www.genecards.org/cgi-bin/carddisp.pl?gene=TRBV7-9
SNAI2	Snail Family Transcriptional Repressor 2	Protein Coding	GC08M048917	23.0479106903076	https://www.genecards.org/cgi-bin/carddisp.pl?gene=SNAI2
TRBV7-2	T Cell Receptor Beta Variable 7-2	Protein Coding	GC07P161131	23.0430107116699	https://www.genecards.org/cgi-bin/carddisp.pl?gene=TRBV7-2
DLL1	Delta Like Canonical Notch Ligand 1	Protein Coding	GC06M170282	23.0389060974121	https://www.genecards.org/cgi-bin/carddisp.pl?gene=DLL1
ALPI	Alkaline Phosphatase, Intestinal	Protein Coding	GC02P232456	23.0219326019287	https://www.genecards.org/cgi-bin/carddisp.pl?gene=ALPI
TRBV4-2	T Cell Receptor Beta Variable 4-2	Protein Coding	GC07P159666	23.0055732727051	https://www.genecards.org/cgi-bin/carddisp.pl?gene=TRBV4-2
HOXB13	Homeobox B13	Protein Coding	GC17M085564	22.9998474121094	https://www.genecards.org/cgi-bin/carddisp.pl?gene=HOXB13
MIR93	MicroRNA 93	RNA Gene	GC07M105718	22.9917163848877	https://www.genecards.org/cgi-bin/carddisp.pl?gene=MIR93
HOXA10	Homeobox A10	Protein Coding	GC07M028068	22.9868659973145	https://www.genecards.org/cgi-bin/carddisp.pl?gene=HOXA10
TBR1	T-Box Brain Transcription Factor 1	Protein Coding	GC02P161416	22.9865875244141	https://www.genecards.org/cgi-bin/carddisp.pl?gene=TBR1
EIF2AK2	Eukaryotic Translation Initiation Factor 2 Alpha Kinase 2	Protein Coding	GC02M037099	22.9829921722412	https://www.genecards.org/cgi-bin/carddisp.pl?gene=EIF2AK2
NPPB	Natriuretic Peptide B	Protein Coding	GC01M015389	22.9785	https://www.genecards.org/cgi-bin/carddisp.pl?gene=NPPB
TRBV5-7	T Cell Receptor Beta Variable 5-7 (Non-Functional)	Protein Coding	GC07P161124	22.9779796600342	https://www.genecards.org/cgi-bin/carddisp.pl?gene=TRBV5-7
AMT	Aminomethyltransferase	Protein Coding	GC03M054009	22.975284576416	https://www.genecards.org/cgi-bin/carddisp.pl?gene=AMT
CCL20	C-C Motif Chemokine Ligand 20	Protein Coding	GC02P227846	22.9721260070801	https://www.genecards.org/cgi-bin/carddisp.pl?gene=CCL20
DAXX	Death Domain Associated Protein	Protein Coding	GC06M033318	22.9646244049072	https://www.genecards.org/cgi-bin/carddisp.pl?gene=DAXX
BST2	Bone Marrow Stromal Cell Antigen 2	Protein Coding	GC19M096464	22.9517669677734	https://www.genecards.org/cgi-bin/carddisp.pl?gene=BST2
JUND	JunD Proto-Oncogene, AP-1 Transcription Factor Subunit	Protein Coding	GC19M018279	22.9480133056641	https://www.genecards.org/cgi-bin/carddisp.pl?gene=JUND
CYP3A4	Cytochrome P450 Family 3 Subfamily A Member 4	Protein Coding	GC07M105725	22.9472312927246	https://www.genecards.org/cgi-bin/carddisp.pl?gene=CYP3A4
MIRLET7G	MicroRNA Let-7g	RNA Gene	GC03M052268	22.9349708557129	https://www.genecards.org/cgi-bin/carddisp.pl?gene=MIRLET7G
TRBV5-6	T Cell Receptor Beta Variable 5-6	Protein Coding	GC07P161123	22.9271430969238	https://www.genecards.org/cgi-bin/carddisp.pl?gene=TRBV5-6
LAMP2	Lysosomal Associated Membrane Protein 2	Protein Coding	GC0XM120426	22.924446105957	https://www.genecards.org/cgi-bin/carddisp.pl?gene=LAMP2
HLA-DQA2	Major Histocompatibility Complex, Class II, DQ Alpha 2	Protein Coding	GC06P032741	22.9225807189941	https://www.genecards.org/cgi-bin/carddisp.pl?gene=HLA-DQA2
JUNB	JunB Proto-Oncogene, AP-1 Transcription Factor Subunit	Protein Coding	GC19P012791	22.9109115600586	https://www.genecards.org/cgi-bin/carddisp.pl?gene=JUNB
FAT1	FAT Atypical Cadherin 1	Protein Coding	GC04M186587	22.9075012207031	https://www.genecards.org/cgi-bin/carddisp.pl?gene=FAT1
ANKRD26	Ankyrin Repeat Domain Containing 26	Protein Coding	GC10M026947	22.8969917297363	https://www.genecards.org/cgi-bin/carddisp.pl?gene=ANKRD26
TKT	Transketolase	Protein Coding	GC03M053224	22.889045715332	https://www.genecards.org/cgi-bin/carddisp.pl?gene=TKT
HDAC6	Histone Deacetylase 6	Protein Coding	GC0XP048801	22.8873271942139	https://www.genecards.org/cgi-bin/carddisp.pl?gene=HDAC6
TTN	Titin	Protein Coding	GC02M178525	22.8655452728271	https://www.genecards.org/cgi-bin/carddisp.pl?gene=TTN
GADD45A	Growth Arrest And DNA Damage Inducible Alpha	Protein Coding	GC01P067685	22.8614234924316	https://www.genecards.org/cgi-bin/carddisp.pl?gene=GADD45A
TMEM127	Transmembrane Protein 127	Protein Coding	GC02M096248	22.8543548583984	https://www.genecards.org/cgi-bin/carddisp.pl?gene=TMEM127
NBAS	NBAS Subunit Of NRZ Tethering Complex	Protein Coding	GC02M014799	22.8429527282715	https://www.genecards.org/cgi-bin/carddisp.pl?gene=NBAS
HDAC3	Histone Deacetylase 3	Protein Coding	GC05M141620	22.8421669006348	https://www.genecards.org/cgi-bin/carddisp.pl?gene=HDAC3
SREBF1	Sterol Regulatory Element Binding Transcription Factor 1	Protein Coding	GC17M017810	22.8362731933594	https://www.genecards.org/cgi-bin/carddisp.pl?gene=SREBF1
BID	BH3 Interacting Domain Death Agonist	Protein Coding	GC22M017734	22.8252620697021	https://www.genecards.org/cgi-bin/carddisp.pl?gene=BID
HPS4	HPS4 Biogenesis Of Lysosomal Organelles Complex 3 Subunit 2	Protein Coding	GC22M026443	22.812837600708	https://www.genecards.org/cgi-bin/carddisp.pl?gene=HPS4
ACD	ACD Shelterin Complex Subunit And Telomerase Recruitment Factor	Protein Coding	GC16M067658	22.8111343383789	https://www.genecards.org/cgi-bin/carddisp.pl?gene=ACD
ELOC	Elongin C	Protein Coding	GC08M073939	22.7985973358154	https://www.genecards.org/cgi-bin/carddisp.pl?gene=ELOC
YWHAE	Tyrosine 3-Monooxygenase/Tryptophan 5-Monooxygenase Activation Protein Epsilon	Protein Coding	GC17M083833	22.7950439453125	https://www.genecards.org/cgi-bin/carddisp.pl?gene=YWHAE
TH	Tyrosine Hydroxylase	Protein Coding	GC11M002163	22.7919330596924	https://www.genecards.org/cgi-bin/carddisp.pl?gene=TH
RHO	Rhodopsin	Protein Coding	GC03P140025	22.7687454223633	https://www.genecards.org/cgi-bin/carddisp.pl?gene=RHO
BMP7	Bone Morphogenetic Protein 7	Protein Coding	GC20M057168	22.7686176300049	https://www.genecards.org/cgi-bin/carddisp.pl?gene=BMP7
TPO	Thyroid Peroxidase	Protein Coding	GC02P001374	22.7568321228027	https://www.genecards.org/cgi-bin/carddisp.pl?gene=TPO
MIR92A2	MicroRNA 92a-2	RNA Gene	GC0XM134501	22.7543258666992	https://www.genecards.org/cgi-bin/carddisp.pl?gene=MIR92A2
ITPR3	Inositol 1,4,5-Trisphosphate Receptor Type 3	Protein Coding	GC06P033620	22.7527618408203	https://www.genecards.org/cgi-bin/carddisp.pl?gene=ITPR3
SOD2-OT1	SOD2 Overlapping Transcript 1	RNA Gene	GC06M159772	22.7498416900635	https://www.genecards.org/cgi-bin/carddisp.pl?gene=SOD2-OT1
GPT	Glutamic--Pyruvic Transaminase	Protein Coding	GC08P144502	22.7456703186035	https://www.genecards.org/cgi-bin/carddisp.pl?gene=GPT
CRLF2	Cytokine Receptor Like Factor 2	Protein Coding	GC0XM001190	22.7434883117676	https://www.genecards.org/cgi-bin/carddisp.pl?gene=CRLF2
CEACAM3	CEA Cell Adhesion Molecule 3	Protein Coding	GC19P041796	22.7400550842285	https://www.genecards.org/cgi-bin/carddisp.pl?gene=CEACAM3
TRBV20-1	T Cell Receptor Beta Variable 20-1	Protein Coding	GC07P159668	22.7379570007324	https://www.genecards.org/cgi-bin/carddisp.pl?gene=TRBV20-1
PTPRT	Protein Tyrosine Phosphatase Receptor Type T	Protein Coding	GC20M042278	22.7288303375244	https://www.genecards.org/cgi-bin/carddisp.pl?gene=PTPRT
HMGCR	3-Hydroxy-3-Methylglutaryl-CoA Reductase	Protein Coding	GC05P075336	22.7285194396973	https://www.genecards.org/cgi-bin/carddisp.pl?gene=HMGCR
TREML2	Triggering Receptor Expressed On Myeloid Cells Like 2	Protein Coding	GC06M097311	22.7218952178955	https://www.genecards.org/cgi-bin/carddisp.pl?gene=TREML2
TRAJ31	T Cell Receptor Alpha Joining 31	Protein Coding	GC14P047938	22.718936920166	https://www.genecards.org/cgi-bin/carddisp.pl?gene=TRAJ31
SLC10A2	Solute Carrier Family 10 Member 2	Protein Coding	GC13M103043	22.7152538299561	https://www.genecards.org/cgi-bin/carddisp.pl?gene=SLC10A2
NHP2	NHP2 Ribonucleoprotein	Protein Coding	GC05M178149	22.7140769958496	https://www.genecards.org/cgi-bin/carddisp.pl?gene=NHP2
TRBV25-1	T Cell Receptor Beta Variable 25-1	Protein Coding	GC07P159674	22.695384979248	https://www.genecards.org/cgi-bin/carddisp.pl?gene=TRBV25-1
SDC1	Syndecan 1	Protein Coding	GC02M020200	22.6869239807129	https://www.genecards.org/cgi-bin/carddisp.pl?gene=SDC1
TRBV13	T Cell Receptor Beta Variable 13	Protein Coding	GC07P161113	22.6825580596924	https://www.genecards.org/cgi-bin/carddisp.pl?gene=TRBV13
IVNS1ABP	Influenza Virus NS1A Binding Protein	Protein Coding	GC01M185296	22.6644554138184	https://www.genecards.org/cgi-bin/carddisp.pl?gene=IVNS1ABP
SLC26A3	Solute Carrier Family 26 Member 3	Protein Coding	GC07M107765	22.6627540588379	https://www.genecards.org/cgi-bin/carddisp.pl?gene=SLC26A3
ACTG1	Actin Gamma 1	Protein Coding	GC17M081509	22.6495246887207	https://www.genecards.org/cgi-bin/carddisp.pl?gene=ACTG1
CARD9	Caspase Recruitment Domain Family Member 9	Protein Coding	GC09M136364	22.6400032043457	https://www.genecards.org/cgi-bin/carddisp.pl?gene=CARD9
TRBV12-4	T Cell Receptor Beta Variable 12-4	Protein Coding	GC07P161111	22.6309928894043	https://www.genecards.org/cgi-bin/carddisp.pl?gene=TRBV12-4
GREM1	Gremlin 1, DAN Family BMP Antagonist	Protein Coding	GC15P165907	22.6267967224121	https://www.genecards.org/cgi-bin/carddisp.pl?gene=GREM1
MLLT3	MLLT3 Super Elongation Complex Subunit	Protein Coding	GC09M020341	22.6239204406738	https://www.genecards.org/cgi-bin/carddisp.pl?gene=MLLT3
TRAV35	T Cell Receptor Alpha Variable 35	Pseudogene	GC14P047896	22.6237678527832	https://www.genecards.org/cgi-bin/carddisp.pl?gene=TRAV35
ANK2	Ankyrin 2	Protein Coding	GC04P112761	22.5883102416992	https://www.genecards.org/cgi-bin/carddisp.pl?gene=ANK2
NSD1	Nuclear Receptor Binding SET Domain Protein 1	Protein Coding	GC05P187580	22.5828876495361	https://www.genecards.org/cgi-bin/carddisp.pl?gene=NSD1
NCKAP1L	NCK Associated Protein 1 Like	Protein Coding	GC12P054497	22.5821495056152	https://www.genecards.org/cgi-bin/carddisp.pl?gene=NCKAP1L
ATF4	Activating Transcription Factor 4	Protein Coding	GC22P039519	22.5820465087891	https://www.genecards.org/cgi-bin/carddisp.pl?gene=ATF4
PLP1	Proteolipid Protein 1	Protein Coding	GC0XP103773	22.5779666900635	https://www.genecards.org/cgi-bin/carddisp.pl?gene=PLP1
MIR199B	MicroRNA 199b	RNA Gene	GC09M128244	22.5470008850098	https://www.genecards.org/cgi-bin/carddisp.pl?gene=MIR199B
ANGPT2	Angiopoietin 2	Protein Coding	GC08M006499	22.5399227142334	https://www.genecards.org/cgi-bin/carddisp.pl?gene=ANGPT2
MCTS1	MCTS1 Re-Initiation And Release Factor	Protein Coding	GC0XP120594	22.536304473877	https://www.genecards.org/cgi-bin/carddisp.pl?gene=MCTS1
CTTN	Cortactin	Protein Coding	GC11P070398	22.5208683013916	https://www.genecards.org/cgi-bin/carddisp.pl?gene=CTTN
GLA	Galactosidase Alpha	Protein Coding	GC0XM101393	22.5202560424805	https://www.genecards.org/cgi-bin/carddisp.pl?gene=GLA
MIR192	MicroRNA 192	RNA Gene	GC11M064891	22.5165023803711	https://www.genecards.org/cgi-bin/carddisp.pl?gene=MIR192
KLF6	KLF Transcription Factor 6	Protein Coding	GC10M003779	22.5158023834229	https://www.genecards.org/cgi-bin/carddisp.pl?gene=KLF6
RYR2	Ryanodine Receptor 2	Protein Coding	GC01P237042	22.502269744873	https://www.genecards.org/cgi-bin/carddisp.pl?gene=RYR2
MDC1	Mediator Of DNA Damage Checkpoint 1	Protein Coding	GC06M097027	22.4962387084961	https://www.genecards.org/cgi-bin/carddisp.pl?gene=MDC1
ODC1	Ornithine Decarboxylase 1	Protein Coding	GC02M010432	22.4926109313965	https://www.genecards.org/cgi-bin/carddisp.pl?gene=ODC1
SRF	Serum Response Factor	Protein Coding	GC06P043171	22.4869213104248	https://www.genecards.org/cgi-bin/carddisp.pl?gene=SRF
MIR197	MicroRNA 197	RNA Gene	GC01P109598	22.4817733764648	https://www.genecards.org/cgi-bin/carddisp.pl?gene=MIR197
ELAVL1	ELAV Like RNA Binding Protein 1	Protein Coding	GC19M007958	22.4733200073242	https://www.genecards.org/cgi-bin/carddisp.pl?gene=ELAVL1
PFKL	Phosphofructokinase, Liver Type	Protein Coding	GC21P044300	22.469202041626	https://www.genecards.org/cgi-bin/carddisp.pl?gene=PFKL
RAD51D	RAD51 Paralog D	Protein Coding	GC17M035092	22.4659309387207	https://www.genecards.org/cgi-bin/carddisp.pl?gene=RAD51D
MIR34B	MicroRNA 34b	RNA Gene	GC11P112584	22.4645538330078	https://www.genecards.org/cgi-bin/carddisp.pl?gene=MIR34B
DLEU2	Deleted In Lymphocytic Leukemia 2	RNA Gene	GC13M049913	22.4627494812012	https://www.genecards.org/cgi-bin/carddisp.pl?gene=DLEU2
ABCB7	ATP Binding Cassette Subfamily B Member 7	Protein Coding	GC0XM075053	22.4575672149658	https://www.genecards.org/cgi-bin/carddisp.pl?gene=ABCB7
RPS24	Ribosomal Protein S24	Protein Coding	GC10P078033	22.4487285614014	https://www.genecards.org/cgi-bin/carddisp.pl?gene=RPS24
TRAV25	T Cell Receptor Alpha Variable 25	Protein Coding	GC14P047890	22.4464073181152	https://www.genecards.org/cgi-bin/carddisp.pl?gene=TRAV25
ALPP	Alkaline Phosphatase, Placental	Protein Coding	GC02P232378	22.4417476654053	https://www.genecards.org/cgi-bin/carddisp.pl?gene=ALPP
TRBV29-1	T Cell Receptor Beta Variable 29-1	Protein Coding	GC07P159678	22.4379844665527	https://www.genecards.org/cgi-bin/carddisp.pl?gene=TRBV29-1
SLC7A7	Solute Carrier Family 7 Member 7	Protein Coding	GC14M022773	22.4331550598145	https://www.genecards.org/cgi-bin/carddisp.pl?gene=SLC7A7
HCFC1	Host Cell Factor C1	Protein Coding	GC0XM153947	22.4285049438477	https://www.genecards.org/cgi-bin/carddisp.pl?gene=HCFC1
MTTP	Microsomal Triglyceride Transfer Protein	Protein Coding	GC04P099563	22.4196510314941	https://www.genecards.org/cgi-bin/carddisp.pl?gene=MTTP
GHR	Growth Hormone Receptor	Protein Coding	GC05P042429	22.4194831848145	https://www.genecards.org/cgi-bin/carddisp.pl?gene=GHR
LOC110006319	Beta-Globin Gene 3' Regulatory Region	Functional Element	GC11P005223	22.4120578765869	https://www.genecards.org/cgi-bin/carddisp.pl?gene=LOC110006319
PPARGC1A	PPARG Coactivator 1 Alpha	Protein Coding	GC04M023755	22.4114418029785	https://www.genecards.org/cgi-bin/carddisp.pl?gene=PPARGC1A
CSNK2A1	Casein Kinase 2 Alpha 1	Protein Coding	GC20M000472	22.4087162017822	https://www.genecards.org/cgi-bin/carddisp.pl?gene=CSNK2A1
EIF4E	Eukaryotic Translation Initiation Factor 4E	Protein Coding	GC04M098879	22.3952217102051	https://www.genecards.org/cgi-bin/carddisp.pl?gene=EIF4E
LAMP1	Lysosomal Associated Membrane Protein 1	Protein Coding	GC13P113297	22.3358116149902	https://www.genecards.org/cgi-bin/carddisp.pl?gene=LAMP1
TRGV8	T Cell Receptor Gamma Variable 8	Protein Coding	GC07M039544	22.3311252593994	https://www.genecards.org/cgi-bin/carddisp.pl?gene=TRGV8
ERG	ETS Transcription Factor ERG	Protein Coding	GC21M038367	22.3305339813232	https://www.genecards.org/cgi-bin/carddisp.pl?gene=ERG
MGA	MAX Dimerization Protein MGA	Protein Coding	GC15P041621	22.3028221130371	https://www.genecards.org/cgi-bin/carddisp.pl?gene=MGA
DMD	Dystrophin	Protein Coding	GC0XM031097	22.2932968139648	https://www.genecards.org/cgi-bin/carddisp.pl?gene=DMD
CACNA1I	Calcium Voltage-Gated Channel Subunit Alpha1 I	Protein Coding	GC22P039570	22.2932357788086	https://www.genecards.org/cgi-bin/carddisp.pl?gene=CACNA1I
TRGV2	T Cell Receptor Gamma Variable 2	Protein Coding	GC07M039556	22.2928943634033	https://www.genecards.org/cgi-bin/carddisp.pl?gene=TRGV2
ADA2	Adenosine Deaminase 2	Protein Coding	GC22M017328	22.2745037078857	https://www.genecards.org/cgi-bin/carddisp.pl?gene=ADA2
BLOC1S6	Biogenesis Of Lysosomal Organelles Complex 1 Subunit 6	Protein Coding	GC15P166255	22.2660064697266	https://www.genecards.org/cgi-bin/carddisp.pl?gene=BLOC1S6
SYP	Synaptophysin	Protein Coding	GC0XM049187	22.2617321014404	https://www.genecards.org/cgi-bin/carddisp.pl?gene=SYP
ADCY10	Adenylate Cyclase 10	Protein Coding	GC01M167809	22.2604484558105	https://www.genecards.org/cgi-bin/carddisp.pl?gene=ADCY10
CDK5	Cyclin Dependent Kinase 5	Protein Coding	GC07M151053	22.2471904754639	https://www.genecards.org/cgi-bin/carddisp.pl?gene=CDK5
PRDM16	PR/SET Domain 16	Protein Coding	GC01P050708	22.2417583465576	https://www.genecards.org/cgi-bin/carddisp.pl?gene=PRDM16
TRAV26-1	T Cell Receptor Alpha Variable 26-1	Protein Coding	GC14P022123	22.2313079833984	https://www.genecards.org/cgi-bin/carddisp.pl?gene=TRAV26-1
CTAGE1	Cutaneous T Cell Lymphoma-Associated Antigen 1	Protein Coding	GC18M022413	22.2270393371582	https://www.genecards.org/cgi-bin/carddisp.pl?gene=CTAGE1
SLC2A2	Solute Carrier Family 2 Member 2	Protein Coding	GC03M170996	22.2168254852295	https://www.genecards.org/cgi-bin/carddisp.pl?gene=SLC2A2
TRBV6-5	T Cell Receptor Beta Variable 6-5	Protein Coding	GC07P161127	22.2095565795898	https://www.genecards.org/cgi-bin/carddisp.pl?gene=TRBV6-5
TRAV7	T Cell Receptor Alpha Variable 7	Protein Coding	GC14P021782	22.2055587768555	https://www.genecards.org/cgi-bin/carddisp.pl?gene=TRAV7
RPL26	Ribosomal Protein L26	Protein Coding	GC17M008377	22.2003612518311	https://www.genecards.org/cgi-bin/carddisp.pl?gene=RPL26
PGR-AS1	PGR Antisense RNA 1	RNA Gene	GC11P101131	22.1980743408203	https://www.genecards.org/cgi-bin/carddisp.pl?gene=PGR-AS1
KAT6A	Lysine Acetyltransferase 6A	Protein Coding	GC08M041929	22.1912651062012	https://www.genecards.org/cgi-bin/carddisp.pl?gene=KAT6A
SPARC	Secreted Protein Acidic And Cysteine Rich	Protein Coding	GC05M151661	22.1900596618652	https://www.genecards.org/cgi-bin/carddisp.pl?gene=SPARC
ID2	Inhibitor Of DNA Binding 2	Protein Coding	GC02P008678	22.1851654052734	https://www.genecards.org/cgi-bin/carddisp.pl?gene=ID2
MMP13	Matrix Metallopeptidase 13	Protein Coding	GC11M102942	22.1843967437744	https://www.genecards.org/cgi-bin/carddisp.pl?gene=MMP13
CNOT3	CCR4-NOT Transcription Complex Subunit 3	Protein Coding	GC19P123662	22.1822261810303	https://www.genecards.org/cgi-bin/carddisp.pl?gene=CNOT3
AMPD1	Adenosine Monophosphate Deaminase 1	Protein Coding	GC01M114673	22.1819763183594	https://www.genecards.org/cgi-bin/carddisp.pl?gene=AMPD1
NANOG	Nanog Homeobox	Protein Coding	GC12P007787	22.1766319274902	https://www.genecards.org/cgi-bin/carddisp.pl?gene=NANOG
TRPV4	Transient Receptor Potential Cation Channel Subfamily V Member 4	Protein Coding	GC12M109783	22.1762809753418	https://www.genecards.org/cgi-bin/carddisp.pl?gene=TRPV4
TRBV2	T Cell Receptor Beta Variable 2	Protein Coding	GC07P159660	22.176	https://www.genecards.org/cgi-bin/carddisp.pl?gene=TRBV2
MIR183	MicroRNA 183	RNA Gene	GC07M129887	22.1738967895508	https://www.genecards.org/cgi-bin/carddisp.pl?gene=MIR183
RIGI	RNA Sensor RIG-I	Protein Coding	GC09M032534	22.153076171875	https://www.genecards.org/cgi-bin/carddisp.pl?gene=RIGI
WEE1	WEE1 G2 Checkpoint Kinase	Protein Coding	GC11P009573	22.1477928161621	https://www.genecards.org/cgi-bin/carddisp.pl?gene=WEE1
SH2D2A	SH2 Domain Containing 2A	Protein Coding	GC01M164064	22.1379222869873	https://www.genecards.org/cgi-bin/carddisp.pl?gene=SH2D2A
FANCF	FA Complementation Group F	Protein Coding	GC11M022600	22.124927520752	https://www.genecards.org/cgi-bin/carddisp.pl?gene=FANCF
TRBV20OR9-2	T Cell Receptor Beta Variable 20/OR9-2 (Non-Functional)	Pseudogene	GC09P058504	22.1242580413818	https://www.genecards.org/cgi-bin/carddisp.pl?gene=TRBV20OR9-2
PIK3C2A	Phosphatidylinositol-4-Phosphate 3-Kinase Catalytic Subunit Type 2 Alpha	Protein Coding	GC11M017980	22.1171474456787	https://www.genecards.org/cgi-bin/carddisp.pl?gene=PIK3C2A
GLUL	Glutamate-Ammonia Ligase	Protein Coding	GC01M182378	22.1113586425781	https://www.genecards.org/cgi-bin/carddisp.pl?gene=GLUL
MERTK	MER Proto-Oncogene, Tyrosine Kinase	Protein Coding	GC02P111898	22.1077575683594	https://www.genecards.org/cgi-bin/carddisp.pl?gene=MERTK
INPP5D	Inositol Polyphosphate-5-Phosphatase D	Protein Coding	GC02P233059	22.1001415252686	https://www.genecards.org/cgi-bin/carddisp.pl?gene=INPP5D
ATF2	Activating Transcription Factor 2	Protein Coding	GC02M175072	22.0996398925781	https://www.genecards.org/cgi-bin/carddisp.pl?gene=ATF2
ITIH4	Inter-Alpha-Trypsin Inhibitor Heavy Chain 4	Protein Coding	GC03M052812	22.0959358215332	https://www.genecards.org/cgi-bin/carddisp.pl?gene=ITIH4
SLX4	SLX4 Structure-Specific Endonuclease Subunit	Protein Coding	GC16M003581	22.095027923584	https://www.genecards.org/cgi-bin/carddisp.pl?gene=SLX4
SART3	Spliceosome Associated Factor 3, U4/U6 Recycling Protein	Protein Coding	GC12M108522	22.0920562744141	https://www.genecards.org/cgi-bin/carddisp.pl?gene=SART3
PLAA	Phospholipase A2 Activating Protein	Protein Coding	GC09M026903	22.0916500091553	https://www.genecards.org/cgi-bin/carddisp.pl?gene=PLAA
TRAF3IP2	TRAF3 Interacting Protein 2	Protein Coding	GC06M111555	22.0886688232422	https://www.genecards.org/cgi-bin/carddisp.pl?gene=TRAF3IP2
HCST	Hematopoietic Cell Signal Transducer	Protein Coding	GC19P122943	22.0811920166016	https://www.genecards.org/cgi-bin/carddisp.pl?gene=HCST
ERVW-1	Endogenous Retrovirus Group W Member 1, Envelope	Protein Coding	GC07M092468	22.0579586029053	https://www.genecards.org/cgi-bin/carddisp.pl?gene=ERVW-1
CYP17A1	Cytochrome P450 Family 17 Subfamily A Member 1	Protein Coding	GC10M102830	22.0338401794434	https://www.genecards.org/cgi-bin/carddisp.pl?gene=CYP17A1
KRT8	Keratin 8	Protein Coding	GC12M052897	21.9991264343262	https://www.genecards.org/cgi-bin/carddisp.pl?gene=KRT8
PRICKLE1	Prickle Planar Cell Polarity Protein 1	Protein Coding	GC12M042456	21.9975204467773	https://www.genecards.org/cgi-bin/carddisp.pl?gene=PRICKLE1
ATIC	5-Aminoimidazole-4-Carboxamide Ribonucleotide Formyltransferase/IMP Cyclohydrolase	Protein Coding	GC02P215311	21.9782390594482	https://www.genecards.org/cgi-bin/carddisp.pl?gene=ATIC
PTH	Parathyroid Hormone	Protein Coding	GC11M013492	21.9663734436035	https://www.genecards.org/cgi-bin/carddisp.pl?gene=PTH
SCARB1	Scavenger Receptor Class B Member 1	Protein Coding	GC12M124776	21.9612045288086	https://www.genecards.org/cgi-bin/carddisp.pl?gene=SCARB1
MAP2K4	Mitogen-Activated Protein Kinase Kinase 4	Protein Coding	GC17P012020	21.9584331512451	https://www.genecards.org/cgi-bin/carddisp.pl?gene=MAP2K4
ID3	Inhibitor Of DNA Binding 3	Protein Coding	GC01M023557	21.9569206237793	https://www.genecards.org/cgi-bin/carddisp.pl?gene=ID3
LTF	Lactotransferrin	Protein Coding	GC03M046435	21.9487953186035	https://www.genecards.org/cgi-bin/carddisp.pl?gene=LTF
PDCD4	Programmed Cell Death 4	Protein Coding	GC10P110871	21.9441184997559	https://www.genecards.org/cgi-bin/carddisp.pl?gene=PDCD4
KDM1A	Lysine Demethylase 1A	Protein Coding	GC01P023019	21.9415855407715	https://www.genecards.org/cgi-bin/carddisp.pl?gene=KDM1A
NECTIN2	Nectin Cell Adhesion Molecule 2	Protein Coding	GC19P123242	21.9161911010742	https://www.genecards.org/cgi-bin/carddisp.pl?gene=NECTIN2
CCAT2	Colon Cancer Associated Transcript 2	RNA Gene	GC08P127400	21.915132522583	https://www.genecards.org/cgi-bin/carddisp.pl?gene=CCAT2
TRBV12-5	T Cell Receptor Beta Variable 12-5	Protein Coding	GC07P161112	21.9043979644775	https://www.genecards.org/cgi-bin/carddisp.pl?gene=TRBV12-5
NES	Nestin	Protein Coding	GC01M156668	21.9001121520996	https://www.genecards.org/cgi-bin/carddisp.pl?gene=NES
FCGR2A	Fc Gamma Receptor IIa	Protein Coding	GC01P161505	21.8876762390137	https://www.genecards.org/cgi-bin/carddisp.pl?gene=FCGR2A
DCK	Deoxycytidine Kinase	Protein Coding	GC04P070992	21.878963470459	https://www.genecards.org/cgi-bin/carddisp.pl?gene=DCK
TRBV24-1	T Cell Receptor Beta Variable 24-1	Protein Coding	GC07P159672	21.8756160736084	https://www.genecards.org/cgi-bin/carddisp.pl?gene=TRBV24-1
CTCF	CCCTC-Binding Factor	Protein Coding	GC16P097654	21.8755340576172	https://www.genecards.org/cgi-bin/carddisp.pl?gene=CTCF
RAD21	RAD21 Cohesin Complex Component	Protein Coding	GC08M116846	21.8652496337891	https://www.genecards.org/cgi-bin/carddisp.pl?gene=RAD21
ADRB2	Adrenoceptor Beta 2	Protein Coding	GC05P153697	21.8600769042969	https://www.genecards.org/cgi-bin/carddisp.pl?gene=ADRB2
SNHG1	Small Nucleolar RNA Host Gene 1	RNA Gene	GC11M128866	21.8552532196045	https://www.genecards.org/cgi-bin/carddisp.pl?gene=SNHG1
MIR494	MicroRNA 494	RNA Gene	GC14P117924	21.8521099090576	https://www.genecards.org/cgi-bin/carddisp.pl?gene=MIR494
TRBV6-3	T Cell Receptor Beta Variable 6-3	Protein Coding	GC07P161125	21.8478813171387	https://www.genecards.org/cgi-bin/carddisp.pl?gene=TRBV6-3
MDM4	MDM4 Regulator Of P53	Protein Coding	GC01P204516	21.8395957946777	https://www.genecards.org/cgi-bin/carddisp.pl?gene=MDM4
RHCE	Rh Blood Group CcEe Antigens	Protein Coding	GC01M031610	21.8315238952637	https://www.genecards.org/cgi-bin/carddisp.pl?gene=RHCE
TRBJ1-4	T Cell Receptor Beta Joining 1-4	Protein Coding	GC07P159699	21.8275108337402	https://www.genecards.org/cgi-bin/carddisp.pl?gene=TRBJ1-4
SLC16A1	Solute Carrier Family 16 Member 1	Protein Coding	GC01M113114	21.8251781463623	https://www.genecards.org/cgi-bin/carddisp.pl?gene=SLC16A1
MOG	Myelin Oligodendrocyte Glycoprotein	Protein Coding	GC06P144702	21.7982215881348	https://www.genecards.org/cgi-bin/carddisp.pl?gene=MOG
TRBV6-4	T Cell Receptor Beta Variable 6-4	Protein Coding	GC07P161126	21.7968730926514	https://www.genecards.org/cgi-bin/carddisp.pl?gene=TRBV6-4
MIR125B1	MicroRNA 125b-1	RNA Gene	GC11M130263	21.7776374816895	https://www.genecards.org/cgi-bin/carddisp.pl?gene=MIR125B1
U2AF2	U2 Small Nuclear RNA Auxiliary Factor 2	Protein Coding	GC19P055654	21.7713985443115	https://www.genecards.org/cgi-bin/carddisp.pl?gene=U2AF2
MCM10	Minichromosome Maintenance 10 Replication Initiation Factor	Protein Coding	GC10P013161	21.7484512329102	https://www.genecards.org/cgi-bin/carddisp.pl?gene=MCM10
DGAT1	Diacylglycerol O-Acyltransferase 1	Protein Coding	GC08M146799	21.747875213623	https://www.genecards.org/cgi-bin/carddisp.pl?gene=DGAT1
OPA1	OPA1 Mitochondrial Dynamin Like GTPase	Protein Coding	GC03P193594	21.7404537200928	https://www.genecards.org/cgi-bin/carddisp.pl?gene=OPA1
NPHS1	NPHS1 Adhesion Molecule, Nephrin	Protein Coding	GC19M035825	21.7391109466553	https://www.genecards.org/cgi-bin/carddisp.pl?gene=NPHS1
TRAJ42	T Cell Receptor Alpha Joining 42	Protein Coding	GC14P047980	21.728759765625	https://www.genecards.org/cgi-bin/carddisp.pl?gene=TRAJ42
HBG2	Hemoglobin Subunit Gamma 2	Protein Coding	GC11M012715	21.7272682189941	https://www.genecards.org/cgi-bin/carddisp.pl?gene=HBG2
PTGER4	Prostaglandin E Receptor 4	Protein Coding	GC05P040679	21.7234401702881	https://www.genecards.org/cgi-bin/carddisp.pl?gene=PTGER4
TRBD1	T Cell Receptor Beta Diversity 1	Protein Coding	GC07P159692	21.7218074798584	https://www.genecards.org/cgi-bin/carddisp.pl?gene=TRBD1
WNT1	Wnt Family Member 1	Protein Coding	GC12P061632	21.715404510498	https://www.genecards.org/cgi-bin/carddisp.pl?gene=WNT1
HNRNPA2B1	Heterogeneous Nuclear Ribonucleoprotein A2/B1	Protein Coding	GC07M026174	21.6970653533936	https://www.genecards.org/cgi-bin/carddisp.pl?gene=HNRNPA2B1
SH3KBP1	SH3 Domain Containing Kinase Binding Protein 1	Protein Coding	GC0XM019552	21.6946105957031	https://www.genecards.org/cgi-bin/carddisp.pl?gene=SH3KBP1
NDUFA13	NADH:Ubiquinone Oxidoreductase Subunit A13	Protein Coding	GC19P019515	21.6930809020996	https://www.genecards.org/cgi-bin/carddisp.pl?gene=NDUFA13
RPS26	Ribosomal Protein S26	Protein Coding	GC12P061990	21.6920700073242	https://www.genecards.org/cgi-bin/carddisp.pl?gene=RPS26
HSP90AB1	Heat Shock Protein 90 Alpha Family Class B Member 1	Protein Coding	GC06P044246	21.6879577636719	https://www.genecards.org/cgi-bin/carddisp.pl?gene=HSP90AB1
RPS7	Ribosomal Protein S7	Protein Coding	GC02P003575	21.6868553161621	https://www.genecards.org/cgi-bin/carddisp.pl?gene=RPS7
MVP	Major Vault Protein	Protein Coding	GC16P096667	21.6708679199219	https://www.genecards.org/cgi-bin/carddisp.pl?gene=MVP
TGIF1	TGFB Induced Factor Homeobox 1	Protein Coding	GC18P003411	21.6623382568359	https://www.genecards.org/cgi-bin/carddisp.pl?gene=TGIF1
CDH23	Cadherin Related 23	Protein Coding	GC10P071396	21.6557807922363	https://www.genecards.org/cgi-bin/carddisp.pl?gene=CDH23
MIR10B	MicroRNA 10b	RNA Gene	GC02P176150	21.6474742889404	https://www.genecards.org/cgi-bin/carddisp.pl?gene=MIR10B
CASP7	Caspase 7	Protein Coding	GC10P113679	21.6319351196289	https://www.genecards.org/cgi-bin/carddisp.pl?gene=CASP7
FOSL1	FOS Like 1, AP-1 Transcription Factor Subunit	Protein Coding	GC11M129040	21.6261787414551	https://www.genecards.org/cgi-bin/carddisp.pl?gene=FOSL1
SLC2A4	Solute Carrier Family 2 Member 4	Protein Coding	GC17P121899	21.6201667785645	https://www.genecards.org/cgi-bin/carddisp.pl?gene=SLC2A4
KCNA3	Potassium Voltage-Gated Channel Subfamily A Member 3	Protein Coding	GC01M110654	21.6184120178223	https://www.genecards.org/cgi-bin/carddisp.pl?gene=KCNA3
CXCL11	C-X-C Motif Chemokine Ligand 11	Protein Coding	GC04M076033	21.6160449981689	https://www.genecards.org/cgi-bin/carddisp.pl?gene=CXCL11
ERCC5	ERCC Excision Repair 5, Endonuclease	Protein Coding	GC13P102845	21.6100292205811	https://www.genecards.org/cgi-bin/carddisp.pl?gene=ERCC5
HEPACAM	Hepatic And Glial Cell Adhesion Molecule	Protein Coding	GC11M124919	21.5993938446045	https://www.genecards.org/cgi-bin/carddisp.pl?gene=HEPACAM
ICAM3	Intercellular Adhesion Molecule 3	Protein Coding	GC19M096165	21.5953712463379	https://www.genecards.org/cgi-bin/carddisp.pl?gene=ICAM3
MIR212	MicroRNA 212	RNA Gene	GC17M002050	21.581916809082	https://www.genecards.org/cgi-bin/carddisp.pl?gene=MIR212
POLR2A	RNA Polymerase II Subunit A	Protein Coding	GC17P121919	21.5808792114258	https://www.genecards.org/cgi-bin/carddisp.pl?gene=POLR2A
PHB1	Prohibitin 1	Protein Coding	GC17M085589	21.5788421630859	https://www.genecards.org/cgi-bin/carddisp.pl?gene=PHB1
SUZ12	SUZ12 Polycomb Repressive Complex 2 Subunit	Protein Coding	GC17P031937	21.5775623321533	https://www.genecards.org/cgi-bin/carddisp.pl?gene=SUZ12
SOX11	SRY-Box Transcription Factor 11	Protein Coding	GC02P005707	21.576488494873	https://www.genecards.org/cgi-bin/carddisp.pl?gene=SOX11
SKIC3	SKI3 Subunit Of Superkiller Complex	Protein Coding	GC05M095461	21.5735015869141	https://www.genecards.org/cgi-bin/carddisp.pl?gene=SKIC3
TRBV5-4	T Cell Receptor Beta Variable 5-4	Protein Coding	GC07P161121	21.5716247558594	https://www.genecards.org/cgi-bin/carddisp.pl?gene=TRBV5-4
SLC46A1	Solute Carrier Family 46 Member 1	Protein Coding	GC17M084697	21.5705661773682	https://www.genecards.org/cgi-bin/carddisp.pl?gene=SLC46A1
MAG	Myelin Associated Glycoprotein	Protein Coding	GC19P035292	21.5684871673584	https://www.genecards.org/cgi-bin/carddisp.pl?gene=MAG
TRDJ1	T Cell Receptor Delta Joining 1	Protein Coding	GC14P047913	21.5684413909912	https://www.genecards.org/cgi-bin/carddisp.pl?gene=TRDJ1
IL27	Interleukin 27	Protein Coding	GC16M044690	21.5645370483398	https://www.genecards.org/cgi-bin/carddisp.pl?gene=IL27
NPPA	Natriuretic Peptide A	Protein Coding	GC01M015387	21.5612602233887	https://www.genecards.org/cgi-bin/carddisp.pl?gene=NPPA
MIR193A	MicroRNA 193a	RNA Gene	GC17P031559	21.5604457855225	https://www.genecards.org/cgi-bin/carddisp.pl?gene=MIR193A
TNC	Tenascin C	Protein Coding	GC09M115019	21.5542984008789	https://www.genecards.org/cgi-bin/carddisp.pl?gene=TNC
CXADR	CXADR Ig-Like Cell Adhesion Molecule	Protein Coding	GC21P017513	21.5517158508301	https://www.genecards.org/cgi-bin/carddisp.pl?gene=CXADR
LDHA	Lactate Dehydrogenase A	Protein Coding	GC11P018394	21.5499286651611	https://www.genecards.org/cgi-bin/carddisp.pl?gene=LDHA
MIR128-2	MicroRNA 128-2	RNA Gene	GC03P035754	21.5281829833984	https://www.genecards.org/cgi-bin/carddisp.pl?gene=MIR128-2
HOTAIRM1	HOXA Transcript Antisense RNA, Myeloid-Specific 1	RNA Gene	GC07P027095	21.5242748260498	https://www.genecards.org/cgi-bin/carddisp.pl?gene=HOTAIRM1
TRBV6-8	T Cell Receptor Beta Variable 6-8	Protein Coding	GC07P161130	21.5236186981201	https://www.genecards.org/cgi-bin/carddisp.pl?gene=TRBV6-8
SPRY4-IT1	SPRY4 Intronic Transcript 1	RNA Gene	GC05M142318	21.5077896118164	https://www.genecards.org/cgi-bin/carddisp.pl?gene=SPRY4-IT1
TRBV7-4	T Cell Receptor Beta Variable 7-4	Protein Coding	GC07P161133	21.5066604614258	https://www.genecards.org/cgi-bin/carddisp.pl?gene=TRBV7-4
PIM2	Pim-2 Proto-Oncogene, Serine/Threonine Kinase	Protein Coding	GC0XM048913	21.4938488006592	https://www.genecards.org/cgi-bin/carddisp.pl?gene=PIM2
ARSA	Arylsulfatase A	Protein Coding	GC22M050622	21.4898719787598	https://www.genecards.org/cgi-bin/carddisp.pl?gene=ARSA
RORA	RAR Related Orphan Receptor A	Protein Coding	GC15M060488	21.4783477783203	https://www.genecards.org/cgi-bin/carddisp.pl?gene=RORA
ACTA1	Actin Alpha 1, Skeletal Muscle	Protein Coding	GC01M230311	21.4772357940674	https://www.genecards.org/cgi-bin/carddisp.pl?gene=ACTA1
KIR2DL1	Killer Cell Immunoglobulin Like Receptor, Two Ig Domains And Long Cytoplasmic Tail 1	Protein Coding	GC19P123687	21.4742279052734	https://www.genecards.org/cgi-bin/carddisp.pl?gene=KIR2DL1
SIN3A	SIN3 Transcription Regulator Family Member A	Protein Coding	GC15M075369	21.4729824066162	https://www.genecards.org/cgi-bin/carddisp.pl?gene=SIN3A
F8	Coagulation Factor VIII	Protein Coding	GC0XM154835	21.4701194763184	https://www.genecards.org/cgi-bin/carddisp.pl?gene=F8
SLC17A5	Solute Carrier Family 17 Member 5	Protein Coding	GC06M073593	21.4554958343506	https://www.genecards.org/cgi-bin/carddisp.pl?gene=SLC17A5
MMP7	Matrix Metallopeptidase 7	Protein Coding	GC11M129716	21.455171585083	https://www.genecards.org/cgi-bin/carddisp.pl?gene=MMP7
FSCN1	Fascin Actin-Bundling Protein 1	Protein Coding	GC07P005592	21.4550819396973	https://www.genecards.org/cgi-bin/carddisp.pl?gene=FSCN1
TRBV18	T Cell Receptor Beta Variable 18	Protein Coding	GC07P161118	21.4546298980713	https://www.genecards.org/cgi-bin/carddisp.pl?gene=TRBV18
THEMIS	Thymocyte Selection Associated	Protein Coding	GC06M127708	21.4528770446777	https://www.genecards.org/cgi-bin/carddisp.pl?gene=THEMIS
SLC14A1	Solute Carrier Family 14 Member 1 (Kidd Blood Group)	Protein Coding	GC18P045687	21.4502201080322	https://www.genecards.org/cgi-bin/carddisp.pl?gene=SLC14A1
GAD2	Glutamate Decarboxylase 2	Protein Coding	GC10P026216	21.4500923156738	https://www.genecards.org/cgi-bin/carddisp.pl?gene=GAD2
LAMA2	Laminin Subunit Alpha 2	Protein Coding	GC06P146205	21.4408740997314	https://www.genecards.org/cgi-bin/carddisp.pl?gene=LAMA2
PEX1	Peroxisomal Biogenesis Factor 1	Protein Coding	GC07M092487	21.4315567016602	https://www.genecards.org/cgi-bin/carddisp.pl?gene=PEX1
FCHO1	FCH And Mu Domain Containing Endocytic Adaptor 1	Protein Coding	GC19P122612	21.4265441894531	https://www.genecards.org/cgi-bin/carddisp.pl?gene=FCHO1
CYP2D6	Cytochrome P450 Family 2 Subfamily D Member 6	Protein Coding	GC22M042126	21.4195899963379	https://www.genecards.org/cgi-bin/carddisp.pl?gene=CYP2D6
DANCR	Differentiation Antagonizing Non-Protein Coding RNA	RNA Gene	GC04P052712	21.4194107055664	https://www.genecards.org/cgi-bin/carddisp.pl?gene=DANCR
TRBV7-6	T Cell Receptor Beta Variable 7-6	Protein Coding	GC07P161135	21.4108390808105	https://www.genecards.org/cgi-bin/carddisp.pl?gene=TRBV7-6
TRBV7-7	T Cell Receptor Beta Variable 7-7	Protein Coding	GC07P161136	21.4097595214844	https://www.genecards.org/cgi-bin/carddisp.pl?gene=TRBV7-7
PRKCG	Protein Kinase C Gamma	Protein Coding	GC19P053879	21.3983688354492	https://www.genecards.org/cgi-bin/carddisp.pl?gene=PRKCG
MLANA	Melan-A	Protein Coding	GC09P009573	21.3890800476074	https://www.genecards.org/cgi-bin/carddisp.pl?gene=MLANA
MIR191	MicroRNA 191	RNA Gene	GC03M053987	21.385326385498	https://www.genecards.org/cgi-bin/carddisp.pl?gene=MIR191
SNAP25	Synaptosome Associated Protein 25	Protein Coding	GC20P010226	21.3825950622559	https://www.genecards.org/cgi-bin/carddisp.pl?gene=SNAP25
LAMC2	Laminin Subunit Gamma 2	Protein Coding	GC01P183186	21.3777332305908	https://www.genecards.org/cgi-bin/carddisp.pl?gene=LAMC2
RACK1	Receptor For Activated C Kinase 1	Protein Coding	GC05M182722	21.361780166626	https://www.genecards.org/cgi-bin/carddisp.pl?gene=RACK1
RNASEH2A	Ribonuclease H2 Subunit A	Protein Coding	GC19P122442	21.3557186126709	https://www.genecards.org/cgi-bin/carddisp.pl?gene=RNASEH2A
ALPL	Alkaline Phosphatase, Biomineralization Associated	Protein Coding	GC01P021508	21.3486957550049	https://www.genecards.org/cgi-bin/carddisp.pl?gene=ALPL
IL15RA	Interleukin 15 Receptor Subunit Alpha	Protein Coding	GC10M005943	21.3408584594727	https://www.genecards.org/cgi-bin/carddisp.pl?gene=IL15RA
DHODH	Dihydroorotate Dehydrogenase (Quinone)	Protein Coding	GC16P072008	21.3399391174316	https://www.genecards.org/cgi-bin/carddisp.pl?gene=DHODH
PAX8	Paired Box 8	Protein Coding	GC02M113215	21.3374137878418	https://www.genecards.org/cgi-bin/carddisp.pl?gene=PAX8
SIRPA	Signal Regulatory Protein Alpha	Protein Coding	GC20P001894	21.3321647644043	https://www.genecards.org/cgi-bin/carddisp.pl?gene=SIRPA
SLC3A2	Solute Carrier Family 3 Member 2	Protein Coding	GC11P062856	21.3295593261719	https://www.genecards.org/cgi-bin/carddisp.pl?gene=SLC3A2
LUNAR1	Leukemia-Associated Non-Coding IGF1R Activator RNA 1	RNA Gene	GC15P099014	21.3285598754883	https://www.genecards.org/cgi-bin/carddisp.pl?gene=LUNAR1
ASPSCR1	ASPSCR1 Tether For SLC2A4, UBX Domain Containing	Protein Coding	GC17P081976	21.325252532959	https://www.genecards.org/cgi-bin/carddisp.pl?gene=ASPSCR1
TCAIM	T Cell Activation Inhibitor, Mitochondrial	Protein Coding	GC03P044345	21.3100700378418	https://www.genecards.org/cgi-bin/carddisp.pl?gene=TCAIM
AGTR1	Angiotensin II Receptor Type 1	Protein Coding	GC03P148697	21.3044548034668	https://www.genecards.org/cgi-bin/carddisp.pl?gene=AGTR1
SNHG7	Small Nucleolar RNA Host Gene 7	RNA Gene	GC09M138861	21.2900829315186	https://www.genecards.org/cgi-bin/carddisp.pl?gene=SNHG7
VIP	Vasoactive Intestinal Peptide	Protein Coding	GC06P152750	21.2887058258057	https://www.genecards.org/cgi-bin/carddisp.pl?gene=VIP
CDC5L	Cell Division Cycle 5 Like	Protein Coding	GC06P044387	21.2853469848633	https://www.genecards.org/cgi-bin/carddisp.pl?gene=CDC5L
TRGJ1	T Cell Receptor Gamma Joining 1	Protein Coding	GC07M038269	21.2776489257813	https://www.genecards.org/cgi-bin/carddisp.pl?gene=TRGJ1
SKAP1	Src Kinase Associated Phosphoprotein 1	Protein Coding	GC17M048133	21.2764663696289	https://www.genecards.org/cgi-bin/carddisp.pl?gene=SKAP1
TNFSF14	TNF Superfamily Member 14	Protein Coding	GC19M096009	21.2613353729248	https://www.genecards.org/cgi-bin/carddisp.pl?gene=TNFSF14
SLC1A3	Solute Carrier Family 1 Member 3	Protein Coding	GC05P036702	21.2562561035156	https://www.genecards.org/cgi-bin/carddisp.pl?gene=SLC1A3
MIR99A	MicroRNA 99a	RNA Gene	GC21P016539	21.2544479370117	https://www.genecards.org/cgi-bin/carddisp.pl?gene=MIR99A
CDH3	Cadherin 3	Protein Coding	GC16P097710	21.2542190551758	https://www.genecards.org/cgi-bin/carddisp.pl?gene=CDH3
CDC6	Cell Division Cycle 6	Protein Coding	GC17P040287	21.2541542053223	https://www.genecards.org/cgi-bin/carddisp.pl?gene=CDC6
MIR486-1	MicroRNA 486-1	RNA Gene	GC08M041660	21.2478828430176	https://www.genecards.org/cgi-bin/carddisp.pl?gene=MIR486-1
TLR8	Toll Like Receptor 8	Protein Coding	GC0XP012924	21.2451782226563	https://www.genecards.org/cgi-bin/carddisp.pl?gene=TLR8
TRBV9	T Cell Receptor Beta Variable 9	Protein Coding	GC07P161140	21.2427444458008	https://www.genecards.org/cgi-bin/carddisp.pl?gene=TRBV9
CDC20	Cell Division Cycle 20	Protein Coding	GC01P043358	21.2395362854004	https://www.genecards.org/cgi-bin/carddisp.pl?gene=CDC20
MFN2	Mitofusin 2	Protein Coding	GC01P011980	21.2351207733154	https://www.genecards.org/cgi-bin/carddisp.pl?gene=MFN2
AREG	Amphiregulin	Protein Coding	GC04P074445	21.232364654541	https://www.genecards.org/cgi-bin/carddisp.pl?gene=AREG
DYRK1A	Dual Specificity Tyrosine Phosphorylation Regulated Kinase 1A	Protein Coding	GC21P037365	21.2263488769531	https://www.genecards.org/cgi-bin/carddisp.pl?gene=DYRK1A
GNRH1	Gonadotropin Releasing Hormone 1	Protein Coding	GC08M025419	21.2199878692627	https://www.genecards.org/cgi-bin/carddisp.pl?gene=GNRH1
LAMTOR2	Late Endosomal/Lysosomal Adaptor, MAPK And MTOR Activator 2	Protein Coding	GC01P156054	21.2182025909424	https://www.genecards.org/cgi-bin/carddisp.pl?gene=LAMTOR2
LY9	Lymphocyte Antigen 9	Protein Coding	GC01P160796	21.2155265808105	https://www.genecards.org/cgi-bin/carddisp.pl?gene=LY9
WNT3A	Wnt Family Member 3A	Protein Coding	GC01P231784	21.214599609375	https://www.genecards.org/cgi-bin/carddisp.pl?gene=WNT3A
PKD1	Polycystin 1, Transient Receptor Potential Channel Interacting	Protein Coding	GC16M025585	21.203218460083	https://www.genecards.org/cgi-bin/carddisp.pl?gene=PKD1
TRDD1	T Cell Receptor Delta Diversity 1	Protein Coding	GC14P047909	21.1926231384277	https://www.genecards.org/cgi-bin/carddisp.pl?gene=TRDD1
MIRLET7I	MicroRNA Let-7i	RNA Gene	GC12P063310	21.1858901977539	https://www.genecards.org/cgi-bin/carddisp.pl?gene=MIRLET7I
LIFR	LIF Receptor Subunit Alpha	Protein Coding	GC05M038555	21.1843643188477	https://www.genecards.org/cgi-bin/carddisp.pl?gene=LIFR
RIT1	Ras Like Without CAAX 1	Protein Coding	GC01M155897	21.1782760620117	https://www.genecards.org/cgi-bin/carddisp.pl?gene=RIT1
TRBV14	T Cell Receptor Beta Variable 14	Protein Coding	GC07P161114	21.1735286712646	https://www.genecards.org/cgi-bin/carddisp.pl?gene=TRBV14
ITGA3	Integrin Subunit Alpha 3	Protein Coding	GC17P050055	21.1734657287598	https://www.genecards.org/cgi-bin/carddisp.pl?gene=ITGA3
MC1R	Melanocortin 1 Receptor	Protein Coding	GC16P089912	21.1722240447998	https://www.genecards.org/cgi-bin/carddisp.pl?gene=MC1R
GH1	Growth Hormone 1	Protein Coding	GC17M063917	21.170238494873	https://www.genecards.org/cgi-bin/carddisp.pl?gene=GH1
FGF8	Fibroblast Growth Factor 8	Protein Coding	GC10M101770	21.1625556945801	https://www.genecards.org/cgi-bin/carddisp.pl?gene=FGF8
EDNRB	Endothelin Receptor Type B	Protein Coding	GC13M077895	21.1619358062744	https://www.genecards.org/cgi-bin/carddisp.pl?gene=EDNRB
CUL3	Cullin 3	Protein Coding	GC02M224470	21.1519737243652	https://www.genecards.org/cgi-bin/carddisp.pl?gene=CUL3
MIR155HG	MIR155 Host Gene	RNA Gene	GC21P025677	21.1487293243408	https://www.genecards.org/cgi-bin/carddisp.pl?gene=MIR155HG
RHOD	Ras Homolog Family Member D	Protein Coding	GC11P094767	21.1443996429443	https://www.genecards.org/cgi-bin/carddisp.pl?gene=RHOD
CTSC	Cathepsin C	Protein Coding	GC11M129553	21.1300563812256	https://www.genecards.org/cgi-bin/carddisp.pl?gene=CTSC
RPL18	Ribosomal Protein L18	Protein Coding	GC19M048615	21.1158008575439	https://www.genecards.org/cgi-bin/carddisp.pl?gene=RPL18
KCNJ11	Potassium Inwardly Rectifying Channel Subfamily J Member 11	Protein Coding	GC11M017988	21.1138687133789	https://www.genecards.org/cgi-bin/carddisp.pl?gene=KCNJ11
OPTN	Optineurin	Protein Coding	GC10P013099	21.1134948730469	https://www.genecards.org/cgi-bin/carddisp.pl?gene=OPTN
HAX1	HCLS1 Associated Protein X-1	Protein Coding	GC01P167203	21.1118927001953	https://www.genecards.org/cgi-bin/carddisp.pl?gene=HAX1
POLR1C	RNA Polymerase I And III Subunit C	Protein Coding	GC06P144971	21.1102066040039	https://www.genecards.org/cgi-bin/carddisp.pl?gene=POLR1C
TOP2B	DNA Topoisomerase II Beta	Protein Coding	GC03M026978	21.0878372192383	https://www.genecards.org/cgi-bin/carddisp.pl?gene=TOP2B
XRCC3	X-Ray Repair Cross Complementing 3	Protein Coding	GC14M103697	21.086986541748	https://www.genecards.org/cgi-bin/carddisp.pl?gene=XRCC3
CD84	CD84 Molecule	Protein Coding	GC01M160541	21.0846748352051	https://www.genecards.org/cgi-bin/carddisp.pl?gene=CD84
XCL1	X-C Motif Chemokine Ligand 1	Protein Coding	GC01P168576	21.077880859375	https://www.genecards.org/cgi-bin/carddisp.pl?gene=XCL1
SAR1B	Secretion Associated Ras Related GTPase 1B	Protein Coding	GC05M134601	21.0762062072754	https://www.genecards.org/cgi-bin/carddisp.pl?gene=SAR1B
KIR3DL2	Killer Cell Immunoglobulin Like Receptor, Three Ig Domains And Long Cytoplasmic Tail 2	Protein Coding	GC19P123692	21.0761337280273	https://www.genecards.org/cgi-bin/carddisp.pl?gene=KIR3DL2
MIR100	MicroRNA 100	RNA Gene	GC11M122152	21.0637264251709	https://www.genecards.org/cgi-bin/carddisp.pl?gene=MIR100
PARK7	Parkinsonism Associated Deglycase	Protein Coding	GC01P050925	21.0632305145264	https://www.genecards.org/cgi-bin/carddisp.pl?gene=PARK7
MIR132	MicroRNA 132	RNA Gene	GC17M002049	21.0591449737549	https://www.genecards.org/cgi-bin/carddisp.pl?gene=MIR132
CASP2	Caspase 2	Protein Coding	GC07P159710	21.0538387298584	https://www.genecards.org/cgi-bin/carddisp.pl?gene=CASP2
SLC6A3	Solute Carrier Family 6 Member 3	Protein Coding	GC05M001392	21.0402488708496	https://www.genecards.org/cgi-bin/carddisp.pl?gene=SLC6A3
GATA6	GATA Binding Protein 6	Protein Coding	GC18P022169	21.0364952087402	https://www.genecards.org/cgi-bin/carddisp.pl?gene=GATA6
SCGB1A1	Secretoglobin Family 1A Member 1	Protein Coding	GC11P062405	21.0346984863281	https://www.genecards.org/cgi-bin/carddisp.pl?gene=SCGB1A1
YWHAQ	Tyrosine 3-Monooxygenase/Tryptophan 5-Monooxygenase Activation Protein Theta	Protein Coding	GC02M009583	21.0233020782471	https://www.genecards.org/cgi-bin/carddisp.pl?gene=YWHAQ
PGF	Placental Growth Factor	Protein Coding	GC14M074941	21.0190620422363	https://www.genecards.org/cgi-bin/carddisp.pl?gene=PGF
MUC4	Mucin 4, Cell Surface Associated	Protein Coding	GC03M195746	21.0157814025879	https://www.genecards.org/cgi-bin/carddisp.pl?gene=MUC4
TRBV5-5	T Cell Receptor Beta Variable 5-5	Protein Coding	GC07P161122	21.006196975708	https://www.genecards.org/cgi-bin/carddisp.pl?gene=TRBV5-5
RPL35A	Ribosomal Protein L35a	Protein Coding	GC03P199368	20.9923763275146	https://www.genecards.org/cgi-bin/carddisp.pl?gene=RPL35A
FGA	Fibrinogen Alpha Chain	Protein Coding	GC04M154583	20.9890823364258	https://www.genecards.org/cgi-bin/carddisp.pl?gene=FGA
SPTBN2	Spectrin Beta, Non-Erythrocytic 2	Protein Coding	GC11M129089	20.9818153381348	https://www.genecards.org/cgi-bin/carddisp.pl?gene=SPTBN2
CACNA1S	Calcium Voltage-Gated Channel Subunit Alpha1 S	Protein Coding	GC01M201008	20.9776763916016	https://www.genecards.org/cgi-bin/carddisp.pl?gene=CACNA1S
ENO1	Enolase 1	Protein Coding	GC01M008861	20.9775047302246	https://www.genecards.org/cgi-bin/carddisp.pl?gene=ENO1
PKHD1	PKHD1 Ciliary IPT Domain Containing Fibrocystin/Polyductin	Protein Coding	GC06M097451	20.9733829498291	https://www.genecards.org/cgi-bin/carddisp.pl?gene=PKHD1
SMAD5-AS1	SMAD5 Antisense RNA 1	RNA Gene	GC05M136129	20.9694404602051	https://www.genecards.org/cgi-bin/carddisp.pl?gene=SMAD5-AS1
CKS1B	CDC28 Protein Kinase Regulatory Subunit 1B	Protein Coding	GC01P154974	20.968957901001	https://www.genecards.org/cgi-bin/carddisp.pl?gene=CKS1B
DAG1	Dystroglycan 1	Protein Coding	GC03P059881	20.9659118652344	https://www.genecards.org/cgi-bin/carddisp.pl?gene=DAG1
APEX1	Apurinic/Apyrimidinic Endodeoxyribonuclease 1	Protein Coding	GC14P020455	20.9629020690918	https://www.genecards.org/cgi-bin/carddisp.pl?gene=APEX1
DIS3L2	DIS3 Like 3'-5' Exoribonuclease 2	Protein Coding	GC02P231961	20.9604	https://www.genecards.org/cgi-bin/carddisp.pl?gene=DIS3L2
MIR185	MicroRNA 185	RNA Gene	GC22P075390	20.9603042602539	https://www.genecards.org/cgi-bin/carddisp.pl?gene=MIR185
IFI27	Interferon Alpha Inducible Protein 27	Protein Coding	GC14P094104	20.9517288208008	https://www.genecards.org/cgi-bin/carddisp.pl?gene=IFI27
TPM1	Tropomyosin 1	Protein Coding	GC15P174366	20.9444007873535	https://www.genecards.org/cgi-bin/carddisp.pl?gene=TPM1
PSEN2	Presenilin 2	Protein Coding	GC01P226870	20.9437961578369	https://www.genecards.org/cgi-bin/carddisp.pl?gene=PSEN2
CLEC12A	C-Type Lectin Domain Family 12 Member A	Protein Coding	GC12P009951	20.943000793457	https://www.genecards.org/cgi-bin/carddisp.pl?gene=CLEC12A
MIR26A1	MicroRNA 26a-1	RNA Gene	GC03P037969	20.9283618927002	https://www.genecards.org/cgi-bin/carddisp.pl?gene=MIR26A1
CHD1	Chromodomain Helicase DNA Binding Protein 1	Protein Coding	GC05M098853	20.9235038757324	https://www.genecards.org/cgi-bin/carddisp.pl?gene=CHD1
CD151	CD151 Molecule (Raph Blood Group)	Protein Coding	GC11P012280	20.9037551879883	https://www.genecards.org/cgi-bin/carddisp.pl?gene=CD151
OSM	Oncostatin M	Protein Coding	GC22M030262	20.8981552124023	https://www.genecards.org/cgi-bin/carddisp.pl?gene=OSM
PRPF8	Pre-MRNA Processing Factor 8	Protein Coding	GC17M001650	20.8977088928223	https://www.genecards.org/cgi-bin/carddisp.pl?gene=PRPF8
FOLR1	Folate Receptor Alpha	Protein Coding	GC11P095015	20.8943405151367	https://www.genecards.org/cgi-bin/carddisp.pl?gene=FOLR1
NR4A1	Nuclear Receptor Subfamily 4 Group A Member 1	Protein Coding	GC12P052022	20.8910427093506	https://www.genecards.org/cgi-bin/carddisp.pl?gene=NR4A1
PDPN	Podoplanin	Protein Coding	GC01P013583	20.888973236084	https://www.genecards.org/cgi-bin/carddisp.pl?gene=PDPN
MIR152	MicroRNA 152	RNA Gene	GC17M048037	20.8625946044922	https://www.genecards.org/cgi-bin/carddisp.pl?gene=MIR152
KRT20	Keratin 20	Protein Coding	GC17M040875	20.8614864349365	https://www.genecards.org/cgi-bin/carddisp.pl?gene=KRT20
SERPINF1	Serpin Family F Member 1	Protein Coding	GC17P121622	20.8603286743164	https://www.genecards.org/cgi-bin/carddisp.pl?gene=SERPINF1
DGCR5	DiGeorge Syndrome Critical Region Gene 5	RNA Gene	GC22P075359	20.8596420288086	https://www.genecards.org/cgi-bin/carddisp.pl?gene=DGCR5
PRKAA1	Protein Kinase AMP-Activated Catalytic Subunit Alpha 1	Protein Coding	GC05M040759	20.8595104217529	https://www.genecards.org/cgi-bin/carddisp.pl?gene=PRKAA1
CD63	CD63 Molecule	Protein Coding	GC12M059504	20.8592643737793	https://www.genecards.org/cgi-bin/carddisp.pl?gene=CD63
NR1H2	Nuclear Receptor Subfamily 1 Group H Member 2	Protein Coding	GC19P050329	20.8515167236328	https://www.genecards.org/cgi-bin/carddisp.pl?gene=NR1H2
PRKG1	Protein Kinase CGMP-Dependent 1	Protein Coding	GC10P050991	20.8500633239746	https://www.genecards.org/cgi-bin/carddisp.pl?gene=PRKG1
CASC2	Cancer Susceptibility 2	RNA Gene	GC10P118053	20.8487167358398	https://www.genecards.org/cgi-bin/carddisp.pl?gene=CASC2
TRBV6-2	T Cell Receptor Beta Variable 6-2	Protein Coding	GC07Pi00311	20.8477210998535	https://www.genecards.org/cgi-bin/carddisp.pl?gene=TRBV6-2
KHDRBS1	KH RNA Binding Domain Containing, Signal Transduction Associated 1	Protein Coding	GC01P032013	20.8444366455078	https://www.genecards.org/cgi-bin/carddisp.pl?gene=KHDRBS1
DEK	DEK Proto-Oncogene	Protein Coding	GC06M018224	20.8088645935059	https://www.genecards.org/cgi-bin/carddisp.pl?gene=DEK
RBL2	RB Transcriptional Corepressor Like 2	Protein Coding	GC16P053433	20.8033256530762	https://www.genecards.org/cgi-bin/carddisp.pl?gene=RBL2
PTCH2	Patched 2	Protein Coding	GC01M044819	20.8002777099609	https://www.genecards.org/cgi-bin/carddisp.pl?gene=PTCH2
CD200	CD200 Molecule	Protein Coding	GC03P112332	20.7969779968262	https://www.genecards.org/cgi-bin/carddisp.pl?gene=CD200
LRP2	LDL Receptor Related Protein 2	Protein Coding	GC02M169127	20.780647277832	https://www.genecards.org/cgi-bin/carddisp.pl?gene=LRP2
IGF2R	Insulin Like Growth Factor 2 Receptor	Protein Coding	GC06P159969	20.7543296813965	https://www.genecards.org/cgi-bin/carddisp.pl?gene=IGF2R
MYLK	Myosin Light Chain Kinase	Protein Coding	GC03M123610	20.7534637451172	https://www.genecards.org/cgi-bin/carddisp.pl?gene=MYLK
GRAP2	GRB2 Related Adaptor Protein 2	Protein Coding	GC22P076090	20.7479763031006	https://www.genecards.org/cgi-bin/carddisp.pl?gene=GRAP2
NEDD4	NEDD4 E3 Ubiquitin Protein Ligase	Protein Coding	GC15M055826	20.7445964813232	https://www.genecards.org/cgi-bin/carddisp.pl?gene=NEDD4
NTHL1	Nth Like DNA Glycosylase 1	Protein Coding	GC16M025583	20.740083694458	https://www.genecards.org/cgi-bin/carddisp.pl?gene=NTHL1
CEACAM6	CEA Cell Adhesion Molecule 6	Protein Coding	GC19P041750	20.7354469299316	https://www.genecards.org/cgi-bin/carddisp.pl?gene=CEACAM6
EPHB2	EPH Receptor B2	Protein Coding	GC01P022710	20.7335548400879	https://www.genecards.org/cgi-bin/carddisp.pl?gene=EPHB2
HOXA11-AS	HOXA11 Antisense RNA	RNA Gene	GC07P027184	20.7272186279297	https://www.genecards.org/cgi-bin/carddisp.pl?gene=HOXA11-AS
AIP	Aryl Hydrocarbon Receptor Interacting Protein	Protein Coding	GC11P067468	20.7162284851074	https://www.genecards.org/cgi-bin/carddisp.pl?gene=AIP
HBEGF	Heparin Binding EGF Like Growth Factor	Protein Coding	GC05M140332	20.7121562957764	https://www.genecards.org/cgi-bin/carddisp.pl?gene=HBEGF
TOX	Thymocyte Selection Associated High Mobility Group Box	Protein Coding	GC08M058805	20.7115802764893	https://www.genecards.org/cgi-bin/carddisp.pl?gene=TOX
HBG1	Hemoglobin Subunit Gamma 1	Protein Coding	GC11M012714	20.7089004516602	https://www.genecards.org/cgi-bin/carddisp.pl?gene=HBG1
FASN	Fatty Acid Synthase	Protein Coding	GC17M082078	20.7028713226318	https://www.genecards.org/cgi-bin/carddisp.pl?gene=FASN
TRNT1	TRNA Nucleotidyl Transferase 1	Protein Coding	GC03P003126	20.6970825195313	https://www.genecards.org/cgi-bin/carddisp.pl?gene=TRNT1
ITGA1	Integrin Subunit Alpha 1	Protein Coding	GC05P052788	20.6942729949951	https://www.genecards.org/cgi-bin/carddisp.pl?gene=ITGA1
STING1	Stimulator Of Interferon Response CGAMP Interactor 1	Protein Coding	GC05M139495	20.6938629150391	https://www.genecards.org/cgi-bin/carddisp.pl?gene=STING1
IFNAR2	Interferon Alpha And Beta Receptor Subunit 2	Protein Coding	GC21P033229	20.6900615692139	https://www.genecards.org/cgi-bin/carddisp.pl?gene=IFNAR2
CCR9	C-C Motif Chemokine Receptor 9	Protein Coding	GC03P059706	20.6853313446045	https://www.genecards.org/cgi-bin/carddisp.pl?gene=CCR9
NGFR	Nerve Growth Factor Receptor	Protein Coding	GC17P049495	20.6829986572266	https://www.genecards.org/cgi-bin/carddisp.pl?gene=NGFR
MTR	5-Methyltetrahydrofolate-Homocysteine Methyltransferase	Protein Coding	GC01P236795	20.6817722320557	https://www.genecards.org/cgi-bin/carddisp.pl?gene=MTR
ING1	Inhibitor Of Growth Family Member 1	Protein Coding	GC13P110712	20.6645317077637	https://www.genecards.org/cgi-bin/carddisp.pl?gene=ING1
RPS10	Ribosomal Protein S10	Protein Coding	GC06M097241	20.6630382537842	https://www.genecards.org/cgi-bin/carddisp.pl?gene=RPS10
LIPC	Lipase C, Hepatic Type	Protein Coding	GC15P058410	20.6576824188232	https://www.genecards.org/cgi-bin/carddisp.pl?gene=LIPC
HLA-DMB	Major Histocompatibility Complex, Class II, DM Beta	Protein Coding	GC06M032934	20.6566257476807	https://www.genecards.org/cgi-bin/carddisp.pl?gene=HLA-DMB
ABCA4	ATP Binding Cassette Subfamily A Member 4	Protein Coding	GC01M093992	20.6516342163086	https://www.genecards.org/cgi-bin/carddisp.pl?gene=ABCA4
GSTP1	Glutathione S-Transferase Pi 1	Protein Coding	GC11P067583	20.6423110961914	https://www.genecards.org/cgi-bin/carddisp.pl?gene=GSTP1
LPP	LIM Domain Containing Preferred Translocation Partner In Lipoma	Protein Coding	GC03P188153	20.635648727417	https://www.genecards.org/cgi-bin/carddisp.pl?gene=LPP
ILK	Integrin Linked Kinase	Protein Coding	GC11P012587	20.6279888153076	https://www.genecards.org/cgi-bin/carddisp.pl?gene=ILK
TGM2	Transglutaminase 2	Protein Coding	GC20M038127	20.6256008148193	https://www.genecards.org/cgi-bin/carddisp.pl?gene=TGM2
VTI1A	Vesicle Transport Through Interaction With T-SNAREs 1A	Protein Coding	GC10P112446	20.6215381622314	https://www.genecards.org/cgi-bin/carddisp.pl?gene=VTI1A
IL23R	Interleukin 23 Receptor	Protein Coding	GC01P067138	20.6041069030762	https://www.genecards.org/cgi-bin/carddisp.pl?gene=IL23R
DDR1	Discoidin Domain Receptor Tyrosine Kinase 1	Protein Coding	GC06P144744	20.5965766906738	https://www.genecards.org/cgi-bin/carddisp.pl?gene=DDR1
MADCAM1	Mucosal Vascular Addressin Cell Adhesion Molecule 1	Protein Coding	GC19P121785	20.5882129669189	https://www.genecards.org/cgi-bin/carddisp.pl?gene=MADCAM1
CYP27B1	Cytochrome P450 Family 27 Subfamily B Member 1	Protein Coding	GC12M059652	20.586275100708	https://www.genecards.org/cgi-bin/carddisp.pl?gene=CYP27B1
LUCAT1	Lung Cancer Associated Transcript 1	RNA Gene	GC05M091054	20.5844268798828	https://www.genecards.org/cgi-bin/carddisp.pl?gene=LUCAT1
PLA2G2A	Phospholipase A2 Group IIA	Protein Coding	GC01M019975	20.5819664001465	https://www.genecards.org/cgi-bin/carddisp.pl?gene=PLA2G2A
NOP10	NOP10 Ribonucleoprotein	Protein Coding	GC15M040534	20.5767478942871	https://www.genecards.org/cgi-bin/carddisp.pl?gene=NOP10
KMT2C	Lysine Methyltransferase 2C	Protein Coding	GC07M152134	20.5753574371338	https://www.genecards.org/cgi-bin/carddisp.pl?gene=KMT2C
RPE65	Retinoid Isomerohydrolase RPE65	Protein Coding	GC01M068428	20.561466217041	https://www.genecards.org/cgi-bin/carddisp.pl?gene=RPE65
DIAPH1	Diaphanous Related Formin 1	Protein Coding	GC05M141516	20.5552959442139	https://www.genecards.org/cgi-bin/carddisp.pl?gene=DIAPH1
TIMP2	TIMP Metallopeptidase Inhibitor 2	Protein Coding	GC17M078852	20.5536079406738	https://www.genecards.org/cgi-bin/carddisp.pl?gene=TIMP2
GHRL	Ghrelin And Obestatin Prepropeptide	Protein Coding	GC03M010285	20.5458641052246	https://www.genecards.org/cgi-bin/carddisp.pl?gene=GHRL
SFTA3	Surfactant Associated 3	RNA Gene	GC14M036479	20.5368099212646	https://www.genecards.org/cgi-bin/carddisp.pl?gene=SFTA3
ACTN4	Actinin Alpha 4	Protein Coding	GC19P038647	20.524133682251	https://www.genecards.org/cgi-bin/carddisp.pl?gene=ACTN4
SPTAN1	Spectrin Alpha, Non-Erythrocytic 1	Protein Coding	GC09P128552	20.5115146636963	https://www.genecards.org/cgi-bin/carddisp.pl?gene=SPTAN1
TBX10	T-Box Transcription Factor 10	Protein Coding	GC11M067631	20.5105266571045	https://www.genecards.org/cgi-bin/carddisp.pl?gene=TBX10
GCG	Glucagon	Protein Coding	GC02M162142	20.500129699707	https://www.genecards.org/cgi-bin/carddisp.pl?gene=GCG
SCRIB	Scribble Planar Cell Polarity Protein	Protein Coding	GC08M146769	20.4992332458496	https://www.genecards.org/cgi-bin/carddisp.pl?gene=SCRIB
NSD2	Nuclear Receptor Binding SET Domain Protein 2	Protein Coding	GC04P004731	20.4909782409668	https://www.genecards.org/cgi-bin/carddisp.pl?gene=NSD2
CD24	CD24 Molecule	Protein Coding	GC06M106969	20.4882011413574	https://www.genecards.org/cgi-bin/carddisp.pl?gene=CD24
RANBP2	RAN Binding Protein 2	Protein Coding	GC02P108719	20.4872303009033	https://www.genecards.org/cgi-bin/carddisp.pl?gene=RANBP2
RC3H1	Ring Finger And CCCH-Type Domains 1	Protein Coding	GC01M173931	20.4814643859863	https://www.genecards.org/cgi-bin/carddisp.pl?gene=RC3H1
GSTM1	Glutathione S-Transferase Mu 1	Protein Coding	GC01P109687	20.4743576049805	https://www.genecards.org/cgi-bin/carddisp.pl?gene=GSTM1
SF3A1	Splicing Factor 3a Subunit 1	Protein Coding	GC22M030331	20.4733829498291	https://www.genecards.org/cgi-bin/carddisp.pl?gene=SF3A1
PRKCH	Protein Kinase C Eta	Protein Coding	GC14P061187	20.4714336395264	https://www.genecards.org/cgi-bin/carddisp.pl?gene=PRKCH
NCOR1	Nuclear Receptor Corepressor 1	Protein Coding	GC17M016029	20.4668121337891	https://www.genecards.org/cgi-bin/carddisp.pl?gene=NCOR1
CALCA	Calcitonin Related Polypeptide Alpha	Protein Coding	GC11M014966	20.4665260314941	https://www.genecards.org/cgi-bin/carddisp.pl?gene=CALCA
CTNNA3	Catenin Alpha 3	Protein Coding	GC10M065912	20.4630661010742	https://www.genecards.org/cgi-bin/carddisp.pl?gene=CTNNA3
TRBV6-6	T Cell Receptor Beta Variable 6-6	Protein Coding	GC07P161128	20.4622955322266	https://www.genecards.org/cgi-bin/carddisp.pl?gene=TRBV6-6
DAPK1	Death Associated Protein Kinase 1	Protein Coding	GC09P087497	20.4585418701172	https://www.genecards.org/cgi-bin/carddisp.pl?gene=DAPK1
CAMK2G	Calcium/Calmodulin Dependent Protein Kinase II Gamma	Protein Coding	GC10M073812	20.4473876953125	https://www.genecards.org/cgi-bin/carddisp.pl?gene=CAMK2G
ALDOA	Aldolase, Fructose-Bisphosphate A	Protein Coding	GC16P030064	20.4457035064697	https://www.genecards.org/cgi-bin/carddisp.pl?gene=ALDOA
SCN1B	Sodium Voltage-Gated Channel Beta Subunit 1	Protein Coding	GC19P035030	20.4294853210449	https://www.genecards.org/cgi-bin/carddisp.pl?gene=SCN1B
NCR1	Natural Cytotoxicity Triggering Receptor 1	Protein Coding	GC19P123695	20.423978805542	https://www.genecards.org/cgi-bin/carddisp.pl?gene=NCR1
IRF3	Interferon Regulatory Factor 3	Protein Coding	GC19M049659	20.4197	https://www.genecards.org/cgi-bin/carddisp.pl?gene=IRF3
SERPINA1	Serpin Family A Member 1	Protein Coding	GC14M094376	20.4154071807861	https://www.genecards.org/cgi-bin/carddisp.pl?gene=SERPINA1
TFAP2A	Transcription Factor AP-2 Alpha	Protein Coding	GC06M010393	20.4079113006592	https://www.genecards.org/cgi-bin/carddisp.pl?gene=TFAP2A
SNAI1	Snail Family Transcriptional Repressor 1	Protein Coding	GC20P049982	20.4068984985352	https://www.genecards.org/cgi-bin/carddisp.pl?gene=SNAI1
DLEU1	Deleted In Lymphocytic Leukemia 1	RNA Gene	GC13P050806	20.404369354248	https://www.genecards.org/cgi-bin/carddisp.pl?gene=DLEU1
IRAK1	Interleukin 1 Receptor Associated Kinase 1	Protein Coding	GC0XM154010	20.3936100006104	https://www.genecards.org/cgi-bin/carddisp.pl?gene=IRAK1
RPS27	Ribosomal Protein S27	Protein Coding	GC01P167183	20.3892440795898	https://www.genecards.org/cgi-bin/carddisp.pl?gene=RPS27
MYOD1	Myogenic Differentiation 1	Protein Coding	GC11P017719	20.3807983398438	https://www.genecards.org/cgi-bin/carddisp.pl?gene=MYOD1
NAMPT	Nicotinamide Phosphoribosyltransferase	Protein Coding	GC07M106248	20.3794498443604	https://www.genecards.org/cgi-bin/carddisp.pl?gene=NAMPT
KCNMA1	Potassium Calcium-Activated Channel Subfamily M Alpha 1	Protein Coding	GC10M076869	20.375337600708	https://www.genecards.org/cgi-bin/carddisp.pl?gene=KCNMA1
MAL2	Mal, T Cell Differentiation Protein 2	Protein Coding	GC08P119165	20.375316619873	https://www.genecards.org/cgi-bin/carddisp.pl?gene=MAL2
TLX2	T Cell Leukemia Homeobox 2	Protein Coding	GC02P075054	20.3745	https://www.genecards.org/cgi-bin/carddisp.pl?gene=TLX2
RBPJ	Recombination Signal Binding Protein For Immunoglobulin Kappa J Region	Protein Coding	GC04P026105	20.3692646026611	https://www.genecards.org/cgi-bin/carddisp.pl?gene=RBPJ
TWIST1	Twist Family BHLH Transcription Factor 1	Protein Coding	GC07M019020	20.3655	https://www.genecards.org/cgi-bin/carddisp.pl?gene=TWIST1
CXCR1	C-X-C Motif Chemokine Receptor 1	Protein Coding	GC02M218162	20.3507881164551	https://www.genecards.org/cgi-bin/carddisp.pl?gene=CXCR1
TRBJ2-7	T Cell Receptor Beta Joining 2-7	Protein Coding	GC07P159689	20.3457450866699	https://www.genecards.org/cgi-bin/carddisp.pl?gene=TRBJ2-7
TRBJ1-6	T Cell Receptor Beta Joining 1-6	Protein Coding	GC07P159694	20.3457450866699	https://www.genecards.org/cgi-bin/carddisp.pl?gene=TRBJ1-6
RBBP8	RB Binding Protein 8, Endonuclease	Protein Coding	GC18P022798	20.3355865478516	https://www.genecards.org/cgi-bin/carddisp.pl?gene=RBBP8
TRBJ2-6	T Cell Receptor Beta Joining 2-6	Protein Coding	GC07P159690	20.3338584899902	https://www.genecards.org/cgi-bin/carddisp.pl?gene=TRBJ2-6
PPARD	Peroxisome Proliferator Activated Receptor Delta	Protein Coding	GC06P144888	20.3335781097412	https://www.genecards.org/cgi-bin/carddisp.pl?gene=PPARD
LHCGR	Luteinizing Hormone/Choriogonadotropin Receptor	Protein Coding	GC02M048686	20.3320045471191	https://www.genecards.org/cgi-bin/carddisp.pl?gene=LHCGR
APOBEC3G	Apolipoprotein B MRNA Editing Enzyme Catalytic Subunit 3G	Protein Coding	GC22P076062	20.3286895751953	https://www.genecards.org/cgi-bin/carddisp.pl?gene=APOBEC3G
TRBJ2-2	T Cell Receptor Beta Joining 2-2	Protein Coding	GC07P159685	20.3194484710693	https://www.genecards.org/cgi-bin/carddisp.pl?gene=TRBJ2-2
PAK4	P21 (RAC1) Activated Kinase 4	Protein Coding	GC19P039125	20.3180618286133	https://www.genecards.org/cgi-bin/carddisp.pl?gene=PAK4
CCT3	Chaperonin Containing TCP1 Subunit 3	Protein Coding	GC01M156308	20.3067779541016	https://www.genecards.org/cgi-bin/carddisp.pl?gene=CCT3
UCP2	Uncoupling Protein 2	Protein Coding	GC11M073974	20.2960758209229	https://www.genecards.org/cgi-bin/carddisp.pl?gene=UCP2
ICAM2	Intercellular Adhesion Molecule 2	Protein Coding	GC17M064002	20.2843036651611	https://www.genecards.org/cgi-bin/carddisp.pl?gene=ICAM2
KAT2B	Lysine Acetyltransferase 2B	Protein Coding	GC03P023034	20.2777061462402	https://www.genecards.org/cgi-bin/carddisp.pl?gene=KAT2B
ZBTB24	Zinc Finger And BTB Domain Containing 24	Protein Coding	GC06M109476	20.2760562896729	https://www.genecards.org/cgi-bin/carddisp.pl?gene=ZBTB24
SOX2-OT	SOX2 Overlapping Transcript	RNA Gene	GC03P180989	20.2759017944336	https://www.genecards.org/cgi-bin/carddisp.pl?gene=SOX2-OT
RNF216	Ring Finger Protein 216	Protein Coding	GC07M005620	20.2706718444824	https://www.genecards.org/cgi-bin/carddisp.pl?gene=RNF216
OLIG2	Oligodendrocyte Transcription Factor 2	Protein Coding	GC21P033025	20.2674427032471	https://www.genecards.org/cgi-bin/carddisp.pl?gene=OLIG2
LRP1	LDL Receptor Related Protein 1	Protein Coding	GC12P057128	20.265043258667	https://www.genecards.org/cgi-bin/carddisp.pl?gene=LRP1
CFP	Complement Factor Properdin	Protein Coding	GC0XM047623	20.2611331939697	https://www.genecards.org/cgi-bin/carddisp.pl?gene=CFP
GCK	Glucokinase	Protein Coding	GC07M045433	20.2424583435059	https://www.genecards.org/cgi-bin/carddisp.pl?gene=GCK
NAGLU	N-Acetyl-Alpha-Glucosaminidase	Protein Coding	GC17P123062	20.2318172454834	https://www.genecards.org/cgi-bin/carddisp.pl?gene=NAGLU
NDRG1	N-Myc Downstream Regulated 1	Protein Coding	GC08M133237	20.2295913696289	https://www.genecards.org/cgi-bin/carddisp.pl?gene=NDRG1
ELN	Elastin	Protein Coding	GC07P074027	20.2285194396973	https://www.genecards.org/cgi-bin/carddisp.pl?gene=ELN
MEF2D	Myocyte Enhancer Factor 2D	Protein Coding	GC01M156463	20.203914642334	https://www.genecards.org/cgi-bin/carddisp.pl?gene=MEF2D
MIR224	MicroRNA 224	RNA Gene	GC0XM151958	20.2028579711914	https://www.genecards.org/cgi-bin/carddisp.pl?gene=MIR224
ZNF683	Zinc Finger Protein 683	Protein Coding	GC01M031668	20.2009963989258	https://www.genecards.org/cgi-bin/carddisp.pl?gene=ZNF683
VTI1B	Vesicle Transport Through Interaction With T-SNAREs 1B	Protein Coding	GC14M067647	20.1914043426514	https://www.genecards.org/cgi-bin/carddisp.pl?gene=VTI1B
ERCC6	ERCC Excision Repair 6, Chromatin Remodeling Factor	Protein Coding	GC10M049454	20.1906471252441	https://www.genecards.org/cgi-bin/carddisp.pl?gene=ERCC6
STAG2	STAG2 Cohesin Complex Component	Protein Coding	GC0XP123960	20.183277130127	https://www.genecards.org/cgi-bin/carddisp.pl?gene=STAG2
LCN2	Lipocalin 2	Protein Coding	GC09P128149	20.1826229095459	https://www.genecards.org/cgi-bin/carddisp.pl?gene=LCN2
MIR101-1	MicroRNA 101-1	RNA Gene	GC01M065058	20.1794166564941	https://www.genecards.org/cgi-bin/carddisp.pl?gene=MIR101-1
PRKCI	Protein Kinase C Iota	Protein Coding	GC03P170222	20.1598777770996	https://www.genecards.org/cgi-bin/carddisp.pl?gene=PRKCI
MPZ	Myelin Protein Zero	Protein Coding	GC01M164188	20.155200958252	https://www.genecards.org/cgi-bin/carddisp.pl?gene=MPZ
CD163	CD163 Molecule	Protein Coding	GC12M030732	20.1407814025879	https://www.genecards.org/cgi-bin/carddisp.pl?gene=CD163
KCNT1	Potassium Sodium-Activated Channel Subfamily T Member 1	Protein Coding	GC09P135702	20.1175975799561	https://www.genecards.org/cgi-bin/carddisp.pl?gene=KCNT1
NCOA2	Nuclear Receptor Coactivator 2	Protein Coding	GC08M070109	20.1137676239014	https://www.genecards.org/cgi-bin/carddisp.pl?gene=NCOA2
IL27RA	Interleukin 27 Receptor Subunit Alpha	Protein Coding	GC19P014031	20.1122817993164	https://www.genecards.org/cgi-bin/carddisp.pl?gene=IL27RA
DGKZ	Diacylglycerol Kinase Zeta	Protein Coding	GC11P046332	20.1120681762695	https://www.genecards.org/cgi-bin/carddisp.pl?gene=DGKZ
BIN1	Bridging Integrator 1	Protein Coding	GC02M127048	20.1119194030762	https://www.genecards.org/cgi-bin/carddisp.pl?gene=BIN1
BCAR1	BCAR1 Scaffold Protein, Cas Family Member	Protein Coding	GC16M075228	20.111400604248	https://www.genecards.org/cgi-bin/carddisp.pl?gene=BCAR1
RPS20	Ribosomal Protein S20	Protein Coding	GC08M056067	20.1086101531982	https://www.genecards.org/cgi-bin/carddisp.pl?gene=RPS20
BLK	BLK Proto-Oncogene, Src Family Tyrosine Kinase	Protein Coding	GC08P011486	20.1036415100098	https://www.genecards.org/cgi-bin/carddisp.pl?gene=BLK
TRBJ1-1	T Cell Receptor Beta Joining 1-1	Protein Coding	GC07P159698	20.1023559570313	https://www.genecards.org/cgi-bin/carddisp.pl?gene=TRBJ1-1
RPL15	Ribosomal Protein L15	Protein Coding	GC03P023916	20.1022109985352	https://www.genecards.org/cgi-bin/carddisp.pl?gene=RPL15
FOXA1	Forkhead Box A1	Protein Coding	GC14M037589	20.1013565063477	https://www.genecards.org/cgi-bin/carddisp.pl?gene=FOXA1
MAPK7	Mitogen-Activated Protein Kinase 7	Protein Coding	GC17P122318	20.0954093933105	https://www.genecards.org/cgi-bin/carddisp.pl?gene=MAPK7
PRKAG2	Protein Kinase AMP-Activated Non-Catalytic Subunit Gamma 2	Protein Coding	GC07M151556	20.0895843505859	https://www.genecards.org/cgi-bin/carddisp.pl?gene=PRKAG2
TIAM2	TIAM Rac1 Associated GEF 2	Protein Coding	GC06P154832	20.083366394043	https://www.genecards.org/cgi-bin/carddisp.pl?gene=TIAM2
CX3CL1	C-X3-C Motif Chemokine Ligand 1	Protein Coding	GC16P057372	20.0833358764648	https://www.genecards.org/cgi-bin/carddisp.pl?gene=CX3CL1
DCN	Decorin	Protein Coding	GC12M091140	20.0739135742188	https://www.genecards.org/cgi-bin/carddisp.pl?gene=DCN
HELLS	Helicase, Lymphoid Specific	Protein Coding	GC10P112737	20.0608291625977	https://www.genecards.org/cgi-bin/carddisp.pl?gene=HELLS
GAB2	GRB2 Associated Binding Protein 2	Protein Coding	GC11M078215	20.0595607757568	https://www.genecards.org/cgi-bin/carddisp.pl?gene=GAB2
CSF2RA	Colony Stimulating Factor 2 Receptor Subunit Alpha	Protein Coding	GC0XP002518	20.0560607910156	https://www.genecards.org/cgi-bin/carddisp.pl?gene=CSF2RA
TRBJ2-3	T Cell Receptor Beta Joining 2-3	Protein Coding	GC07P159687	20.0533409118652	https://www.genecards.org/cgi-bin/carddisp.pl?gene=TRBJ2-3
PNKP	Polynucleotide Kinase 3'-Phosphatase	Protein Coding	GC19M097202	20.0516395568848	https://www.genecards.org/cgi-bin/carddisp.pl?gene=PNKP
UCHL1	Ubiquitin C-Terminal Hydrolase L1	Protein Coding	GC04P041256	20.0377349853516	https://www.genecards.org/cgi-bin/carddisp.pl?gene=UCHL1
RRAS2	RAS Related 2	Protein Coding	GC11M014299	20.0346240997314	https://www.genecards.org/cgi-bin/carddisp.pl?gene=RRAS2
MTAP	Methylthioadenosine Phosphorylase	Protein Coding	GC09P021841	20.0271110534668	https://www.genecards.org/cgi-bin/carddisp.pl?gene=MTAP
SNHG16	Small Nucleolar RNA Host Gene 16	RNA Gene	GC17P123913	20.0232810974121	https://www.genecards.org/cgi-bin/carddisp.pl?gene=SNHG16
RBM15	RNA Binding Motif Protein 15	Protein Coding	GC01P110338	20.0223999023438	https://www.genecards.org/cgi-bin/carddisp.pl?gene=RBM15
TRBJ1-5	T Cell Receptor Beta Joining 1-5	Protein Coding	GC07P159681	20.0188579559326	https://www.genecards.org/cgi-bin/carddisp.pl?gene=TRBJ1-5
TRBJ1-3	T Cell Receptor Beta Joining 1-3	Protein Coding	GC07P159697	20.0188579559326	https://www.genecards.org/cgi-bin/carddisp.pl?gene=TRBJ1-3
PRKD2	Protein Kinase D2	Protein Coding	GC19M046674	20.0173301696777	https://www.genecards.org/cgi-bin/carddisp.pl?gene=PRKD2
AIF1	Allograft Inflammatory Factor 1	Protein Coding	GC06P144763	20.0162925720215	https://www.genecards.org/cgi-bin/carddisp.pl?gene=AIF1
PRMT5	Protein Arginine Methyltransferase 5	Protein Coding	GC14M022920	20.0124435424805	https://www.genecards.org/cgi-bin/carddisp.pl?gene=PRMT5
TRBJ1-2	T Cell Receptor Beta Joining 1-2	Protein Coding	GC07P159701	20.0100688934326	https://www.genecards.org/cgi-bin/carddisp.pl?gene=TRBJ1-2
ARHGEF2	Rho/Rac Guanine Nucleotide Exchange Factor 2	Protein Coding	GC01M155946	20.0092506408691	https://www.genecards.org/cgi-bin/carddisp.pl?gene=ARHGEF2
CRK	CRK Proto-Oncogene, Adaptor Protein	Protein Coding	GC17M001420	20.0071907043457	https://www.genecards.org/cgi-bin/carddisp.pl?gene=CRK
TRBJ2-1	T Cell Receptor Beta Joining 2-1	Protein Coding	GC07P159684	20.0069713592529	https://www.genecards.org/cgi-bin/carddisp.pl?gene=TRBJ2-1
TRBJ2-4	T Cell Receptor Beta Joining 2-4	Protein Coding	GC07P159688	20.0069713592529	https://www.genecards.org/cgi-bin/carddisp.pl?gene=TRBJ2-4
TRBJ2-5	T Cell Receptor Beta Joining 2-5	Protein Coding	GC07P159691	20.0069713592529	https://www.genecards.org/cgi-bin/carddisp.pl?gene=TRBJ2-5
NR4A2	Nuclear Receptor Subfamily 4 Group A Member 2	Protein Coding	GC02M156324	19.9917697906494	https://www.genecards.org/cgi-bin/carddisp.pl?gene=NR4A2
FOXC1	Forkhead Box C1	Protein Coding	GC06P001649	19.9760665893555	https://www.genecards.org/cgi-bin/carddisp.pl?gene=FOXC1
TBX22	T-Box Transcription Factor 22	Protein Coding	GC0XP080014	19.9728965759277	https://www.genecards.org/cgi-bin/carddisp.pl?gene=TBX22
PAX3	Paired Box 3	Protein Coding	GC02M222199	19.9703617095947	https://www.genecards.org/cgi-bin/carddisp.pl?gene=PAX3
UBASH3A	Ubiquitin Associated And SH3 Domain Containing A	Protein Coding	GC21P042403	19.9585628509521	https://www.genecards.org/cgi-bin/carddisp.pl?gene=UBASH3A
DUSP1	Dual Specificity Phosphatase 1	Protein Coding	GC05M172768	19.9520015716553	https://www.genecards.org/cgi-bin/carddisp.pl?gene=DUSP1
ATP7B	ATPase Copper Transporting Beta	Protein Coding	GC13M051930	19.9430274963379	https://www.genecards.org/cgi-bin/carddisp.pl?gene=ATP7B
HSPA9	Heat Shock Protein Family A (Hsp70) Member 9	Protein Coding	GC05M138554	19.936351776123	https://www.genecards.org/cgi-bin/carddisp.pl?gene=HSPA9
LAMA5	Laminin Subunit Alpha 5	Protein Coding	GC20M062307	19.924976348877	https://www.genecards.org/cgi-bin/carddisp.pl?gene=LAMA5
HNF1A-AS1	HNF1A Antisense RNA 1	RNA Gene	GC12M123804	19.9231300354004	https://www.genecards.org/cgi-bin/carddisp.pl?gene=HNF1A-AS1
LILRB2	Leukocyte Immunoglobulin Like Receptor B2	Protein Coding	GC19M097420	19.9199981689453	https://www.genecards.org/cgi-bin/carddisp.pl?gene=LILRB2
EMD	Emerin	Protein Coding	GC0XP154379	19.9183750152588	https://www.genecards.org/cgi-bin/carddisp.pl?gene=EMD
NLRP1	NLR Family Pyrin Domain Containing 1	Protein Coding	GC17M005499	19.9115810394287	https://www.genecards.org/cgi-bin/carddisp.pl?gene=NLRP1
FERMT3	FERM Domain Containing Kindlin 3	Protein Coding	GC11P094478	19.9103336334229	https://www.genecards.org/cgi-bin/carddisp.pl?gene=FERMT3
SOX4	SRY-Box Transcription Factor 4	Protein Coding	GC06P021593	19.9092502593994	https://www.genecards.org/cgi-bin/carddisp.pl?gene=SOX4
SATB1	SATB Homeobox 1	Protein Coding	GC03M026883	19.9085445404053	https://www.genecards.org/cgi-bin/carddisp.pl?gene=SATB1
P2RY8	P2Y Receptor Family Member 8	Protein Coding	GC0XM001462	19.8903007507324	https://www.genecards.org/cgi-bin/carddisp.pl?gene=P2RY8
MST1R	Macrophage Stimulating 1 Receptor	Protein Coding	GC03M054040	19.8901920318604	https://www.genecards.org/cgi-bin/carddisp.pl?gene=MST1R
GCM2	Glial Cells Missing Transcription Factor 2	Protein Coding	GC06M010873	19.8823566436768	https://www.genecards.org/cgi-bin/carddisp.pl?gene=GCM2
CCL18	C-C Motif Chemokine Ligand 18	Protein Coding	GC17P036064	19.8703460693359	https://www.genecards.org/cgi-bin/carddisp.pl?gene=CCL18
CDK7	Cyclin Dependent Kinase 7	Protein Coding	GC05P078530	19.8605194091797	https://www.genecards.org/cgi-bin/carddisp.pl?gene=CDK7
MIR32	MicroRNA 32	RNA Gene	GC09M109046	19.854024887085	https://www.genecards.org/cgi-bin/carddisp.pl?gene=MIR32
PF4	Platelet Factor 4	Protein Coding	GC04M073980	19.8417015075684	https://www.genecards.org/cgi-bin/carddisp.pl?gene=PF4
CCK	Cholecystokinin	Protein Coding	GC03M042274	19.8366165161133	https://www.genecards.org/cgi-bin/carddisp.pl?gene=CCK
TSPAN7	Tetraspanin 7	Protein Coding	GC0XP038561	19.833667755127	https://www.genecards.org/cgi-bin/carddisp.pl?gene=TSPAN7
TYROBP	Transmembrane Immune Signaling Adaptor TYROBP	Protein Coding	GC19M035904	19.8323173522949	https://www.genecards.org/cgi-bin/carddisp.pl?gene=TYROBP
FGF4	Fibroblast Growth Factor 4	Protein Coding	GC11M129195	19.8243007659912	https://www.genecards.org/cgi-bin/carddisp.pl?gene=FGF4
PPIA	Peptidylprolyl Isomerase A	Protein Coding	GC07P044827	19.8146057128906	https://www.genecards.org/cgi-bin/carddisp.pl?gene=PPIA
PLEC	Plectin	Protein Coding	GC08M146785	19.8129825592041	https://www.genecards.org/cgi-bin/carddisp.pl?gene=PLEC
KCNJ5	Potassium Inwardly Rectifying Channel Subfamily J Member 5	Protein Coding	GC11P128891	19.8126354217529	https://www.genecards.org/cgi-bin/carddisp.pl?gene=KCNJ5
CWF19L1	CWF19 Like Cell Cycle Control Factor 1	Protein Coding	GC10M100232	19.8124084472656	https://www.genecards.org/cgi-bin/carddisp.pl?gene=CWF19L1
IGFBP2	Insulin Like Growth Factor Binding Protein 2	Protein Coding	GC02P216632	19.7967872619629	https://www.genecards.org/cgi-bin/carddisp.pl?gene=IGFBP2
SEMA4A	Semaphorin 4A	Protein Coding	GC01P156147	19.7946243286133	https://www.genecards.org/cgi-bin/carddisp.pl?gene=SEMA4A
CCL21	C-C Motif Chemokine Ligand 21	Protein Coding	GC09M034709	19.7945404052734	https://www.genecards.org/cgi-bin/carddisp.pl?gene=CCL21
LILRB1	Leukocyte Immunoglobulin Like Receptor B1	Protein Coding	GC19P123682	19.7703704833984	https://www.genecards.org/cgi-bin/carddisp.pl?gene=LILRB1
ABL2	ABL Proto-Oncogene 2, Non-Receptor Tyrosine Kinase	Protein Coding	GC01M179175	19.7600975036621	https://www.genecards.org/cgi-bin/carddisp.pl?gene=ABL2
ATF1	Activating Transcription Factor 1	Protein Coding	GC12P050763	19.7600040435791	https://www.genecards.org/cgi-bin/carddisp.pl?gene=ATF1
MIR499A	MicroRNA 499a	RNA Gene	GC20P034990	19.7564582824707	https://www.genecards.org/cgi-bin/carddisp.pl?gene=MIR499A
F2R	Coagulation Factor II Thrombin Receptor	Protein Coding	GC05P076716	19.7523822784424	https://www.genecards.org/cgi-bin/carddisp.pl?gene=F2R
TRAJ18	T Cell Receptor Alpha Joining 18	Protein Coding	GC14P047954	19.7381210327148	https://www.genecards.org/cgi-bin/carddisp.pl?gene=TRAJ18
CXCR6	C-X-C Motif Chemokine Receptor 6	Protein Coding	GC03P059709	19.7373065948486	https://www.genecards.org/cgi-bin/carddisp.pl?gene=CXCR6
IFNAR1	Interferon Alpha And Beta Receptor Subunit 1	Protein Coding	GC21P033324	19.7220592498779	https://www.genecards.org/cgi-bin/carddisp.pl?gene=IFNAR1
MIR28	MicroRNA 28	RNA Gene	GC03P188688	19.7190113067627	https://www.genecards.org/cgi-bin/carddisp.pl?gene=MIR28
DCTN1	Dynactin Subunit 1	Protein Coding	GC02M074361	19.7172660827637	https://www.genecards.org/cgi-bin/carddisp.pl?gene=DCTN1
TMPRSS2	Transmembrane Serine Protease 2	Protein Coding	GC21M041464	19.7115688323975	https://www.genecards.org/cgi-bin/carddisp.pl?gene=TMPRSS2
MIR4435-2HG	MIR4435-2 Host Gene	RNA Gene	GC02M113164	19.709644317627	https://www.genecards.org/cgi-bin/carddisp.pl?gene=MIR4435-2HG
RNF168	Ring Finger Protein 168	Protein Coding	GC03M196468	19.7086067199707	https://www.genecards.org/cgi-bin/carddisp.pl?gene=RNF168
RREB1	Ras Responsive Element Binding Protein 1	Protein Coding	GC06P007107	19.7070350646973	https://www.genecards.org/cgi-bin/carddisp.pl?gene=RREB1
SLC39A8	Solute Carrier Family 39 Member 8	Protein Coding	GC04M102252	19.6948051452637	https://www.genecards.org/cgi-bin/carddisp.pl?gene=SLC39A8
COL4A1	Collagen Type IV Alpha 1 Chain	Protein Coding	GC13M110148	19.6939296722412	https://www.genecards.org/cgi-bin/carddisp.pl?gene=COL4A1
RPTOR	Regulatory Associated Protein Of MTOR Complex 1	Protein Coding	GC17P080544	19.6854991912842	https://www.genecards.org/cgi-bin/carddisp.pl?gene=RPTOR
MIR96	MicroRNA 96	RNA Gene	GC07M129774	19.6788330078125	https://www.genecards.org/cgi-bin/carddisp.pl?gene=MIR96
WDR1	WD Repeat Domain 1	Protein Coding	GC04M010073	19.6743869781494	https://www.genecards.org/cgi-bin/carddisp.pl?gene=WDR1
BUB1	BUB1 Mitotic Checkpoint Serine/Threonine Kinase	Protein Coding	GC02M110637	19.6741237640381	https://www.genecards.org/cgi-bin/carddisp.pl?gene=BUB1
MIR92A1	MicroRNA 92a-1	RNA Gene	GC13P091700	19.6724014282227	https://www.genecards.org/cgi-bin/carddisp.pl?gene=MIR92A1
TRBV5-8	T Cell Receptor Beta Variable 5-8	Protein Coding	GC07Pi00523	19.6653	https://www.genecards.org/cgi-bin/carddisp.pl?gene=TRBV5-8
C5AR1	Complement C5a Receptor 1	Protein Coding	GC19P047290	19.6623611450195	https://www.genecards.org/cgi-bin/carddisp.pl?gene=C5AR1
ADAMTS13	ADAM Metallopeptidase With Thrombospondin Type 1 Motif 13	Protein Coding	GC09P133414	19.6553344726563	https://www.genecards.org/cgi-bin/carddisp.pl?gene=ADAMTS13
MIR128-1	MicroRNA 128-1	RNA Gene	GC02P135665	19.6486835479736	https://www.genecards.org/cgi-bin/carddisp.pl?gene=MIR128-1
RBL1	RB Transcriptional Corepressor Like 1	Protein Coding	GC20M036996	19.6456623077393	https://www.genecards.org/cgi-bin/carddisp.pl?gene=RBL1
SEPTIN9	Septin 9	Protein Coding	GC17P123942	19.6339454650879	https://www.genecards.org/cgi-bin/carddisp.pl?gene=SEPTIN9
OLR1	Oxidized Low Density Lipoprotein Receptor 1	Protein Coding	GC12M030832	19.6275825500488	https://www.genecards.org/cgi-bin/carddisp.pl?gene=OLR1
BCYRN1	Brain Cytoplasmic RNA 1	RNA Gene	GC02P047253	19.6247005462646	https://www.genecards.org/cgi-bin/carddisp.pl?gene=BCYRN1
TCP11	T-Complex 11	Protein Coding	GC06M097247	19.6242961883545	https://www.genecards.org/cgi-bin/carddisp.pl?gene=TCP11
BRD2	Bromodomain Containing 2	Protein Coding	GC06P144801	19.6228256225586	https://www.genecards.org/cgi-bin/carddisp.pl?gene=BRD2
APAF1	Apoptotic Peptidase Activating Factor 1	Protein Coding	GC12P098645	19.6203727722168	https://www.genecards.org/cgi-bin/carddisp.pl?gene=APAF1
GCM1	Glial Cells Missing Transcription Factor 1	Protein Coding	GC06M097502	19.6195793151855	https://www.genecards.org/cgi-bin/carddisp.pl?gene=GCM1
CTAG1B	Cancer/Testis Antigen 1B	Protein Coding	GC0XM154617	19.6193904876709	https://www.genecards.org/cgi-bin/carddisp.pl?gene=CTAG1B
F5	Coagulation Factor V	Protein Coding	GC01M169511	19.6138877868652	https://www.genecards.org/cgi-bin/carddisp.pl?gene=F5
NEUROD1	Neuronal Differentiation 1	Protein Coding	GC02M181673	19.6106014251709	https://www.genecards.org/cgi-bin/carddisp.pl?gene=NEUROD1
ARID1B	AT-Rich Interaction Domain 1B	Protein Coding	GC06P156777	19.6072044372559	https://www.genecards.org/cgi-bin/carddisp.pl?gene=ARID1B
MYBPC3	Myosin Binding Protein C3	Protein Coding	GC11M128621	19.606372833252	https://www.genecards.org/cgi-bin/carddisp.pl?gene=MYBPC3
IGKC	Immunoglobulin Kappa Constant	Protein Coding	GC02M092508	19.5783100128174	https://www.genecards.org/cgi-bin/carddisp.pl?gene=IGKC
PIK3C3	Phosphatidylinositol 3-Kinase Catalytic Subunit Type 3	Protein Coding	GC18P041955	19.5707855224609	https://www.genecards.org/cgi-bin/carddisp.pl?gene=PIK3C3
ATP2A2	ATPase Sarcoplasmic/Endoplasmic Reticulum Ca2+ Transporting 2	Protein Coding	GC12P110280	19.5691394805908	https://www.genecards.org/cgi-bin/carddisp.pl?gene=ATP2A2
TRBV4-3	T Cell Receptor Beta Variable 4-3	Protein Coding	GC07Pi00324	19.561939239502	https://www.genecards.org/cgi-bin/carddisp.pl?gene=TRBV4-3
PSMB9	Proteasome 20S Subunit Beta 9	Protein Coding	GC06P144798	19.5479946136475	https://www.genecards.org/cgi-bin/carddisp.pl?gene=PSMB9
FUT7	Fucosyltransferase 7	Protein Coding	GC09M137030	19.542947769165	https://www.genecards.org/cgi-bin/carddisp.pl?gene=FUT7
MYO5A	Myosin VA	Protein Coding	GC15M153299	19.5319995880127	https://www.genecards.org/cgi-bin/carddisp.pl?gene=MYO5A
COL4A3	Collagen Type IV Alpha 3 Chain	Protein Coding	GC02P227164	19.520092010498	https://www.genecards.org/cgi-bin/carddisp.pl?gene=COL4A3
CA9	Carbonic Anhydrase 9	Protein Coding	GC09P035673	19.5163345336914	https://www.genecards.org/cgi-bin/carddisp.pl?gene=CA9
PIGA	Phosphatidylinositol Glycan Anchor Biosynthesis Class A	Protein Coding	GC0XM015319	19.5147724151611	https://www.genecards.org/cgi-bin/carddisp.pl?gene=PIGA
ATXN2	Ataxin 2	Protein Coding	GC12M111443	19.5112762451172	https://www.genecards.org/cgi-bin/carddisp.pl?gene=ATXN2
MIR331	MicroRNA 331	RNA Gene	GC12P095308	19.5091	https://www.genecards.org/cgi-bin/carddisp.pl?gene=MIR331
EEF1A1	Eukaryotic Translation Elongation Factor 1 Alpha 1	Protein Coding	GC06M097675	19.5083236694336	https://www.genecards.org/cgi-bin/carddisp.pl?gene=EEF1A1
AFG3L2	AFG3 Like Matrix AAA Peptidase Subunit 2	Protein Coding	GC18M012328	19.5079460144043	https://www.genecards.org/cgi-bin/carddisp.pl?gene=AFG3L2
ISG15	ISG15 Ubiquitin Like Modifier	Protein Coding	GC01P001001	19.5070266723633	https://www.genecards.org/cgi-bin/carddisp.pl?gene=ISG15
APTX	Aprataxin	Protein Coding	GC09M032886	19.5049858093262	https://www.genecards.org/cgi-bin/carddisp.pl?gene=APTX
TLR5	Toll Like Receptor 5	Protein Coding	GC01M223109	19.5012817382813	https://www.genecards.org/cgi-bin/carddisp.pl?gene=TLR5
MIR124-1	MicroRNA 124-1	RNA Gene	GC08M009903	19.4920349121094	https://www.genecards.org/cgi-bin/carddisp.pl?gene=MIR124-1
ANKZF1	Ankyrin Repeat And Zinc Finger Peptidyl TRNA Hydrolase 1	Protein Coding	GC02P219229	19.4859657287598	https://www.genecards.org/cgi-bin/carddisp.pl?gene=ANKZF1
HTT	Huntingtin	Protein Coding	GC04P003041	19.4818916320801	https://www.genecards.org/cgi-bin/carddisp.pl?gene=HTT
LILRB4	Leukocyte Immunoglobulin Like Receptor B4	Protein Coding	GC19P054643	19.4749317169189	https://www.genecards.org/cgi-bin/carddisp.pl?gene=LILRB4
ACTN1	Actinin Alpha 1	Protein Coding	GC14M068874	19.4732551574707	https://www.genecards.org/cgi-bin/carddisp.pl?gene=ACTN1
TREX1	Three Prime Repair Exonuclease 1	Protein Coding	GC03P059849	19.4730529785156	https://www.genecards.org/cgi-bin/carddisp.pl?gene=TREX1
CST3	Cystatin C	Protein Coding	GC20M023970	19.4669284820557	https://www.genecards.org/cgi-bin/carddisp.pl?gene=CST3
CDC37	Cell Division Cycle 37, HSP90 Cochaperone	Protein Coding	GC19M010391	19.4533538818359	https://www.genecards.org/cgi-bin/carddisp.pl?gene=CDC37
MAN2B1	Mannosidase Alpha Class 2B Member 1	Protein Coding	GC19M096268	19.4519100189209	https://www.genecards.org/cgi-bin/carddisp.pl?gene=MAN2B1
CDC27	Cell Division Cycle 27	Protein Coding	GC17M047117	19.451904296875	https://www.genecards.org/cgi-bin/carddisp.pl?gene=CDC27
DKK1	Dickkopf WNT Signaling Pathway Inhibitor 1	Protein Coding	GC10P052314	19.4308738708496	https://www.genecards.org/cgi-bin/carddisp.pl?gene=DKK1
SELPLG	Selectin P Ligand	Protein Coding	GC12M108621	19.4242858886719	https://www.genecards.org/cgi-bin/carddisp.pl?gene=SELPLG
SSB	Small RNA Binding Exonuclease Protection Factor La	Protein Coding	GC02P169791	19.4163417816162	https://www.genecards.org/cgi-bin/carddisp.pl?gene=SSB
CTSF	Cathepsin F	Protein Coding	GC11M129073	19.3984565734863	https://www.genecards.org/cgi-bin/carddisp.pl?gene=CTSF
ANK1	Ankyrin 1	Protein Coding	GC08M041653	19.3964691162109	https://www.genecards.org/cgi-bin/carddisp.pl?gene=ANK1
TOM1	Target Of Myb1 Membrane Trafficking Protein	Protein Coding	GC22P035299	19.3957672119141	https://www.genecards.org/cgi-bin/carddisp.pl?gene=TOM1
ZFAS1	ZNFX1 Antisense RNA 1	RNA Gene	GC20P049276	19.3902740478516	https://www.genecards.org/cgi-bin/carddisp.pl?gene=ZFAS1
PTGDR2	Prostaglandin D2 Receptor 2	Protein Coding	GC11M060850	19.363374710083	https://www.genecards.org/cgi-bin/carddisp.pl?gene=PTGDR2
KLRC2	Killer Cell Lectin Like Receptor C2	Protein Coding	GC12M030837	19.3607387542725	https://www.genecards.org/cgi-bin/carddisp.pl?gene=KLRC2
TPI1	Triosephosphate Isomerase 1	Protein Coding	GC12P006867	19.3501319885254	https://www.genecards.org/cgi-bin/carddisp.pl?gene=TPI1
IGHM	Immunoglobulin Heavy Constant Mu	Protein Coding	GC14M121139	19.3474636077881	https://www.genecards.org/cgi-bin/carddisp.pl?gene=IGHM
ASAH1	N-Acylsphingosine Amidohydrolase 1	Protein Coding	GC08M018055	19.3436870574951	https://www.genecards.org/cgi-bin/carddisp.pl?gene=ASAH1
COQ8A	Coenzyme Q8A	Protein Coding	GC01P226939	19.3335437774658	https://www.genecards.org/cgi-bin/carddisp.pl?gene=COQ8A
[truncated: 4,617 more rows]
