# Supplementary material for: Identification of three T cell-related genes as diagnostic and prognostic biomarkers for triple-negative breast cancer and exploration of potential mechanisms
Source: Front Genet. 2025 Jun 18;16:1584334. doi: 10.3389/fgene.2025.1584334 (PMC12213735; doi:10.3389/fgene.2025.1584334)
Supplement: Supplementary file 2 [file Table3.xlsx]

## Sheet: Sheet2
Table S3 Overlapping genes
Genes	logFC	Average exprression	t	P.Value	adjust.P.Value	B
CTLA4	1.11521207329505	4.57325579710145	6.54512171464732	9.08624925736441e-11	3.49261743594254e-10	13.5432717033525
IFNG	1.2667728176823	1.90985081521739	7.88509119460184	7.51454555850348e-15	4.05130305451882e-14	22.746129537747
IL2RA	1.48920663086447	4.79600878623188	8.98999669135853	1.05064598826955e-18	7.60838170693966e-18	31.4762496619543
FOXN1	-1.44305	2.74373070652174	-9.82668	6.64019221034851e-22	6.09401636470518e-21	38.740892351999
BCL2	-1.66041	10.1990249094203	-11.7663	3.40896595045317e-30	5.91598232990731e-29	57.6107531176142
TNF	1.2072731906218	4.88039945652174	8.25452723431506	4.31660707907494e-16	2.58367181730054e-15	25.5530691430552
EGFR	2.24310264787051	7.33557572463768	12.3501678576059	6.50170341706659e-33	1.37183937463902e-31	63.8112264916439
CDKN2A	1.67815631137961	7.21659836956522	10.4914085496187	1.30323211836683e-24	1.47250167254106e-23	44.897208259088
KIT	1.27406315606275	8.40633206521739	7.26422993337076	7.07780936189923e-13	3.21618915891525e-12	18.2888875431635
CCND1	-1.55668	12.8664546195652	-11.2873	4.88056924348104e-28	7.30306753415931e-27	52.6984543817413
BCL11B	1.28938729768031	6.19015425724638	7.67997358543738	3.49620418145928e-14	1.78683275691708e-13	21.237213497625
ICOS	1.20779735212948	4.45299954710145	6.74320174702028	2.49398842509344e-11	1.00355904286884e-10	14.8051503815212
ERBB2	-1.19558	12.9735426630435	-8.67927	1.40853397071972e-17	9.39175135397074e-17	28.9199966894627
MET	1.59519649188235	8.31120969202899	10.4220349271529	2.53646643720438e-24	2.81023507586648e-23	44.2391941672186
FLT3	-1.3233	5.42828505434783	-5.71564	1.40553249415671e-08	4.42909932540864e-08	8.64017561085187
ALK	1.00107718107456	1.98165099637681	7.86735093216075	8.59510838872677e-15	4.60724739479271e-14	22.6142207939474
GATA3	-3.31238	12.6652799818841	-19.3907	2.6198767069208e-72	2.6893034396542e-69	153.839
PRF1	1.0033197036374	6.14295344202899	6.57279908914861	7.60005670783088e-11	2.93674316227683e-10	13.7175036013611
TLX1	2.93849362770691	2.17137663043478	12.8972041281596	1.50107655032785e-35	4.03802371786755e-34	69.8257656568581
CCL5	1.00260839113894	8.99895135869565	6.39118322211861	2.42395488027766e-10	8.9956243116595e-10	12.5866432867251
KITLG	-1.46402	10.0414623188406	-11.0612	4.81075786783334e-27	6.65531395058076e-26	50.4351079583418
GATA2	-1.93191	7.43757735507246	-11.7144	5.88659649453127e-30	1.00375270791301e-28	57.0700427244262
ESR1	-5.48411	11.6718649456522	-21.3838	3.76007746577072e-85	1.92985975930682e-81	183.222494329903
GZMB	1.87640723005395	4.8081847826087	9.32990552653508	5.62657818355163e-20	4.47034249645182e-19	34.361180809711
RHOH	-1.46432	8.10246992753623	-9.74955	1.33949294761562e-21	1.19981632698729e-20	38.0483156384612
FGFR3	-1.28772	7.98367744565217	-6.42076	2.0106530214915e-10	7.52213966069114e-10	12.7688229566142
TCL1A	1.1466385445414	2.75687454710145	5.16413815677673	2.86419681979993e-07	7.93013630620265e-07	5.72666638652847
CDK6	1.62438871982298	8.80201132246377	12.8388991348309	2.89337724168423e-35	7.4530783904363e-34	69.1754957976228
RET	-3.05199	8.80807355072464	-13.6032	4.48834189632641e-39	1.68764943464434e-37	77.8693570696221
BLM	1.18071	7.31080244565217	11.5643021408671	2.82031335616032e-29	4.58803749619424e-28	55.5194075797615
AR	-3.60363	8.03616793478261	-15.8804	2.66722069254835e-51	3.16520467156171e-49	105.79850897832
IRF4	1.20615271127022	5.90285851449275	6.47131353713189	1.45821918605185e-10	5.51431937551013e-10	13.0819688653382
PLCG2	1.26879385147062	8.32137690217391	12.864090235395	2.17963110240779e-35	5.72222845683274e-34	69.4561828890047
PTCH1	1.22431176748464	6.79357789855072	10.005963777911	1.27703907268804e-22	1.22971914457249e-21	40.3683736420628
EZH2	1.05719996767857	8.63802980072464	12.2586263754652	1.76185022463059e-32	3.58481517459525e-31	62.8239089340167
CD79A	1.10115081673752	6.19101467391304	4.69181742590645	3.04729534195007e-06	7.60989823260368e-06	3.45556707731811
IGF1R	-1.59911	11.6206127717391	-11.0174	7.45939085791815e-27	1.01755012832598e-25	50.0013264573417
TLX3	1.76030532060366	0.587209148550725	12.913066907343	1.25516611959638e-35	3.39060005727811e-34	70.003057511382
TNFRSF9	1.18741647149498	3.61695769927536	7.40585489871348	2.5823445770261e-13	1.22183761618681e-12	19.2765918141896
MEG3	-1.12636	5.53511947463768	-7.29439	5.71838894066493e-13	2.62460373243575e-12	18.4977613263713
MYB	-2.26178	10.2323	-14.9966	2.08216073072482e-46	1.48943413943486e-44	94.6183310154704
MUC1	-1.58492	12.613088134058	-8.37579	1.64916437031104e-16	1.01643183796114e-15	26.4992014819858
NFATC4	-1.42116	9.58668777173913	-12.5231	9.73800738124287e-34	2.19211942474689e-32	65.6918509177415
PRKCQ	1.35656111235423	4.58452708333333	8.18479189935952	7.46594479696402e-16	4.37680887154972e-15	25.0145033326585
TIGIT	1.25313582705553	5.57383106884058	6.85446942401213	1.18856839416253e-11	4.91763585895946e-11	15.5291751741076
DNMT3B	1.16631850774471	6.98933922101449	11.1131452923434	2.85241665459217e-27	4.01922538907187e-26	50.9520644839544
RARA	-1.51056	10.9875608695652	-16.4172	2.34194469770634e-54	3.64243368514479e-52	112.785117237104
TNNT2	1.04780100196415	2.16327672101449	5.35735328557777	1.02752387833005e-07	2.9657057812619e-07	6.71550975812029
ERBB4	-4.21944	8.40406856884058	-16.8563	6.67167661196031e-57	1.2682363041069e-54	118.604308409337
MSN	1.09097142040225	12.5836225543478	14.2145312810834	3.12179104654359e-42	1.51872915131611e-40	85.0794536079392
CP	2.51640621565849	7.86052173913043	7.87754601328967	7.95670181341895e-15	4.27732621705921e-14	22.6899944785676
LYN	1.17182617786728	9.05733704710145	12.8128487224725	3.87649176552688e-35	9.88625788152384e-34	68.8856617085628
VTCN1	1.60371855746995	9.97242164855072	6.03180218762495	2.20971868247449e-09	7.5096051235228e-09	10.4358535580328
CR2	1.91238767310609	3.17094148550725	7.27091203530778	6.75156961042209e-13	3.07816398183357e-12	18.3351001002736
PRKCA	1.04686734044404	6.98844701086957	9.0185887864552	8.24230424757512e-19	6.0090378623124e-18	31.7153744284549
NEAT1	-1.42728	12.8234688405797	-12.8944	1.5496124655351e-35	4.15863319182166e-34	69.7942322022389
PLAT	-1.45367	10.7154786231884	-9.24749	1.1536792548311e-19	8.9682071570172e-19	33.6532640798906
AURKA	1.06307187787472	8.62566413043478	9.5075099161117	1.17604737564379e-20	9.83873374978277e-20	35.9049058272509
BIRC5	1.48629572362694	8.27046204710145	10.8155101904998	5.54160291559648e-26	7.02278443562937e-25	48.0183858561379
PTGS2	1.85632148628825	5.05730425724638	9.92295260287667	2.74804245583814e-22	2.59032652058572e-21	39.6117760193037
SMO	1.20344927276794	8.57811847826087	10.0961530758343	5.52138241585383e-23	5.46811292800189e-22	41.1963414041831
ALB	-1.05426	3.87153061594203	-3.77507	0.000168482889097693	0.000344071790826186	-0.352287
UNC13D	1.03581341836354	8.28940190217391	7.70592057255354	2.88387836954632e-14	1.48572203078509e-13	21.426118779396
CXCL10	1.57936119688719	8.76742219202899	8.62410982626447	2.21502742236388e-17	1.45285983965273e-16	28.4743901519884
CHEK1	1.23203467840182	7.6772902173913	15.0074540580834	1.8178936528292e-46	1.31877585486161e-44	94.7530066682584
IL6ST	-1.68945	10.4846991847826	-8.00327	3.05009510096711e-15	1.69835780913629e-14	23.6316174640239
ZBTB16	-1.88532	4.0732402173913	-8.65642	1.69955349463797e-17	1.12409256588008e-16	28.7351212900235
FANCA	1.41393172223466	7.68162554347826	12.8578447920912	2.33829503631982e-35	6.11531173192941e-34	69.3865563387361
ADIPOQ	-1.49818	6.61726403985507	-4.18366	3.09631754635457e-05	6.92557352850152e-05	1.24621322256204
GJA1	-1.05478	11.4881391304348	-6.77745	1.98752841532129e-11	8.07040315794028e-11	15.0268525892735
CEACAM5	-4.09109	6.65786	-12.4019	3.69426610815696e-33	7.94170504716883e-32	64.371121434643
CBS	1.91205277591306	7.60765045289855	10.2609429818091	1.17445875997949e-23	1.22955830404788e-22	42.7250644038319
MAPT	-3.46975	10.0499435688406	-16.0855	1.84170508647185e-52	2.45520814449787e-50	108.451832354179
ALCAM	-1.32879	11.6799615036232	-10.6319	3.34763430247908e-25	3.95664549394908e-24	46.240463746596
IDO1	2.22774858655926	6.44913052536232	10.2967719997765	8.36604363834557e-24	8.86248069634854e-23	43.0601482176831
IL12A	1.00860499490315	2.71383342391304	6.52995150195825	1.00179202540481e-10	3.83852002268771e-10	13.4480621921961
POU5F1	2.00740193679919	1.8477821557971	18.4181042242721	2.92084759009689e-66	1.3628409323793e-63	140.006236888998
PROM1	3.89629850575569	7.83505525362319	12.9705772800314	6.55260542845769e-36	1.81545194934192e-34	70.6471715861087
BUB1B	1.07998352104621	8.38972934782609	9.82863113513367	6.52286231303739e-22	5.99169410678558e-21	38.7584886610774
EPOR	-1.00796	6.33450887681159	-11.2831	5.09484431552851e-28	7.60706573074912e-27	52.6559473404113
XDH	1.59921731185201	5.78516204710145	7.66170704889161	4.00237689933127e-14	2.03589687173615e-13	21.1045684634838
STIL	1.2721878471445	8.15042445652174	13.485014358356	1.78392492942823e-38	6.39161933702643e-37	76.5012955113967
CACNA1G	-1.12065	3.43568016304348	-6.94618	6.40109104830828e-12	2.69789364035658e-11	16.1340985468666
MMP1	2.28768027647248	6.8103134057971	8.3901574707459	1.47034386558223e-16	9.08674279361928e-16	26.6120813922974
TGFB3	-1.42334	10.2588426630435	-13.9642	6.29491099408808e-41	2.69238588976309e-39	82.1002895738417
LBR	1.2588090400537	9.53684927536232	15.2966680007512	4.75852946958793e-48	4.12205105530127e-46	98.3679361077051
CCNA2	1.38430627532881	8.5997714673913	12.567325170487	5.97633413713971e-34	1.37858584084807e-32	66.1755023486506
RYR1	1.59710825439447	5.89333	9.1826275552707	2.0224815166607e-19	1.54412590319985e-18	33.0999041006577
PIM1	1.05051515128912	9.02983813405797	10.8066824405977	6.04543711103572e-26	7.65655915419885e-25	47.9323531157655
SOX9	1.1842616841948	10.5517097826087	9.16512870032031	2.35186489510483e-19	1.78828838135193e-18	32.9511879063862
BMP2	1.03535494393476	4.69743043478261	7.56750230594194	8.00255372182716e-14	3.96841613307033e-13	20.424999076967
CD38	1.67484766166929	4.58933351449275	8.29044713552731	3.25017450918157e-16	1.96022569546115e-15	25.832053153697
TBX3	-1.79483	10.5694938405797	-12.9592	7.45260441996487e-36	2.05647807448762e-34	70.5196319056056
LAG3	1.04220023619501	5.7317705615942	6.36605390901099	2.83946532021377e-10	1.04638705840942e-09	12.4324862935569
CXCL13	1.53817046319086	6.93899365942029	5.45180270669767	6.14998759797775e-08	1.81877334178167e-07	7.21143012069123
CD1A	1.1922335794734	3.09188297101449	5.63859330961431	2.17684880415205e-08	6.72242869272587e-08	8.21634263652524
KCNN4	2.28774666965017	8.04944384057971	14.5261226215477	7.05623040357675e-44	4.12719117337409e-42	88.8385055081533
BCL11A	3.64379987568683	5.38627427536232	16.977689622417	1.298953579585e-57	2.77786635300834e-55	120.229125947405
RORC	-1.56756	9.04172907608696	-10.5301	8.97261085928258e-25	1.02451446574567e-23	45.2660619515268
PLK1	1.36728282489247	8.81509990942029	11.3970310989858	1.58802051149993e-28	2.44027403451299e-27	53.8092816088199
IRS1	-1.43745	9.91840588768116	-11.3975	1.58005027748098e-28	2.42984510836587e-27	53.8142600230861
MKI67	1.29849147708907	10.6463310688406	10.9994249653135	8.92775632134347e-27	1.20583445577093e-25	49.8236244217376
BMP4	-1.71777	7.19765153985507	-10.7486	1.06993620141205e-25	1.32005950811235e-24	47.3679769786411
IGF2	-1.21602	10.3316148550725	-7.35743	3.65221929880196e-13	1.70409232282737e-12	18.9369515332477
ITGA6	1.19101730687948	10.9305182065217	11.1378457948838	2.22358689777932e-27	3.15918609075498e-26	51.198391123391
TBX19	1.39527511001715	5.84341576086956	15.6730189061441	3.88919637615191e-50	3.99109081617342e-48	103.138627278962
HBA1	-1.02119	2.95911811594203	-4.05422	5.38347369005684e-05	0.000117103957254574	0.72254957994936
THPO	-2.39919	4.42049528985507	-13.1184	1.22102580591874e-36	3.64885877663927e-35	72.3122901799514
XRCC2	1.04902142661794	6.1041134057971	10.4072246096691	2.92261346739199e-24	3.22414048820835e-23	44.0991806902665
LRRC56	-1.75137	6.9792393115942	-14.4437	1.93320758633144e-43	1.06119657078568e-41	87.8387285469957
PGR	-4.12611	8.96910362318841	-13.6698	2.05565522240418e-39	7.93281987142065e-38	78.6435856006314
TGFA	1.67455363118767	6.92054275362319	11.8689066093719	1.15344642870577e-30	2.06633989365877e-29	58.6834724295539
CCNE1	2.19249686979438	6.34366612318841	15.7254594611161	1.97894211979445e-50	2.09421039790619e-48	103.809237164753
CX3CR1	-1.01965	6.97638097826087	-6.26179	5.44214142908071e-10	1.95293066839761e-09	11.7989017868764
ITPR1	-1.51153	10.0845464673913	-12.3178	9.25616015182419e-33	1.93315328501476e-31	63.461381674063
S100B	2.70664725640834	5.57598903985507	12.983400757535	5.66691473510201e-36	1.58503759552649e-34	70.7910807544868
RUNX3	1.20475434971779	7.99883197463768	9.26136284001082	1.02271462481392e-19	7.99555645370516e-19	33.7720516066164
HSPB1	-1.27903	12.8442291666667	-10.3338	5.88562800738329e-24	6.32959366116181e-23	43.4075579704645
KRT14	1.25371746102782	8.5721865942029	3.5327564528643	0.000428258312289575	0.000834961362896959	-1.22473
LCT	2.47803706521469	1.6299615942029	14.3430663776664	6.58265285572879e-43	3.4040771568794e-41	86.6233531883294
TYMS	1.11910300837869	9.14146259057971	11.2039810808842	1.13903263880926e-27	1.65027100033551e-26	51.8600713488891
UMOD	-1.42235	1.72051992753623	-9.12355	3.36262389650884e-19	2.5222750674215e-18	32.5988348696066
CACNA1H	-2.55913	7.84661585144928	-12.6902	1.5268951550108e-34	3.7318044681395e-33	67.5273792750064
ROS1	1.43603947191765	1.12014673913043	10.3668338758476	4.29785686643718e-24	4.68090193463954e-23	43.7181664017014
SKP2	1.32359780214315	7.24472028985507	14.9266194137703	4.99167412269984e-46	3.49757917198047e-44	93.7507599774863
CEBPB	1.16714381293355	9.88859773550725	12.2726761312727	1.51243735057899e-32	3.10193194878987e-31	62.9750803106676
SLC5A1	1.80729781457446	6.06657336956522	6.52763982169577	1.01678678765388e-10	3.89306839808544e-10	13.4335718433698
KRT18	-1.45625	13.717738134058	-14.5182	7.77949296453603e-44	4.52444732470042e-42	88.741705431524
SOD2	1.14530731955943	11.737534692029	13.1347770740156	1.01266179599595e-36	3.06184781617039e-35	72.4977347944391
ANXA1	1.0320500907486	11.068754076087	9.66605218114003	2.84852104858376e-21	2.50128901314904e-20	37.3037730904978
KIF23	1.04849291663558	8.81853913043478	10.461304626176	1.74064076657925e-24	1.95168514133653e-23	44.6112312051354
CLEC7A	1.27152946719374	7.3263330615942	10.5871369255288	5.1692131937027e-25	6.03662951460275e-24	45.811055247011
PPARA	1.30009094751498	8.02034963768116	14.4105036721571	2.8978974670432e-43	1.55336383807825e-41	87.4371809072573
BCAM	-1.88304	12.2519113224638	-15.7806	9.7066990279884e-51	1.0713899518527e-48	104.516280272859
KRT19	-1.07531	14.5373249094203	-7.93628	5.09206394402501e-15	2.78254119698785e-14	23.1282567800419
AURKB	1.6047237239253	7.33473903985507	12.0574160152892	1.54559973522626e-31	2.9766569009564e-30	60.6734272243055
PVR	1.11457427463265	9.0301160326087	13.8769859840574	1.77744517204547e-40	7.35704624638984e-39	81.0709306795483
FGF10	-1.7047	2.81508885869565	-7.37475	3.22709744858831e-13	1.51122971303645e-12	19.0581969266996
CDC25A	1.5600796101539	6.91003442028985	13.5054556443664	1.40601498258593e-38	5.07302066651832e-37	76.7372985999214
PRTN3	-1.02293	1.29623197463768	-6.85771	1.16300804175741e-11	4.81479231645084e-11	15.5504199598134
MYH11	-1.14526	9.33022038043478	-6.1092	1.38605745176195e-09	4.78972554867409e-09	10.8892645241178
TNFRSF11A	1.06057870266776	5.85894782608696	8.81965819029821	4.40134098262607e-18	3.03118183070491e-17	30.0652686434318
L1CAM	1.66164145595584	5.31963097826087	7.45460007756676	1.81800910451183e-13	8.71235455546867e-13	19.6205381054772
CXCL9	1.26844815892196	9.49132554347826	5.55734888134565	3.4329761793309e-08	1.03982002008946e-07	7.77532389708896
KIR2DL4	1.23684124710972	1.39283786231884	9.56554144810369	7.01449184568655e-21	5.97293727050788e-20	36.4146653723614
KRT5	2.35810444295268	9.16869963768116	6.89215615454575	9.22476407941423e-12	3.84224805336527e-11	15.7768714274534
C4A	-2.50629	13.857550634058	-12.9471	8.54659018816637e-36	2.33637145889555e-34	70.3839000806089
TF	1.88127034633649	5.96275778985507	7.38487758956768	3.00150077095342e-13	1.40774928434022e-12	19.1292041888391
ABCC8	-4.57467	5.66010471014493	-17.8585	7.42926658788765e-63	2.34650527768205e-60	132.217614197274
ACE2	2.91268823500161	2.52927038043478	14.0613419874278	1.97082643307403e-41	8.79588405891516e-40	83.2519541142852
CD22	-1.26038	6.82960208333333	-8.40321	1.32455706915225e-16	8.20801588581214e-16	26.7147821710834
PRNP	1.0512219586783	10.5324173913043	11.0620865463173	4.76642821268288e-27	6.60288604631441e-26	50.4442635435072
POMC	1.10977916759901	2.92861023550725	7.82003099127798	1.22838217792537e-14	6.49798663045808e-14	22.2636695609498
TNNT1	-2.02718	7.04016086956522	-6.91723	7.78813125078919e-12	3.26040649630306e-11	15.9423520503379
KRT7	1.37432264488698	11.9581899456522	6.1883405497119	8.55688434533355e-10	3.01119018871611e-09	11.3584266078379
AFP	-1.49222	2.11991403985507	-6.52721	1.01961161103725e-10	3.90315613921213e-10	13.4308660041429
SOX10	3.7302055418811	5.60917581521739	11.2422515267775	7.72341576717786e-28	1.13444560704108e-26	52.244387429422
XBP1	-2.35383	14.7786732789855	-19.6408	6.89152932434092e-74	9.43220646858127e-71	157.453368962429
MUC16	3.3252626911315	5.54978161231884	10.8233155483441	5.13097249686397e-26	6.53061781528935e-25	48.0945019042873
GNLY	1.16165522239626	5.28434393115942	6.54512910168796	9.08581693543617e-11	3.49261743594254e-10	13.5433181148144
TUBB3	1.33805205241041	9.23246992753623	8.75464280578089	7.55775092117075e-18	5.13947089803364e-17	29.5328940198043
IL12RB2	3.44958539817508	4.13198487318841	16.7287951651707	3.69293893965325e-56	6.48000311376762e-54	116.905255827531
PDX1	1.32344629671067	0.426230525362319	12.5448521888048	7.6617607445629e-34	1.74192633539177e-32	65.9293948527232
CCL20	2.09502978792172	3.02930987318841	12.2885534551077	1.27260743565301e-32	2.62843366740004e-31	63.1460739082266
FAT1	1.43364325849679	11.0914377717391	11.1755978152207	1.51838634432318e-27	2.17989312230453e-26	51.5757163001762
SREBF1	-1.06425	12.2111333333333	-10.5315	8.85817271720464e-25	1.0131380829204e-23	45.2787471589823
TPO	-1.17793	2.71907617753623	-8.67133	1.50365231874866e-17	9.99351961926511e-17	28.8556709189227
PTPRT	-3.66887	8.0219785326087	-12.4496	2.18844166329094e-33	4.75939696476304e-32	64.8897476936858
SLC26A3	-2.35762	2.72050280797101	-9.72437	1.68267204681668e-21	1.5006627767657e-20	37.8232234304423
ODC1	1.29054746276817	9.73288269927536	14.0232172183327	3.11088896031471e-41	1.35886277351619e-39	82.799273139871
MTTP	1.00831992491484	1.52600461956522	9.2136857716679	1.54640780009015e-19	1.18816437634172e-18	33.3644549632081
GHR	-1.06795	7.8332902173913	-7.54753	9.259753966126e-14	4.56538782239594e-13	20.2819179054714
PPARGC1A	1.33041315481961	4.37161059782609	7.56317072967494	8.26012878689078e-14	4.08627575891248e-13	20.3939342080625
DMD	1.50021060142711	7.39266576086957	10.6754591126952	2.18935442157606e-25	2.62850563011441e-24	46.6601954384046
SYP	-1.11167	5.64536313405797	-7.18538	1.2316413715584e-12	5.50285034996606e-12	17.746497547298
SH2D2A	1.53067385445414	5.62124610507246	10.5539894206961	7.12548077492334e-25	8.23683109848965e-24	45.4938541741279
SLC16A1	1.36246352651598	9.0950928442029	11.1282887396686	2.44864003655702e-27	3.46932918913151e-26	51.103
MOG	1.27650645185351	0.605836594202899	9.89743385727753	3.47441361690784e-22	3.24373404070568e-21	39.380245700646
MCM10	1.76312262748315	7.41087971014493	12.7791882087981	5.65332972115492e-35	1.42408416166025e-33	68.5118037139058
FOSL1	1.69934057333234	5.20898731884058	11.5639943407311	2.82934709143014e-29	4.59908913595098e-28	55.5162427808439
CXCL11	1.29760977598767	6.90926413043478	6.55682703184945	8.42587354330491e-11	3.2448543208413e-10	13.6168749091077
SOX11	2.8214185425524	6.06362753623188	13.0996718408882	1.51167920305187e-36	4.47452626529678e-35	72.1006627340237
SLC46A1	-1.16991	9.58112110507246	-13.9419	8.21636940136833e-41	3.44953095726159e-39	81.8361201214378
MAG	-2.44222	2.95456666666667	-12.9776	6.05428856796198e-36	1.688784569297e-34	70.7255544378361
CXADR	1.71270388602967	7.09517626811594	9.73219707257625	1.56755105520913e-21	1.40103714250951e-20	37.8931586842811
MMP7	2.91250889585042	8.73154030797101	12.6046079147251	3.9548045155822e-34	9.25794033123176e-33	66.5845222417404
FSCN1	1.3685865716914	10.2099162137681	12.7975724543608	4.6009283888664e-35	1.16757799534521e-33	68.7159021861641
LAMA2	-1.15468	8.80123224637681	-7.31326	5.00197583094014e-13	2.30506316070036e-12	18.628866776035
LAMC2	1.47249090276223	9.42637192028985	7.5140285721158	1.18193993889299e-13	5.76645127031204e-13	20.0426232262957
AGTR1	-2.62674	6.36652871376812	-10.2663	1.11620983784002e-23	1.17096514925169e-22	42.7753126667476
SKAP1	-1.02654	7.44845751811594	-6.20831	7.56978507822904e-10	2.67759627250245e-09	11.4777005831757
CDH3	2.39479354566022	9.44029492753623	13.328613705188	1.09329313611927e-37	3.70996827843447e-36	74.7040834641946
CDC20	1.77367389174809	9.03730724637681	14.1156667891512	1.02692788221715e-41	4.78068694374559e-40	83.8984629439187
AREG	-1.50283	7.31142934782609	-6.02674	2.27768227057921e-09	7.72906066363489e-09	10.4064138023591
CTSC	1.07218743691109	10.5881763586957	10.6218233452621	3.69138891984937e-25	4.34542514475387e-24	46.1438503066635
KCNJ11	-2.65246	7.93071440217391	-18.3742	5.43275542739615e-66	2.42466236792267e-63	139.38980099575
FOLR1	2.3049575495388	4.80002608695652	8.29405183384059	3.15874244172268e-16	1.9084456247371e-15	25.8601092784923
DGCR5	1.75028512717237	4.11348288043478	10.8049076491471	6.15209142653166e-26	7.78683335306381e-25	47.915063353841
DEK	1.10473588175332	11.2807461050725	16.2707688757596	1.61942693912487e-53	2.3413264126925e-51	110.865376257479
LRP2	-2.00995	8.63019393115942	-6.2526	5.76059018646661e-10	2.06180119470292e-09	11.7435404875257
CEACAM6	-3.08296	8.9144464673913	-9.64433	3.46315354215103e-21	3.02289720324662e-20	37.1109947312938
TOX	1.18560775216925	5.28204945652174	7.42630860253947	2.22928163983569e-13	1.06139035403123e-12	19.4206647919781
FASN	-1.08637	13.678620923913	-8.53047	4.75008404093233e-17	3.03798209845298e-16	27.7236328630631
GSTP1	1.6920858581338	10.974025634058	11.9578514580916	4.48158900844672e-31	8.31889894605888e-30	59.6193910516527
CD24	1.02402645881503	13.9416780797101	5.89139781043535	5.08056015167588e-09	1.67207277835694e-08	9.62719882675074
GSTM1	-1.33624	5.61432364130435	-3.24553	0.00120755434855025	0.00221063569350709	-2.18553
DAPK1	1.12257896123913	8.68410398550725	10.2858313444758	9.28001352113738e-24	9.79530476035734e-23	42.9577257760466
SCN1B	-1.19421	6.95738324275362	-11.8113	2.1219333967319e-30	3.73613144381697e-29	58.08
KCNMA1	-1.42242	8.79467128623188	-9.28655	8.21437149239445e-20	6.46381934606585e-19	33.9881148593664
NDRG1	1.24361293851469	11.8831442028986	10.4464900121011	2.0065756279886e-24	2.24007600014171e-23	44.4707444300454
LCN2	2.72145957087092	5.90666684782609	9.77940778727569	1.02138264427998e-21	9.22524667270915e-21	38.3158984259955
MPZ	1.21248936625145	3.78884166666667	8.26067778006562	4.11219228827205e-16	2.46707503443089e-15	25.6007635406906
IL27RA	1.08942670246883	8.26341793478261	9.1383552413283	2.96120446641035e-19	2.23341394913315e-18	32.7241215184775
FOXA1	-4.52641	11.6258048913043	-20.6656	1.84844085914629e-80	5.42121297689618e-77	172.487949188427
TIAM2	1.06584150319484	6.29190226449275	10.4852695837284	1.38253510069715e-24	1.55867356492655e-23	44.8388355922701
CX3CL1	1.39937642027794	9.64674293478261	9.85414061058524	5.16649273884412e-22	4.77999530998061e-21	38.9885892217872
UCHL1	1.55052054648068	7.1511089673913	9.80928318343993	7.78185714762622e-22	7.10051232181183e-21	38.5842997524879
RRAS2	1.00499134283083	7.82527536231884	9.56528818915455	7.03036882406995e-21	5.98397479096832e-20	36.4124349936573
FOXC1	3.2352562715994	7.51265932971014	20.4695307953941	3.43547756306445e-79	8.81629429621415e-76	169.584133981995
ATP7B	-1.84382	8.48931612318841	-14.0312	2.82632625365473e-41	1.23983927323785e-39	82.8944097767718
CCL18	2.22943772904701	5.42701331521739	9.79659146859458	8.73560535599409e-22	7.9354857503787e-21	38.4701931056292
IGFBP2	-1.44814	10.881752807971	-9.53674	9.06793771865537e-21	7.6485111488905e-20	36.1613722187385
BUB1	1.46626665672161	8.60043115942029	12.5552334086905	6.83133562133989e-34	1.56177416821946e-32	66.0430413078395
ADAMTS13	-1.15363	5.98712934782609	-10.0965	5.50598356733415e-23	5.45549433578041e-22	41.1990993895136
GCM1	-1.14966	2.27368460144928	-7.4111	2.48685096072776e-13	1.1796453378868e-12	19.3135161736779
CTAG1B	1.10751391810248	0.906626358695652	6.01853260476162	2.39239406432904e-09	8.10492576578797e-09	10.3586644078092
COL4A3	1.41838126103279	2.72563922101449	8.82281470025842	4.28694312020942e-18	2.95537079442241e-17	30.0912025845104
CA9	3.62819483603093	3.40568867753623	12.4170113446562	3.12881263122431e-33	6.78294860813464e-32	64.5356716583044
CST3	-1.14124	12.1772411231884	-11.7556	3.81778021944152e-30	6.6142639582392e-29	57.4986428762756
DKK1	1.58643423584694	4.26615344202899	6.41924302960453	2.03009594709382e-10	7.59021485955857e-10	12.7594436702847
ASAH1	-1.00177	12.2771487318841	-10.2732	1.04622552735463e-23	1.1009231202763e-22	42.8392737102065
GRP	-1.70077	5.36740996376812	-7.85278	9.59597868067745e-15	5.12501150661572e-14	22.5060801849824
B3GAT1	1.33259575346212	3.30962807971014	6.86018754635421	1.14382038780322e-11	4.73726700859394e-11	15.5666773577355
FOXM1	1.65236284030731	9.60214981884058	13.3640383496641	7.26057674164034e-38	2.4843273417646e-36	75.1098296258082
BATF	-1.0626	7.61432726449275	-8.60488	2.59221025057238e-17	1.69376436805382e-16	28.3196296664244
STMN1	1.3527535416822	11.7176527173913	15.1251953298119	4.14805439637614e-47	3.18949650777536e-45	96.2192228527923
TNNT3	-1.03165	2.49028360507246	-5.17093	2.76444725268811e-07	7.66429467895839e-07	5.76082061112784
CXCL1	2.18454700032321	3.37900425724638	10.6533406359397	2.71634691052551e-25	3.24601874697839e-24	46.4470073840819
ENPP1	-1.97397	10.3723488224638	-15.6932	3.00025494606106e-50	3.12666162652962e-48	103.396198821268
SALL2	-1.37247	8.58333913043478	-11.5105	4.92906024617754e-29	7.89957898938523e-28	54.9669168686059
SLC22A5	-1.43798	8.98014492753623	-17.9255	2.92537793987624e-63	9.68677566220308e-61	133.14330592326
PDK1	1.11577233534719	8.47818559782609	13.4193912121299	3.82413006048838e-38	1.34204085712524e-36	75.7453807510901
KRT17	2.35603391760523	9.19403460144927	7.65756457690445	4.12684216828585e-14	2.09453818825485e-13	21.0745267974016
TAT	-1.94584	4.68944673913043	-5.45098	6.17763462158024e-08	1.82596161783605e-07	7.20709431094208
KLF5	1.83736988886403	8.30695009057971	11.9125480263683	7.25840375534386e-31	1.32222740991313e-29	59.1420142021687
ASNS	1.11855345963549	9.13045335144928	12.4348844777122	2.57175004676482e-33	5.58118694081202e-32	64.7298790946187
TRPM4	-1.03186	10.0022503623188	-11.6652	9.85183978507535e-30	1.64974119728872e-28	56.560331647899
ASCL1	-1.73311	2.41022835144928	-5.91013	4.55107013561237e-09	1.50674842580426e-08	9.73404379499881
PAX2	-2.3214	3.5340365942029	-10.5027	1.16888307977067e-24	1.32507838916023e-23	45.0047215352529
CDCA7	2.74526025707962	6.46739347826087	15.1722445473829	2.29352481622424e-47	1.81799476745496e-45	96.8072203721129
PLA2G4A	1.84445323835807	5.84100063405797	13.4797718579995	1.89615544877403e-38	6.78189396573709e-37	76.4408099017984
DSC2	2.41694964073495	9.90189755434783	17.1981866269801	6.53617254464424e-59	1.59747169454222e-56	123.197650498756
UBASH3B	1.71640684716938	6.72928423913043	15.3095456457251	4.04180505147911e-48	3.53098968965388e-46	98.5299407151009
GJB1	-1.1852	4.15805751811594	-4.61816	4.32683457871239e-06	1.06332192842908e-05	3.12021951637699
DSG1	2.84803	2.79817264492754	11.6269352345108	1.46923642109044e-29	2.4305740310223e-28	56.1647709427258
YBX1	1.14956354640611	12.3953331521739	17.0863171782773	2.98679799815108e-58	6.9680639661411e-56	121.688791156504
CTSG	-1.47321	3.91190869565217	-7.30453	5.32166325652677e-13	2.44908645273469e-12	18.5681846362197
CDC7	1.20907653961861	7.65450190217391	12.7597148686118	7.03008073721062e-35	1.76224123974279e-33	68.2958515003234
TNFSF15	1.01709257104497	3.54092074275362	6.60976710626294	5.98081889503584e-11	2.33035133640322e-10	13.9512808381427
FGF9	1.51289814027498	2.10533324275362	9.6748757728757	2.6308765183751e-21	2.31810707820776e-20	37.382200149954
CLDN1	1.50716721115834	8.26267282608696	8.69921336652788	1.19514119115433e-17	8.01052845393355e-17	29.0817192199957
FANCB	1.12069258844881	4.6498240942029	12.1685473447563	4.67349952725341e-32	9.27023626033938e-31	61.8578134352562
TAC1	-1.11745	1.80613614130435	-6.54495	9.09640101585305e-11	3.49586508527636e-10	13.5421825069909
GFRA1	-4.31363	10.8032725543478	-14.1403	7.63871889260819e-42	3.60512411184474e-40	84.1919579639848
DSCAML1	-1.3099	3.09354402173913	-7.38513	2.99610005285976e-13	1.40562006593261e-12	19.1309688226934
CYP2A6	-2.4287	3.15474483695652	-7.41001	2.50635843568058e-13	1.18752685632408e-12	19.3058592588643
SLC1A2	-1.37316	7.34886503623188	-7.45558	1.80518895824869e-13	8.65293703311828e-13	19.6274742579666
ABAT	-2.66296	9.52988342391304	-16.2723	1.58775113916356e-53	2.31181070120765e-51	110.884987121509
FOLH1	1.55832703811441	6.05314945652174	11.0889651755963	3.63840434994506e-27	5.08484964631533e-26	50.7113501410434
MAP2	1.87967822779145	7.35719528985507	13.9200096661753	1.06578353523232e-40	4.42925829520637e-39	81.5781224772308
MST1	-1.3217	5.78856440217391	-9.86904	4.50784112274565e-22	4.18760082579042e-21	39.1232042513903
GAL	2.53819775987668	3.58132309782609	11.7957225757273	2.50071391505259e-30	4.37305423134835e-29	57.9174469918692
MALL	1.49386714651551	8.4298455615942	12.4819184821083	1.53361617982502e-33	3.38186253188052e-32	65.2419497022686
FAH	-1.10548	9.91532527173913	-12.9546	7.84839072793933e-36	2.15411044979404e-34	70.4683541255147
C1GALT1	1.21942152109595	7.75936721014493	12.6233549667537	3.21228531613925e-34	7.64174015531158e-33	66.7905336579935
CCNA1	1.27047177593794	3.05450461956522	7.70007088749119	3.01196678144747e-14	1.54970581703497e-13	21.383480604975
COL4A5	-1.18314	9.2144865942029	-7.06435	2.85308543964578e-12	1.23913357469701e-11	16.9244049290791
ACTG2	1.24819935357151	8.0177777173913	5.59714679397841	2.74837438654539e-08	8.40520276415566e-08	7.99060330540821
ACAN	1.01106260162601	5.8919455615942	6.08445905646134	1.6098496407454e-09	5.53049081735327e-09	10.7437261030203
HMGA1	1.15872845279828	10.8271982789855	13.5529159262058	8.08207075359588e-39	2.97356474142157e-37	77.2862320296146
VLDLR	1.14860998234751	8.03792925724638	9.75901497430638	1.22924029944971e-21	1.10298528617581e-20	38.1330837491582
CFB	-1.41607	12.3635587862319	-6.91846	7.72354654127229e-12	3.23468809653856e-11	15.9504925059199
IL32	1.16302443748291	9.78926059782609	8.95734431286306	1.38512437063608e-18	9.92898160934311e-18	31.203969124402
EPHA3	-1.2956	5.89711014492754	-7.89717	6.85670438187288e-15	3.70637548604134e-14	22.8360816690329
PHGDH	2.13378794908133	9.74858451086956	13.6836319463161	1.74646782063958e-39	6.75235110315076e-38	78.8051990578626
SLC7A5	1.9039712960891	10.4572421195652	13.111019667986	1.32816492300857e-36	3.95750738307198e-35	72.2289322090151
STEAP3	1.04080232465626	9.9093964673913	10.6964080645535	1.78425596379952e-25	2.16366065781478e-24	46.8624420782178
PTH1R	-1.08457	4.31366385869565	-7.37173	3.29756147145483e-13	1.5421170161496e-12	19.0370335987881
IFT140	-1.13779	9.73129655797101	-13.9618	6.48118223237363e-41	2.76629254117735e-39	82.0713707297169
LYZ	1.01461456950349	11.1273291666667	6.2662352228792	5.29427537170195e-10	1.90252885316018e-09	11.8257201085269
CISH	-1.29355	9.80437581521739	-12.5492	7.30437115722053e-34	1.66620822064153e-32	65.976715901579
MYBL1	1.02515204246536	7.71231204710145	7.00769539957093	4.20925151912852e-12	1.80559828014435e-11	16.5440074959523
MYBL2	1.73953475298972	9.36184121376812	10.9972162665059	9.12697697311671e-27	1.23112245241844e-25	49.8017996293114
BTG2	-1.44506	11.8388765398551	-12.0245	2.19881091049664e-31	4.16819833725725e-30	60.3243970625921
GLDC	1.49918972924591	4.21673143115942	5.70430688882557	1.49947482020601e-08	4.710046971313e-08	8.57747318722746
BCL2A1	1.54211574301981	5.69521476449275	10.3803276260445	3.77883773283302e-24	4.13757539493664e-23	43.8453204409727
RHOB	-1.76506	12.8832586050725	-19.5579	2.30603372359749e-73	2.78487484385038e-70	156.253360772458
PEG10	1.01831621292359	9.90266920289855	3.46912927296784	0.000542304947554786	0.00104256209132875	-1.44444
MAOA	-1.07693	7.76950036231884	-5.76163	1.07985630870529e-08	3.43659122891328e-08	8.89569873381754
CGA	-2.01227	2.55528360507246	-6.27741	4.93988766525565e-10	1.77891411625502e-09	11.893175923597
CRYAB	2.26736463787572	8.73061277173913	12.1833333850965	3.98344567123296e-32	7.9552665010129e-31	62.0160212436943
GLI3	-1.40675	9.97741376811594	-12.491	1.38730425840059e-33	3.07753655373174e-32	65.3412702824219
SFRP1	3.59147978170607	9.42263596014493	13.8495328634499	2.46198350460616e-40	1.00887268162803e-38	80.7478707072847
SLC6A4	-2.04659	4.13660099637681	-6.77996	1.95464808822229e-11	7.94317601963651e-11	15.0431473152307
COL4A4	1.33734966559758	5.02774121376812	8.82800291475987	4.10526547123038e-18	2.83649237258124e-17	30.1338465387379
S100A8	2.76617741726957	6.27116204710145	10.0585510122895	7.83783800505151e-23	7.66972422515288e-22	40.8503911104209
CENPA	1.79759916212925	6.67541748188406	14.1596298072596	6.05179607822409e-42	2.87600401587825e-40	84.4229220806995
UGCG	-1.40912	8.88813152173913	-9.44755	2.00045139905341e-20	1.64804443108213e-19	35.3809606602455
TRIP13	1.17549899306331	8.29009619565217	10.7919209287319	6.99146677763389e-26	8.78426027814099e-25	47.7886184255662
AIM2	1.33424397454065	4.19829519927536	7.58454027604159	7.06390951760487e-14	3.51909882058791e-13	20.5473461413989
IVL	1.29930967653713	1.70441947463768	6.14582079937496	1.10957584402321e-09	3.866190101459e-09	11.1056489464959
POU2AF1	1.34339127570174	6.04309954710145	6.20685070121219	7.6379521181556e-10	2.69984774424474e-09	11.468976318526
GDF15	-2.81398	7.50601657608696	-15.3535	2.31274431547182e-48	2.09165818487386e-46	99.0839546468941
CCDC40	-1.76816	7.18294510869565	-15.4012	1.2608361818349e-48	1.16598949608426e-46	99.6860160430494
TCF7L1	1.7146810148927	8.65956494565217	13.1213399102236	1.18060273392189e-36	3.54353422915443e-35	72.3456567623131
NLRP12	-1.11984	3.29650262681159	-8.99627	9.96213603618909e-19	7.22950345786363e-18	31.5286610590912
ABCC6	-1.39936	5.45004592391304	-7.82968	1.14232843745586e-14	6.06621904318904e-14	22.3349638908558
RLBP1	2.06301907958529	0.599055797101449	16.5661127584892	3.24161433346999e-55	5.36696308597894e-53	114.748459632653
VIPR1	-1.29539	7.76424791666667	-11.1951	1.24666356679564e-27	1.79985956584491e-26	51.7707567313149
KCND3	-2.11047	4.7475393115942	-10.0542	8.15833777585092e-23	7.97574640658188e-22	40.8108167641246
PRRT2	-1.42276	6.65273242753623	-10.7284	1.30493433510024e-25	1.60037645756319e-24	47.1716967364579
EFNA5	1.74536210437332	7.87448586956522	10.3136718961759	7.12671355842273e-24	7.58876708269806e-23	43.2185352012629
HTRA1	-1.03086	11.9493518115942	-9.27046	9.44937847352741e-20	7.4015925242853e-19	33.8500290068431
SSTR2	-1.06054	6.29419438405797	-5.86396	5.96598543241356e-09	1.94910377032862e-08	9.47126863487395
CIB2	1.23975556798686	6.00536530797101	9.54707997333655	8.27019534197116e-21	7.01020274032485e-20	36.2522114663648
F7	-3.64286	5.5505231884058	-16.3415	6.37271904638622e-54	9.61999426634626e-52	111.791274515294
MAGEA3	1.60051396782775	1.43027001811594	5.73644371152269	1.24784697907135e-08	3.94734953472031e-08	8.75551779793447
VAV3	-1.95081	11.3305495471014	-14.1667	5.55695372486292e-42	2.65312232491711e-40	84.5075278705083
PTTG1	1.07665347703934	8.43351277173913	9.46424277943422	1.72591166132239e-20	1.42759735725015e-19	35.5265514357085
CA8	-1.20692	7.18321322463768	-5.33562	1.15504856064201e-07	3.32303068245241e-07	6.60254988766817
CENPF	1.29907503294297	10.8232230978261	11.661277587517	1.02638167393879e-29	1.7172901959176e-28	56.5197854741352
CRAT	-1.57966	10.5044595108696	-10.9088	2.20081561447847e-26	2.88892228678025e-25	48.9314317691093
GPT2	1.26361934064293	9.40167327898551	11.6783674010999	8.58332110248589e-30	1.44320706170381e-28	56.6967558529491
TNXB	-1.12912	8.27890851449275	-6.97866	5.1322311768039e-12	2.18372447792299e-11	16.3501216815999
CACNA1D	-2.26508	7.93680742753623	-13.2139	4.09499230206975e-37	1.28547694130722e-35	73.3951163378181
GLS	1.04692122274432	10.1320796195652	13.2963488191263	1.58618468065916e-37	5.26931577571723e-36	74.3352047998593
SCNN1A	-2.30465	10.5947633152174	-14.092	1.36391922138681e-41	6.2642643434164e-40	83.6170085393741
PERP	1.16170376668904	12.1128268115942	10.3841165734782	3.64462776601885e-24	3.99647119229825e-23	43.8810488051507
S100A9	2.50255905621441	8.10528061594203	9.13556223150187	3.03313782587126e-19	2.2834733980615e-18	32.7004667826704
DDC	1.4962991919644	1.3945722826087	7.9899250000597	3.37897633842688e-15	1.87588924358853e-14	23.5310358527493
NR2E3	-1.36295	2.65843677536232	-10.6267	3.51972793481823e-25	4.15048905811708e-24	46.1909160810593
TTC8	-1.05096	9.07536911231884	-16.1903	4.6651537030764e-53	6.38504036827723e-51	109.814993996309
TMPRSS6	-3.53375	5.26341775362319	-14.4983	9.91786684829815e-44	5.68753649149612e-42	88.5008020215978
SLC18A2	-1.44314	3.10683143115942	-8.21906	5.70673674615402e-16	3.38024539522626e-15	25.2786232628817
CYP2B6	-1.52822	1.79653378623188	-9.24822	1.14638460799982e-19	8.91825540062002e-19	33.6595170807214
MMP11	-1.02755	12.2972101449275	-6.08196	1.63429344470183e-09	5.60602245943668e-09	10.7290745990938
PRLR	-1.14574	11.8500494565217	-8.85807	3.19266671920381e-18	2.23034379387036e-17	30.3814427915272
CEACAM7	-1.5101	2.76983043478261	-8.11286	1.3082941845277e-15	7.55110475354332e-15	24.4632155157861
ATP1A2	-2.21343	4.53549692028986	-10.7838	7.57647243124813e-26	9.45562182453034e-25	47.7091754361048
IGFBP4	-1.3435	13.5344629528986	-13.6864	1.69131508940961e-39	6.57626870939e-38	78.8370153883441
GJB6	2.12027640784665	2.04279800724638	10.4533889906669	1.87806127028391e-24	2.09888937827592e-23	44.5361470592121
SERPINB3	1.53304471296089	0.816835326086957	8.40086300447392	1.34965722834023e-16	8.35851067807691e-16	26.6963180838253
E2F3	1.20470179010963	9.08676567028986	16.8935864183749	4.03864475127944e-57	8.20924522215514e-55	119.102738052608
GLP1R	1.19772004176923	2.05746793478261	7.32476876392885	4.60918835769602e-13	2.13219100909192e-12	18.7089742861552
PTX3	2.32349279480867	4.49843070652174	11.4854585682808	6.38449449814939e-29	1.0121519076989e-27	54.7108971326522
GPSM2	1.13831285398176	9.05677346014493	14.2776847738784	1.45471351487998e-42	7.26648867651725e-41	85.8368292514461
CHI3L1	2.53972907436411	9.12938922101449	11.6083950967399	1.78256905783508e-29	2.93473478407011e-28	55.973451838285
DUSP4	-1.54224	9.47186621376812	-9.23466	1.28951235197142e-19	9.96750323267062e-19	33.5435374781885
MLPH	-4.19881	11.7486320652174	-22.9263	1.92682846495195e-95	3.95577883854636e-91	206.768609806331
TPSAB1	-2.26999	7.79549030797101	-12.2549	1.83543080705512e-32	3.73083113552887e-31	62.7833887782349
FOXJ1	-1.64676	4.39187726449275	-6.20062	7.93610699391637e-10	2.79993601280466e-09	11.4317116822465
CYP21A2	-2.57878	6.55219528985507	-13.932	9.23495874706441e-41	3.86137888141003e-39	81.7202264053308
YES1	1.01000633748538	10.4673158514493	14.0125429063926	3.53444392923156e-41	1.52762387088682e-39	82.6726831397918
TPX2	1.42321909450287	10.2299355072464	12.4881977639753	1.4311846870399e-33	3.16277950752735e-32	65.3104237394857
THRB	-1.07153	8.64846059782609	-9.33399	5.42929687334149e-20	4.32196451375343e-19	34.3963729338385
DSC3	2.56436263891996	6.62919121376812	9.27456914267969	9.1175457407627e-20	7.15258746877563e-19	33.8852720175014
FUT8	-1.1158	10.1116500905797	-12.1351	6.70718681539821e-32	1.31517235262775e-30	61.5000627607949
CTNND2	-1.63049	6.8298768115942	-6.95008	6.23385841771904e-12	2.63010919267924e-11	16.1599818218035
SPIB	1.89175146067975	3.98935335144928	8.66901590784969	1.53248639014601e-17	1.01686960535545e-16	28.8369737228421
SERPINB2	1.61698354093633	2.62281829710145	7.1436683430023	1.64751767788824e-12	7.28014161150357e-12	17.4617394689511
PROX1	1.15362759503741	2.75411132246377	7.41227519786084	2.4659758030723e-13	1.17028393983066e-12	19.321776776022
TET1	1.11041756047836	5.94368849637681	11.823983800348	1.85555508985601e-30	3.28401258575377e-29	58.212825742994
WWTR1	1.21743528007757	8.63589963768116	12.2683646597076	1.58498967206424e-32	3.24101971787637e-31	62.9286761258729
WFS1	-1.30063	10.7528364130435	-16.8526	7.01595398761159e-57	1.30943213968787e-54	118.554347291323
TGM1	1.53512782128738	3.80804121376812	10.7622572048201	9.35932171244535e-26	1.15960696895898e-24	47.5002594235022
MRAS	1.43285317371521	9.09906422101449	15.1934743288499	1.75475151566483e-47	1.41274700457251e-45	97.0729301812668
WNT10A	1.44314200790632	4.15177291666667	8.9880612582092	1.06802501244673e-18	7.72878163748023e-18	31.460086694032
CCKBR	2.75675451878372	1.24348958333333	15.5625620795037	1.60655041607696e-49	1.56315071289384e-47	101.730763084809
CALB2	1.91297529400065	6.1955339673913	9.06446137211936	5.57632124320444e-19	4.11657228058206e-18	32.1003884205042
BMPR1B	-2.79906	8.80424864130435	-8.49561	6.29882419550208e-17	3.9911994053598e-16	27.4459754609099
SLC40A1	-2.12983	11.641119384058	-11.6498	1.15729624913475e-29	1.92538833020555e-28	56.4009715995557
PLCB4	1.27463545660227	7.89254791666667	7.78243199251013	1.62922161811345e-14	8.5500817535453e-14	21.986481167731
SLC6A2	2.63143992690385	1.46621403985507	16.2517475378202	2.08030313123228e-53	2.96587661695825e-51	110.61674688311
DSG3	1.95643886775565	5.67335751811594	6.20301165134528	7.82025002780936e-10	2.76190836179126e-09	11.4460227393151
CCNO	-2.01041	6.14456032608696	-8.22966	5.25049111160673e-16	3.11719440489549e-15	25.3605333698803
PRAME	3.71875	4.83986893115942	9.91075158708782	3.07433036720621e-22	2.88332583091564e-21	39.5010146331102
CNGB1	1.26408047537356	0.873272463768116	10.8833716626314	2.83334857706995e-26	3.69090395223643e-25	48.6816363392368
LY75	1.13550091743118	8.51827536231884	8.30119039822655	2.98510216860572e-16	1.80725884758111e-15	25.9157019740352
ADM	1.02687964744784	7.05638342391304	6.90454731934523	8.48495177502142e-12	3.54129009841817e-11	15.8585845507535
THBS4	-1.90152	8.9303356884058	-8.92704	1.78876215590446e-18	1.27467153976808e-17	30.9520530589751
BBS4	-1.01149	8.6633018115942	-15.6199	7.7035123521887e-50	7.71478578489922e-48	102.460256603273
GRIN1	-1.29157	4.21361766304348	-8.14692	1.00364931458065e-15	5.84039694680862e-15	24.7237109319893
ECM1	-1.45506	10.2417004528986	-8.97205	1.22313068034225e-18	8.80465388058426e-18	31.3264956176597
PTK7	1.0353	11.2510120471014	9.5702857683025	6.72354527367694e-21	5.73708996128793e-20	36.4564564711408
CDCA8	1.51253054871829	8.50382898550725	14.779798602529	3.09770790480954e-45	2.06480335343311e-43	91.9395653599939
REEP1	-2.45373	7.80905760869565	-14.3296	7.75143498355724e-43	3.96850274843965e-41	86.4612364260634
APOBEC3B	1.08504139131298	7.31787807971014	6.52614694497548	1.02658689196892e-10	3.92766099368653e-10	13.424216539208
MLXIPL	-1.1651	4.48675969202899	-6.55712	8.40978119411684e-11	3.23987254485305e-10	13.6187397618705
TUBA4A	1.17818286218641	9.27568614130435	9.50989530493995	1.15138862027737e-20	9.64029705313798e-20	35.9258077082864
LRP1B	-1.19959	3.70738115942029	-4.25667	2.25134743904922e-05	5.10720032305861e-05	1.54859464742157
IGFBP5	-1.06413	13.7234730978261	-6.36723	2.81858414403226e-10	1.03887850048442e-09	12.4396774575771
MSLN	4.09826843191367	3.62902155797101	13.8189335378644	3.53801750314281e-40	1.43832671959449e-38	80.3883170066075
B4GALNT1	1.00792598145247	5.46880751811594	6.99946059530225	4.45303105513933e-12	1.90499536490957e-11	16.4889452606539
OCA2	2.70442759503742	1.39522400362319	15.4303486503027	8.70245766094022e-49	8.19547962289462e-47	100.053966754658
EPHB6	1.67901504437981	6.13619628623188	10.3391245718842	5.59558777101721e-24	6.03664828896391e-23	43.4574829292098
E2F2	1.29780758310335	7.21987210144928	11.1382964713774	2.21349697677439e-27	3.14702859648049e-26	51.2028895608691
CCNB2	1.39371228214116	8.52731585144928	12.3017051211967	1.10288198347985e-32	2.28708758796377e-31	63.287839978067
LAMP3	2.18599567638794	6.95299990942029	12.525603078699	9.47613033604678e-34	2.13550994290934e-32	65.7188552859527
CACNA1F	-1.79149	3.42212309782609	-10.1442	3.52497846447937e-23	3.56140786790164e-22	41.639512995602
RYR3	1.09193431292111	3.39393442028986	8.58201823301674	3.12388024086196e-17	2.02696780483237e-16	28.1360248862569
FABP4	-1.28554	7.67274384057971	-4.32713	1.64765802439245e-05	3.79986736023108e-05	1.84523859217984
FBP1	-2.4535	10.1843832427536	-18.1756	8.87161042216371e-65	3.37285485124113e-62	136.61549173549
AQP5	3.26330108152458	4.39351956521739	10.896018524757	2.49946298870255e-26	3.27048917514745e-25	48.805611132115
GJB3	2.98658392382088	3.98861739130435	13.7108081852279	1.26843564269921e-39	4.96965338637686e-38	79.1222953757616
IGF2BP3	2.20262234156286	3.61903949275362	14.8529325560723	1.24962734405546e-45	8.58021718175871e-44	92.8402635215597
SLPI	2.82523707018721	8.1463759057971	11.2647876612041	6.14104641806183e-28	9.09636962213632e-27	52.4711843212643
LGR5	1.44298589045523	3.54869538043478	7.33789992210343	4.19800083223744e-13	1.94856335260761e-12	18.8005104676309
ABCG1	-1.03596	9.79286096014493	-11.4071	1.43155949600163e-28	2.20645018415266e-27	53.9119094519776
ULBP1	2.13854243554361	3.91954266304348	13.0050850136168	4.43198693177244e-36	1.2515638474455e-34	71.0346657621501
PIP	-3.92088	8.37416884057971	-10.036	9.66413343953067e-23	9.38527244624242e-22	40.6435653049796
IVD	-1.34215	10.6794	-17.7429	3.69605572824451e-62	1.09971049421536e-59	130.624089126591
COL11A2	2.12638660898535	3.53606612318841	11.3222131004702	3.41845272470053e-28	5.15277785889148e-27	53.050723112432
CYP24A1	1.20170575072723	2.35523278985507	5.50510653735131	4.58710836534008e-08	1.37359006330851e-07	7.49493369755333
CDC45	1.33610613112552	7.17594864130435	10.3044800335907	7.77629927687332e-24	8.26332423158433e-23	43.1323618992484
ROR1	1.11765809651674	5.0767660326087	7.34738694475205	3.92358743597739e-13	1.82614486648415e-12	18.8667361732472
S100A1	1.82788630068869	8.48837708333333	7.68560310233824	3.35332162158781e-14	1.71937294933061e-13	21.278150218754
VANGL2	1.29647365058052	9.17915335144928	7.48088669639045	1.5032828741348e-13	7.25320738096062e-13	19.8068629818896
SFTPA2	-1.2336	3.04095797101449	-6.05661	1.90404970603582e-09	6.50093804505496e-09	10.5805587464926
TTK	1.78002229183759	7.78207264492754	15.0043760919119	1.88929806805037e-46	1.36095752059909e-44	94.7147783460402
MFGE8	1.62254161756295	11.0035884057971	14.0755387429339	1.6624002134858e-41	7.53401244654824e-40	83.420739942697
ID4	1.72396068223068	7.54320126811594	9.82404920825403	6.80143037371018e-22	6.23641650613087e-21	38.7172117293983
LIPE	-1.36702	7.56413668478261	-8.5512	4.01454423292995e-17	2.57961167768551e-16	27.8891764459164
EBF4	-1.54257	8.08419121376812	-11.9428	5.26207818443917e-31	9.68014920488675e-30	59.4604401650294
MSX2	-2.38539	7.27255652173913	-14.0621	1.95206224248935e-41	8.73111935475084e-40	83.2614417077572
CXCL14	-1.93172	10.6727136775362	-8.19518	6.88233545717624e-16	4.04391376462016e-15	25.0945053302004
AMBP	-2.0876	3.31677626811594	-10.1788	2.54676723838786e-23	2.60384120538361e-22	41.9605423926676
RAPGEF3	-1.42968	7.85512971014493	-13.1353	1.00660323437899e-36	3.04801834834818e-35	72.503682231199
EDAR	1.40172455185102	1.70438405797101	9.17816414509678	2.10188319828745e-19	1.60355488892015e-18	33.0619481411197
KRT16	4.19810405509558	6.07806014492754	14.229781875926	2.59664585154556e-42	1.27533826153661e-40	85.2621365284118
PLAGL1	1.10430178513711	7.41048143115942	9.25702850695184	1.06196723435569e-19	8.28980506514153e-19	33.7349225271504
AHNAK	-1.03531	14.759610326087	-11.7515	3.9825366157697e-30	6.87071232955898e-29	57.456822377472
FGF14	-1.09654	6.55217880434783	-7.53258	1.03262842953362e-13	5.07052419476804e-13	20.1750292529291
IGF2BP2	2.3384040749857	5.34669211956522	13.108594328276	1.3654256258545e-36	4.0626359563468e-35	72.2015107216398
CBFA2T3	-1.54266	7.3105481884058	-9.85015	5.35850353316506e-22	4.94872143661173e-21	38.9525703177287
LRIG1	-1.1764	11.6486348731884	-12.8562	2.38135750091335e-35	6.20422201697347e-34	69.3684739150758
KCNJ10	1.0025769473658	3.67712807971014	6.78007120882414	1.95323248120924e-11	7.94056689885657e-11	15.0438550029281
CAMK2B	-1.53655	5.51895960144927	-7.4976	1.331708165924e-13	6.45724342145011e-13	19.9256620999008
INPP4B	-2.35699	8.62922246376812	-16.0471	3.04312663223323e-52	3.92926979621058e-50	107.953306920502
CSTB	1.02588473931527	11.4207357789855	12.9491591287176	8.34930498323337e-36	2.28548308407708e-34	70.4070431629247
CEACAM19	1.25928820268018	5.43730398550725	9.30240201640446	7.15429886045654e-20	5.6578488291669e-19	34.1243405295698
CCL7	1.81918640511175	1.8925402173913	9.95025981626751	2.13692593123888e-22	2.032009697468e-21	39.8600845787418
KDM4B	-1.46542	11.1685835144928	-15.8884	2.40394555853844e-51	2.86936059981362e-49	105.901668403627
MMP12	2.85994854429278	4.44211304347826	11.6128685711066	1.70136971145836e-29	2.8078070881222e-28	56.0195926143495
SLC19A2	-1.11729	9.92684673913043	-11.0633	4.70874239511898e-27	6.53178928187789e-26	50.4563059860217
MSMB	-1.70876	4.35605516304348	-6.08524	1.6022584380885e-09	5.50625472613941e-09	10.7483215949818
FGF21	1.05898919221302	0.314663496376812	11.9283749952313	6.13410950163753e-31	1.12140042803756e-29	59.3086293967772
SERPINB4	1.55247834961836	0.841267663043478	9.21794694576072	1.49041200503817e-19	1.14642781803798e-18	33.4008109301948
DNAH11	1.37331596926979	2.87716739130435	6.33431268192242	3.46485681144822e-10	1.26684791342889e-09	12.2385746586953
MAGEA4	2.03084944929266	1.05037708333333	9.08012430343557	4.87796940904738e-19	3.61925232987866e-18	32.2322343915669
CFD	-1.6755	7.94534067028986	-9.28173	8.56654389961276e-20	6.72547404432314e-19	33.946727988833
ATP2B2	1.13834065040651	2.88209266304348	6.24008481683855	6.22391793006901e-10	2.22027862909325e-09	11.6682354421443
CLEC4D	1.16995459585789	1.18804076086957	10.1318477816668	3.9554019977295e-23	3.96119039089691e-22	41.5257346376855
SLC22A4	-1.16734	6.00540797101449	-9.85944	4.92208700895481e-22	4.56415746584654e-21	39.0364245575326
FSCN2	-1.32335	3.78527798913043	-10.5664	6.31730243490347e-25	7.32735700500385e-24	45.6128285053846
CLDN5	-1.03092	6.96916847826087	-7.11963	1.94689787667908e-12	8.55884655422301e-12	17.2983361374278
ATP8B1	-1.23457	10.6934202898551	-13.1283	1.09021053119222e-36	3.28664055879239e-35	72.4246023725647
LPIN1	1.29822765470773	9.15077	15.0458616998277	1.12355461636492e-46	8.33866589596599e-45	95.2304637787632
PLIN1	-1.79608	6.93854	-6.88007	1.00070066578446e-11	4.15878232156983e-11	15.697317491473
CNGA3	-1.35711	2.29966902173913	-8.04571	2.20019137076291e-15	1.24161431670595e-14	23.9524774692815
KRT15	1.41332910171303	9.60391793478261	5.3486488699348	1.07686550226093e-07	3.10419106450672e-07	6.67021976600956
LIPG	1.73649689714328	5.26705280797101	10.7122410467571	1.52829316406723e-25	1.86428156020797e-24	47.0155112333854
SLC22A18	-1.23412	8.44542400362319	-11.9454	5.11754213521895e-31	9.43116158312792e-30	59.4880146232818
ZFP57	1.69517695979712	2.68912201086957	7.17636207995126	1.3117686464635e-12	5.84304845126833e-12	17.6847994075288
RIPK3	-1.16903	7.12924057971015	-9.2402	1.22904602431512e-19	9.52522267995067e-19	33.5908806254254
CRHR1	1.80031804778598	2.88785923913043	9.10300209425056	4.01062940293074e-19	2.99411715062429e-18	32.4251648004319
BHLHE40	-1.19828	12.9260843297101	-13.0945	1.60291823206137e-36	4.72814817589366e-35	72.0425806011914
SCN2B	-1.4828	3.25555670289855	-8.3959	1.40433182963478e-16	8.68925029005488e-16	26.6572600492097
PCDHA4	-1.17886	4.91226096014493	-5.28545	1.51069396178343e-07	4.29981242692554e-07	6.34347645065712
CLSPN	1.29786677606224	6.57669673913044	9.0274090640812	7.64671751331338e-19	5.58474245991902e-18	31.7892733458114
SEMA3E	-1.36404	6.51671059782609	-5.951	3.57547444955594e-09	1.19318092407971e-08	9.96832151387152
PLOD1	1.01513601601153	11.686152807971	14.2703639074285	1.58953964494282e-42	7.91998377831341e-41	85.7489146239182
SERPINB5	2.93153494691828	6.66194864130435	10.8995619013493	2.41313224046711e-26	3.1595411286218e-25	48.8403669664379
FOXG1	1.63064208995301	0.662335960144928	12.6052233867116	3.92791112022229e-34	9.20548119842051e-33	66.5912820341916
IL1R2	1.60667689764053	3.21408233695652	9.60786749436308	4.80391141213862e-21	4.15085443144806e-20	36.7881202428558
ETV4	1.31330279456004	6.91100244565217	7.37777100630731	3.15814470754151e-13	1.47927699853587e-12	19.0793588159575
CHRM3	2.58120423659282	3.0584902173913	15.473452513328	5.02185403457786e-49	4.81769454812539e-47	100.59962332876
LRAT	1.34329255612739	4.33930190217391	6.55917304289489	8.29928967320415e-11	3.19910659014047e-10	13.6316412909682
PKP1	2.2296674796748	7.53738070652174	8.57271892651214	3.36975988029137e-17	2.17962099377384e-16	28.0614649472405
RAD54L	1.4015	7.02857916666667	11.9396114050308	5.44272854746526e-31	9.98563155312438e-30	59.4270218831956
CCL8	1.21166902115809	5.47342346014493	7.12852098889759	1.83042131597113e-12	8.05542328336278e-12	17.3587080530709
PDE6B	-1.11186	6.59309121376812	-7.14306	1.65452190906345e-12	7.30951900001562e-12	17.4575874152016
PRKD3	1.19508339424679	9.37489456521739	13.237262517528	3.13037790053469e-37	9.97929476676665e-36	73.6613581611644
MAML2	1.55070064145594	7.70439121376812	12.5292186304718	9.10545982768524e-34	2.05423176112503e-32	65.7583823504649
ITGB5	-1.05604	12.1280285326087	-12.8729	1.97480690060486e-35	5.22458578214148e-34	69.5539698820139
CXCL5	2.81758326993361	2.3269696557971	14.4904520284625	1.09195097507061e-43	6.19274959066286e-42	88.4053594410125
DGAT2	1.56997224832798	8.79758460144927	10.4253777041935	2.45656885300403e-24	2.7246547029807e-23	44.2708186314964
MELK	1.56263198826483	8.13230543478261	12.2395864940619	2.16628266432288e-32	4.38597466455115e-31	62.6192550866681
EEF1A2	-4.01861	8.92809384057971	-14.4159	2.71274416567077e-43	1.4579224534351e-41	87.502673869562
TNFRSF21	1.38729310061906	9.5678588768116	13.1900969828312	5.3777319337937e-37	1.67280055455734e-35	73.1250228808219
COTL1	1.03237140299843	11.0120661231884	10.821249844522	5.23661174417125e-26	6.65270043984132e-25	48.074353323516
NFIB	1.75273763954153	10.4199653985507	13.3690417880403	6.85229711598322e-38	2.35246922727651e-36	75.1672004509977
EGOT	-1.22172	3.62359773550725	-7.31214	5.04177909540723e-13	2.32288430944144e-12	18.6211032001518
SCUBE3	1.00099668083837	5.99281277173913	4.7236699585195	2.61463953318984e-06	6.57986634179793e-06	3.60216545376003
ULBP2	1.53195320355038	3.89819547101449	10.4280344867651	2.39485245033441e-24	2.65907630099326e-23	44.2959591507683
TFF3	-6.24366	9.90888650362319	-21.0927	3.05530902919452e-83	1.04542490615606e-79	178.852609097148
SYTL2	-2.00819	10.3074599637681	-15.13	3.90551293530372e-47	3.01429250232276e-45	96.2790096919655
SNCG	-1.18255	7.34076766304348	-6.09542	1.50669635109095e-09	5.19001276642572e-09	10.8081128128392
APOD	-1.07223	10.9707024456522	-4.5425	6.17089914903721e-06	1.48678041931386e-05	2.78106004830119
TSC22D3	-1.30974	11.5318405797101	-15.7233	2.03450860355831e-50	2.141972391336e-48	103.781751158046
QDPR	-1.00583	10.0410136775362	-8.90524	2.14909177367579e-18	1.51879015881459e-17	30.7712835505053
INSM1	-1.16492	3.38899048913043	-4.27304	2.09468739320512e-05	4.76603482018189e-05	1.61709339103617
KIRREL3	1.50925032197111	1.94351123188406	9.68123554308149	2.48430084509593e-21	2.19460827667037e-20	37.4387653397174
RRM2	1.04710018895602	9.67919864130435	8.57707422069782	3.25231046131282e-17	2.10431559315324e-16	28.0963760051016
CDCA5	1.1803153974292	8.77171884057971	10.5758652881399	5.76583726678206e-25	6.71046706842606e-24	45.703101672496
ASS1	1.46420225752717	10.1916240942029	8.85591918770602	3.25079042821675e-18	2.26925288987725e-17	30.3636744428664
FZD7	1.06747276795703	9.60759583333333	10.0081296008536	1.251671703069e-22	1.2075573338349e-21	40.3881841622781
CYB5A	-1.33531	10.6852826086957	-12.8854	1.71413604323388e-35	4.57623055495339e-34	69.694244348494
PPP1R1B	1.21278613410903	8.64423487318841	3.97575621495715	7.472160560975e-05	0.000159678834513185	0.412909875749272
CCDC88A	1.07854124462344	8.87553532608696	11.1066683292685	3.04469119326592e-27	4.27255708802115e-26	50.8875449381616
TFF1	-6.90526	8.49030253623188	-18.5929	2.45647017031516e-67	1.32714033148869e-64	142.46551934017
P2RY2	-1.15472	7.05222336956522	-8.21457	5.91138933482353e-16	3.49843825436515e-15	25.2439891911375
MMEL1	-1.80691	4.03305760869565	-11.7863	2.76244058424671e-30	4.81025489351866e-29	57.8189160155547
ALOX15B	-1.26767	6.74029320652174	-4.89894	1.10753322398537e-06	2.90021136331883e-06	4.42583373138546
CNTNAP2	-2.14257	7.48528115942029	-7.54633	9.34156139890479e-14	4.60461597885991e-13	20.273293289859
PAH	-1.14219	2.88491041666667	-4.88046	1.21412308257068e-06	3.16801561834979e-06	4.33762418054895
EVL	-1.64482	11.7357669384058	-14.662	1.3286027726081e-44	8.29064283332654e-43	90.4950033845577
TRPM8	2.29989102707541	1.76198097826087	13.2903587961271	1.69952472092026e-37	5.62761976136983e-36	74.2667930227117
PDE7A	1.20133595385495	9.70848496376812	15.4557695991167	6.29319896291757e-49	6.00927324226501e-47	100.37565504371
MUC5B	2.32250421173018	8.15544248188406	6.77565682288349	2.01135632767218e-11	8.16070067334189e-11	15.0152117636959
RBM38	1.08982550408989	9.18712210144928	12.1488112955021	5.78302185109217e-32	1.13721684485558e-30	61.6468697599385
ABCA3	-1.0661	10.7567400362319	-10.1772	2.58450809800263e-23	2.64111255609727e-22	41.9460135130768
FPR2	1.31215253225927	2.23059365942029	9.55950949687972	7.40246709150422e-21	6.29025866674593e-20	36.3615572933886
TRPV6	2.23787069441336	6.17587355072464	9.01901259779218	8.21266489997659e-19	5.98955631959217e-18	31.7189238220123
SPEF2	-1.47442	7.6691955615942	-14.1723	5.19491415793095e-42	2.49185952482062e-40	84.5743458581615
GRPR	-3.67032	5.71849737318841	-13.1331	1.03263316297178e-36	3.11764100526626e-35	72.4783787060118
LPAR3	1.34309162626488	3.2881178442029	6.37789043665297	2.63573257232892e-10	9.74632379501311e-10	12.5050277895015
GRIA2	-1.52358	3.7266410326087	-4.39199	1.23122451852973e-05	2.87500447741304e-05	2.12246206678306
GRIA1	-1.47334	2.09500615942029	-6.70595	3.18870250773885e-11	1.27114684434716e-10	14.5651954861383
DIAPH3	1.42617323537455	7.14827309782609	12.1591665538551	5.17164454333997e-32	1.0218851056282e-30	61.7575167052433
LIN28B	1.5487633972303	0.487658152173913	12.6975427010347	1.40753688504686e-34	3.44829740453604e-33	67.6080217523762
GADD45G	-1.31724	7.33706539855072	-9.80781	7.88713546724448e-22	7.19337588371964e-21	38.5710366130486
NDRG2	1.01598839909499	10.1515994565217	8.70709342840155	1.11992791423537e-17	7.51867890099808e-17	29.1457078304216
LIMA1	-1.03191	11.2674321557971	-13.6111	4.09147336295132e-39	1.55264229466526e-37	77.9611438451555
KRT4	1.47902189154919	1.96150190217391	5.85358614994437	6.33858091065408e-09	2.06557247770997e-08	9.4124784075361
ACSL6	1.12432531016135	3.50746277173913	7.06584473654261	2.8237720464539e-12	1.2269214838878e-11	16.9345084964853
COMP	-1.35597	10.3316009963768	-6.60797	6.0511538347846e-11	2.35686185217469e-10	13.9398721585553
PLA2G7	1.20539141244622	6.64304637681159	7.98480075998194	3.51434179019368e-15	1.94787896740487e-14	23.492455210447
EXO1	1.46863772904701	7.6125169384058	11.4405373023857	1.0149699105968e-28	1.58338391068027e-27	54.2521899431455
NCAPD2	1.02138356082642	10.7547	14.8510927385223	1.27854071023099e-45	8.74948026034738e-44	92.8175685122989
CIRBP	-1.12626	12.1692081521739	-15.8234	5.5846001172333e-51	6.33435582358009e-49	105.065
ATP11A	1.21220872927078	8.97919266304348	12.5000738209283	1.25570082229663e-33	2.79908120323017e-32	65.4399999721131
DNAH5	-2.49332	7.45281086956522	-13.576	6.1731913083084e-39	2.29178331934125e-37	77.553353057534
PRG2	1.22688474180154	2.97129565217391	9.28247518294892	8.51119820388513e-20	6.68713735651595e-19	33.9531181530958
PCK1	-1.15655	3.24825054347826	-4.74182	2.39522156015648e-06	6.04993831570035e-06	3.68611127106907
CCDC65	-1.52935	3.81710199275362	-9.49614	1.30094359197394e-20	1.08306455568633e-19	35.8053509295985
ESPN	-1.19843	8.02332364130435	-6.7688	2.10498096121931e-11	8.51867911173515e-11	14.9707716895622
CHST15	-1.10714	10.3288925724638	-13.1519	8.33001852973771e-37	2.53731870052693e-35	72.6913017256226
ANKRD1	1.3239764650307	2.18706105072464	7.63184210388774	4.98956923296618e-14	2.52056733151564e-13	20.8883114954597
GCNT2	1.82772900723502	8.20988514492754	12.8795065728566	1.83235655228687e-35	4.86653040342166e-34	69.6281568113853
CHST3	1.34519657392904	8.62159619565217	11.7127180838929	5.9883577515385e-30	1.01941114957782e-28	57.0530784106118
SERPINE2	1.26018876457572	9.38522001811594	9.84843085618093	5.4434651718198e-22	5.02266696527912e-21	38.9370426886507
CELSR1	-1.86848	11.6880133152174	-15.1954	1.71352926321858e-47	1.39046465509397e-45	97.0965201792608
SLC16A10	1.98706671390566	3.71993632246377	13.9482069244469	7.61783311911202e-41	3.2047974167084e-39	81.9111266048348
RCAN1	1.07013347505033	9.7728803442029	9.26905400354992	9.56564576999881e-20	7.48695034914508e-19	33.8379727961081
ITGB8	1.74605737550036	8.60384773550725	10.4736953637964	1.5452951519908e-24	1.73644824687308e-23	44.7288575722321
CNGA1	2.03258577360085	3.41498949275362	11.7354537997399	4.71663953585481e-30	8.08960815965741e-29	57.2893656334753
ANLN	1.56683759230251	9.32323586956522	12.8487159561612	2.59110474921787e-35	6.70811860043415e-34	69.2848295585107
ADORA2B	1.21616201486786	5.18475543478261	9.54102848970583	8.72839310421687e-21	7.38030932576492e-20	36.1990185574259
SLC39A6	-2.22234	13.6337716485507	-13.7462	8.35594595705028e-40	3.31813482588476e-38	79.5361570614801
PSAT1	3.74933367643767	6.41784547101449	18.2945174356947	1.6689875139463e-65	6.99271707373827e-63	138.274940490124
GLS2	-1.7209	5.67125969202899	-12.5724	5.65307188489589e-34	1.30695456978505e-32	66.2305904370669
ELOVL5	-1.23914	12.4669182971014	-11.7115	6.06489974895935e-30	1.03073172058059e-28	57.0405072420701
KCNH1	-2.69398	5.39290009057971	-12.9846	5.58996785058825e-36	1.56564856715657e-34	70.8046289164091
EPHB1	1.81467454066284	5.19686240942029	12.6744645116464	1.8201248018309e-34	4.3961367272457e-33	67.3533365834592
TP53BP2	1.02108189005744	10.1878685688406	13.1012065373921	1.48545699889265e-36	4.40699887099223e-35	72.1180053446577
SLC5A6	1.12805699758832	10.8370517210145	12.8308359908839	3.16770516007332e-35	8.12912336703816e-34	69.0857396168542
GDF5	2.53304902414161	2.98626811594203	14.4319290142874	2.23173318872327e-43	1.21531783460182e-41	87.6962852376283
CDCA3	1.37354619726013	7.5974115942029	11.9633093915324	4.22827110472533e-31	7.8700277225758e-30	59.6769972148998
FAM107A	1.53004207752168	6.2300652173913	8.84748397228449	3.48852756148632e-18	2.42860192734195e-17	30.2941630275986
NIPAL4	1.65467274060814	3.00035987318841	10.5959472363271	4.74588467878117e-25	5.55173860144601e-24	45.8955008211336
SLC4A11	1.11942285870564	6.41255398550725	6.70825109882233	3.14079834044621e-11	1.25326705402062e-10	14.5799752360819
FCRL5	1.41162792571045	4.61338079710145	6.10989848987448	1.38023112385536e-09	4.77039477655733e-09	10.8933608289015
PALM	-1.9085	8.87862083333333	-15.4268	9.10858513685351e-49	8.53877866938824e-47	100.008699555098
SLC30A8	-3.37511	4.5349606884058	-9.38748	3.39635501924114e-20	2.75819495826822e-19	34.8589419217404
SRD5A1	1.28810656622162	8.18909148550725	12.6761695733743	1.78590346818384e-34	4.33193992822431e-33	67.3721414202277
HOXB4	-1.03398	6.1279196557971	-6.5833	7.10096694721951e-11	2.74906376440537e-10	13.7837726454617
GGH	1.46996848661147	8.74944338768116	11.0075073853882	8.23485281226296e-27	1.11813180050105e-25	49.9035191005838
DUOX2	1.02917722582731	3.00616702898551	6.85249813731892	1.20438950060453e-11	4.98008387661853e-11	15.5162531865339
MGAT3	1.00723807215136	6.13949846014493	7.3987363720977	2.7176887032881e-13	1.28085741686191e-12	19.2265342712527
SOX6	2.39643861912931	4.76066077898551	13.7257807466665	1.06332134097136e-39	4.19807444810424e-38	79.2971876067489
PTGFR	1.26259021655354	4.7369446557971	7.20008573411106	1.11119854898602e-12	4.97555206339868e-12	17.8472395997201
PLA2G10	-2.23123	3.3035035326087	-11.8742	1.09107055363234e-30	1.95972689991881e-29	58.7385096141283
SLC1A1	-1.20853	7.97065425724638	-5.21482	2.19598173941532e-07	6.15222504233032e-07	5.98270311074104
KHDRBS3	1.4660420029338	7.3017259057971	12.8015162651122	4.40192287088637e-35	1.11845886806061e-33	68.7597139430914
ATP6V0A4	1.62941127520449	4.84570606884058	6.08649610039536	1.59016717384848e-09	5.46805764645038e-09	10.755686501303
GSTM3	-2.08217	10.4355242753623	-12.5223	9.82880241781427e-34	2.21013487007368e-32	65.6826575391416
HPN	-2.06329	8.89349429347826	-10.1697	2.77369907000944e-23	2.82881479917009e-22	41.876239152545
NFIL3	1.24786793217473	8.6248803442029	12.040331910603	1.8562392787992e-31	3.55178563666026e-30	60.4920903827876
PVALB	-2.70067	3.7836455615942	-8.5017	5.99640421803665e-17	3.80074648336809e-16	27.4943842305537
SYT1	-2.54252	6.96064030797101	-9.76927	1.11992636211258e-21	1.00754111367973e-20	38.2249972966465
ADRA2A	-1.71333	8.18095235507246	-11.3732	2.0289431415188e-28	3.096966743151e-27	53.5668490519352
LRP8	1.72474660749358	6.94657201086957	14.0450115535125	2.39666020779771e-41	1.06270915909475e-39	83.0579472706583
DNAH7	-2.0667	5.11615289855072	-14.5111	8.48346441665576e-44	4.892290013313e-42	88.6557705966404
KIF13B	-1.34075	10.3590054347826	-11.8811	1.01356172822136e-30	1.82850810899688e-29	58.8114595386886
UPK2	1.09542359463961	2.18763876811594	7.48797420864943	1.42803377007706e-13	6.90474170976965e-13	19.857202091343
PTPRN2	-1.95995	7.18458641304348	-9.83491	6.15924395305793e-22	5.66529024893724e-21	38.8151041156545
KIF1A	3.28305533676438	4.4383580615942	10.4570521155843	1.81317837551687e-24	2.02969204194991e-23	44.5708880232682
SPDEF	-3.82946	10.9755206521739	-18.9779	1.00950703594585e-69	6.68554175740913e-67	147.923721564233
FABP5	1.37163742075035	6.07224429347826	9.44396641087329	2.06477648403663e-20	1.69967366548806e-19	35.3497467419375
ANKS1B	-1.09566	6.49832164855072	-8.6172	2.34394584294822e-17	1.53545654613041e-16	28.4187124124792
AFF3	-3.576	9.94673577898551	-15.8093	6.70276856452417e-51	7.47868688204789e-49	104.883833031558
NR2F1	-1.03562	7.02588179347826	-6.51282	1.1182723854717e-10	4.26601854611022e-10	13.3407874415293
MSI1	1.06404188856567	5.31824202898551	5.01528951171993	6.16669764358424e-07	1.65558130800032e-06	4.98848756777593
FERMT1	2.75293949926655	4.81365760869565	12.7826280191108	5.43967724406051e-35	1.37532726380003e-33	68.5499753173936
ATL2	1.15306404117252	10.0785275362319	18.4637537252688	1.53193051525192e-66	7.67086182393218e-64	140.64728580172
IL20	-2.95833	4.09089230072464	-11.3141	3.71323111920786e-28	5.58890285024467e-27	52.9689
CREB3L1	-1.49581	9.93212246376812	-10.9877	1.0037578893353e-26	1.34687251425188e-25	49.7077531215806
MMP10	-1.1695	4.65833885869565	-4.9631	8.03093683994539e-07	2.1329253987591e-06	4.7345697127232
SERPINI1	-1.21996	7.73659230072464	-8.42765	1.08889554040108e-16	6.78865030198424e-16	26.9074852696803
DNAI1	-1.6694	3.55049239130435	-9.15187	2.63629856179803e-19	1.99495796069715e-18	32.8386645591718
F2RL2	-1.38701	8.45017164855073	-7.33851	4.17971917065277e-13	1.94095531720202e-12	18.8047858855833
GPR55	1.50967465005842	3.2848455615942	10.0384031541492	9.452140927722e-23	9.1924421244023e-22	40.665466309315
GPX2	-1.26327	3.79496539855072	-5.69788	1.55544067759773e-08	4.87380908288787e-08	8.54196281352564
LMO4	1.74229200417689	9.93100335144928	15.2006531990356	1.60276202947817e-47	1.31094440100346e-45	97.1628350486384
KIF2C	1.53066726336988	8.66104057971014	12.7350576329325	9.26110407236213e-35	2.29346149509943e-33	68.0227623666939
MYO15A	-1.02658	3.9520821557971	-9.14199	2.870045130548e-19	2.16704768408056e-18	32.7549382604834
PRSS3	1.92380249372218	1.62648541666667	11.653042931846	1.11865149288991e-29	1.86260463495781e-28	56.4345851668909
VIPR2	-1.78757	4.36148414855072	-7.20539	1.07068123952269e-12	4.80146042975116e-12	17.8836034826223
ADCY1	-1.99296	8.51471403985507	-9.69876	2.12093691399345e-21	1.88252636594403e-20	37.5948043165977
DEFB1	2.38680560155142	4.1283839673913	10.4630992284236	1.71089987634143e-24	1.91938658258413e-23	44.6282604636045
NCAPG	1.24362413167249	8.53674076086956	11.5526404513831	3.18344732727989e-29	5.1542723682221e-28	55.399548262269
PDK4	-1.03999	8.94856757246377	-6.29036	4.55773868891256e-10	1.64823630937775e-09	11.9715746640277
SLC12A1	1.42006144551354	2.5575259057971	6.52918434898023	1.00674402047804e-10	3.85677453637136e-10	13.4433
GDPD3	-1.06445	5.74198985507246	-6.16214	1.00447449024238e-09	3.51309391561772e-09	11.2024528851277
SIX3	2.56428143258498	2.49405117753623	12.3721117831479	5.11549613405209e-33	1.0894308675528e-31	64.0487276980252
KIF14	1.57334795753462	7.33206141304348	11.533495512687	3.88295831928463e-29	6.24253205128531e-28	55.202981260955
RGS6	1.31532189403544	3.11516277173913	7.84192563076254	1.04154606880709e-14	5.54680695009327e-14	22.4256
CDCA2	1.93979383903931	6.98610579710145	16.1184977056897	1.19643091990204e-52	1.60540697945025e-50	108.880036138967
CDT1	1.12881438303372	7.92984701086957	9.68917577588689	2.31260813985701e-21	2.04822455182332e-20	37.5094314785507
DOCK3	1.37360814748514	4.54316548913043	8.23287185865221	5.11938125157282e-16	3.04111392056684e-15	25.3853923466208
SAA1	1.39151230451753	7.7100634057971	5.46431731232015	5.74219101007454e-08	1.7040644902693e-07	7.27775608584348
HDC	-1.83135	4.2730027173913	-9.55229	7.89515961336045e-21	6.70060466565895e-20	36.2979917974598
MUC6	-1.34763	4.71954121376812	-3.56877	0.000374073934820949	0.000734200562320659	-1.09863
HTR3A	1.29754963576241	1.41361675724638	8.13898864654772	1.0676443005615e-15	6.20400155406949e-15	24.6629656496545
HSPB8	-1.66218	8.80039528985507	-8.67834	1.41932551234338e-17	9.46063401571742e-17	28.9124836199963
GBP1	1.44827049551229	10.0294003623188	10.9620066690492	1.29692270629099e-26	1.73007297986706e-25	49.4543581515421
PREX1	-1.85126	11.5342772644928	-14.5479	5.40540517733982e-44	3.18887839916053e-42	89.1028885397501
NRTN	1.9244820889585	3.36018722826087	12.1808845152536	4.09029427905207e-32	8.16071346442555e-31	61.9898086882158
RSPH1	-2.1792	6.57676739130435	-15.0559	9.91156112274056e-47	7.42643612590743e-45	95.3548755200951
GRM6	1.35815319609159	2.01473432971014	12.8511027949514	2.52249179910547e-35	6.5387318984388e-34	69.3114220398335
LGR6	1.56771541980556	5.63541	6.59622877077979	6.53021734694931e-11	2.53815528460563e-10	13.8655
GFRA3	3.04127450336889	2.36946721014493	16.6267170216941	1.44529687179966e-55	2.4321266211514e-53	115.550462689498
DLX5	1.38666603266949	4.0636339673913	8.64469835393344	1.87118983775736e-17	1.23403557241113e-16	28.640423383112
SLC7A8	-2.48301	10.9624588768116	-18.9182	2.37339601786274e-69	1.52262383766155e-66	147.074475042398
SEMA3F	-1.18162	10.8333323369565	-14.7414	4.98311070666261e-45	3.2580656945154e-43	91.4679147568768
ULBP3	2.33973616767359	3.33781413043478	15.5609536963742	1.64000153224272e-49	1.58817129513883e-47	101.710309776184
LPO	2.44678687004301	1.47627726449275	16.8778212517657	4.99370860703602e-57	9.85777285600476e-55	118.892
AQP9	1.7687347281271	4.93723596014493	8.49439286584136	6.36125967603171e-17	4.02951746834097e-16	27.4362713397696
COL4A6	-1.36821	5.19574030797101	-6.34549	3.23069027635531e-10	1.18439413167097e-09	12.3067369981989
SULT1A1	-1.31448	8.6207643115942	-12.7252	1.03431219131636e-34	2.55221505862077e-33	67.9132821711322
NME5	-2.12971	5.57663387681159	-10.7663	8.99180496105227e-26	1.11609284069167e-24	47.5398614640009
BCL2L14	1.9863041023346	3.87392128623188	11.4321322430993	1.10676383185947e-28	1.72527421929195e-27	54.1665199319699
PRICKLE2	-1.09736	9.02648994565217	-10.6406	3.07566323636822e-25	3.64569089160736e-24	46.3242140522723
CRABP1	3.37096331518361	5.48303523550725	10.1566	3.13677197215896e-23	3.18486293711293e-22	41.7547477749772
A2ML1	5.01409005246016	3.41843115942029	17.8939598410877	4.54019316893711e-63	1.4795264406076e-60	132.706734990246
DCX	1.51288111185699	3.07421666666667	6.21606063115834	7.21737456677507e-10	2.55823031519151e-09	11.5240962254588
S100A7	2.07464064046144	3.58274528985507	5.23291178930849	1.99618173363493e-07	5.62006328444505e-07	6.07467910149128
TRPM6	1.65351691902239	2.84540724637681	10.4043295809429	3.0046442796094e-24	3.30929973499898e-23	44.0718308133251
ELOVL4	1.0214313244325	5.11889302536232	7.51634875515384	1.16216661998602e-13	5.67132890618326e-13	20.0591634594804
DUSP5	-1.2466	9.93396585144928	-12.3222	8.8261454298579e-33	1.84710260626894e-31	63.5084967090323
CDK2AP1	1.26031	11.4147639492754	18.0856749053251	3.12911988348937e-64	1.08882764759384e-61	135.363481672809
ETV7	1.05195406131124	6.31230262681159	7.40715720454363	2.55831153135648e-13	1.21102457317843e-12	19.2857543543114
SIGIRR	-1.1392	9.49472527173913	-13.0592	2.39779073554459e-36	6.98250266677026e-35	71.6434565029782
ARSG	-2.28839	8.02647871376812	-17.8786	5.62477192369141e-63	1.80432136864664e-60	132.493975111394
CADM2	-1.26768	3.32465733695652	-6.58563	6.99452731411034e-11	2.70887843347831e-10	13.7985080299579
MAP3K12	-1.47689	7.64165217391304	-17.2769	2.23735977459608e-59	5.60158489908018e-57	124.262271767397
GAMT	-2.54859	8.59380914855072	-18.5406	5.15645401232997e-67	2.64655002182836e-64	141.72891441832
KCND2	-1.03906	6.22793867753623	-6.38663	2.49458388149433e-10	9.24103339716323e-10	12.5586565622323
BIK	-1.12903	7.55701748188406	-8.94281	1.56598172701012e-18	1.11941521084672e-17	31.0830758068705
CLDN23	1.0382827005793	6.66945244565217	9.5724145404754	6.59691323236034e-21	5.63606444695621e-20	36.4752137978351
PARD6B	-1.55211	9.14069347826087	-10.7769	8.10591545799443e-26	1.0091840166927e-24	47.6423983618971
RP1	-2.00334	3.40791711956522	-9.44325	2.07789522345328e-20	1.70978713176336e-19	35.3435003739616
S100A2	2.20251361975087	5.57385480072464	9.09307732476688	4.36636951130368e-19	3.24906002417777e-18	32.341417074473
DCDC2	-1.24953	5.70403858695652	-5.1168	3.66311743507215e-07	1.00378805315044e-06	5.48969377068903
HPX	-3.41242	6.83687599637681	-15.243	9.38370078495122e-48	7.99366710020949e-46	97.6940796645452
CARD10	-1.02177	8.4463731884058	-10.3292	6.14693857402099e-24	6.58357024121135e-23	43.3646420580817
PTK6	-1.43517	8.08559384057971	-10.4441	2.05349166797559e-24	2.28996110502655e-23	44.4479073975824
GPD1L	-1.24249	10.4536328804348	-13.5321	1.03030786565421e-38	3.73714142789416e-37	77.0455237255987
SEMA3C	-1.49833	11.1199760869565	-11.4121	1.35945228101726e-28	2.10320688238767e-27	53.9630463284559
PYY	-1.57168	1.97678442028986	-7.80141	1.41304081818977e-14	7.43648500318792e-14	22.1262051916448
PGAP3	-1.2484	10.047899365942	-11.105	3.09569746810396e-27	4.33820266349312e-26	50.871112953707
MS4A2	-2.16685	5.03195280797101	-11.8813	1.01130491402961e-30	1.82604132673948e-29	58.8136662965876
CYP7B1	1.33222364187861	6.23137255434783	10.6199714355498	3.75843394287413e-25	4.42181368751896e-24	46.1260599698716
FFAR2	-1.83459	4.82992554347826	-10.6527	2.73204762994845e-25	3.26288178259695e-24	46.4413106585733
PTGER3	-2.01189	8.4887803442029	-10.8515	3.88421319102751e-26	4.98393105073718e-25	48.3697289030973
LDHB	1.79010412719721	11.1984872282609	14.0635994040297	1.91822247858474e-41	8.60783602164436e-40	83.2787847259242
ZMYND10	-3.22291	7.10420788043478	-18.1949	6.77519311945722e-65	2.62442858004635e-62	136.883271651609
CALML5	1.96212911663061	6.7348231884058	5.57628478123187	3.08878199906546e-08	9.3958652305251e-08	7.87757309709335
NRXN3	-1.20527	5.2458731884058	-7.02589	3.71611320384567e-12	1.60007978345117e-11	16.6658826588953
SPTBN4	-2.24807	5.40700027173913	-14.4212	2.54290013355072e-43	1.37746015149858e-41	87.5668088338666
GDF9	-1.04398	4.4882928442029	-6.59463	6.59809742832655e-11	2.56259818773258e-10	13.8554367985734
PIK3C2G	1.33203326869048	4.21212708333333	5.69683141257038	1.56473029655048e-08	4.89879121612793e-08	8.53619264836439
CACNA2D2	-3.02911	7.52092925724638	-17.5066	9.62371226346179e-61	2.74409462178987e-58	127.386819423889
TLX1NB	1.50617001814972	0.852174365942029	12.3677579704452	5.36488735243452e-33	1.13899831794706e-31	64.0015806332221
DCLK1	-1.34859	8.46360579710145	-7.51199	1.19955317926875e-13	5.84266352796854e-13	20.0281213932579
CXCL6	1.27960886850153	1.65768958333333	7.84341601497918	1.02989886378152e-14	5.4890507978802e-14	22.4366720522348
DNMBP	-1.07755	9.12993903985507	-10.6387	3.13113622250629e-25	3.70930332648899e-24	46.3065459596604
EPHB3	1.33082666268862	10.2562927536232	12.0421183545326	1.82104616101791e-31	3.49076355608755e-30	60.5110431144685
ADRA2C	-1.54679	5.21826322463768	-8.56068	3.71655734342557e-17	2.39584382412914e-16	27.9650704179806
USP6NL	1.07161839834911	9.03295760869565	15.8158511116846	6.1548365400281e-51	6.90485214026103e-49	104.968484373113
GNA14	-1.39463	6.05389655797101	-9.24357	1.19362744439977e-19	9.26821915035068e-19	33.6197065876183
SLC34A2	3.52748596752939	6.65241059782609	11.4551216981428	8.73285256649166e-29	1.36859132206163e-27	54.4009614727865
HHAT	-1.24359	8.49127780797101	-13.5798	5.900407898236e-39	2.19448141577509e-37	77.5981602511934
FAAH	-1.40404	9.02037300724638	-14.7353	5.37604124150311e-45	3.48170746650028e-43	91.3926149862423
ADCY5	-2.34089	5.83284130434783	-9.92206	2.77082804670858e-22	2.61057731999741e-21	39.6036
UBE2C	1.38919108177319	8.98633251811594	10.2558303884255	1.23260902128448e-23	1.28912191579064e-22	42.6773284314471
EPHA7	1.3075865244524	3.58460217391304	6.71507821842135	3.0027146079876e-11	1.20003369480213e-10	14.623875346354
ZNF423	-1.03473	7.07776829710145	-8.3763	1.64251596414998e-16	1.01294240744966e-15	26.5031743139603
TP53TG1	-1.03585	8.32317726449275	-10.949	1.47622059507701e-26	1.96287621871315e-25	49.3263101856465
KISS1R	-1.49438	2.88205769927536	-7.40515	2.59537701356222e-13	1.22715546035081e-12	19.2716588454696
NCAM2	-2.78752	6.85396557971015	-13.4315	3.32125421578864e-38	1.1735860421711e-36	75.8851462150897
CLDN16	1.2834762139181	0.75483115942029	13.0006353604304	4.66137369183903e-36	1.31453299304197e-34	70.984657318157
PELI1	1.31435410855025	9.06085525362319	15.8177156489309	6.00806925087461e-51	6.7772341604646e-49	104.992440569516
MATN3	-2.00907	8.27172273550725	-12.7122	1.19596512913727e-34	2.94049869475306e-33	67.7694049668342
IQGAP2	-1.10748	9.59398813405797	-7.93671	5.07557068693695e-15	2.77426693830712e-14	23.1314427443657
MYO18B	-1.51475	2.7859277173913	-8.45301	8.88100143478397e-17	5.58086805803841e-16	27.1079943526712
KIRREL2	1.2938972352751	1.72406385869565	7.71208169884158	2.75477064149108e-14	1.42170541150859e-13	21.4710584593471
MMRN1	-1.18116	5.69024836956522	-5.99991	2.6738087036582e-09	9.00923891122648e-09	10.2506054561063
MPP7	-1.38622	8.8594330615942	-10.7951	6.77783092811128e-26	8.53674042663341e-25	47.8192988100065
PDSS1	1.18382215260683	6.58329384057971	16.3385099684669	6.62809331811391e-54	9.93246392853128e-52	111.752266763578
LRFN2	-2.04763	3.31179266304348	-13.6419	2.85072333717755e-39	1.09189086030327e-37	78.3193920064614
ST8SIA1	2.09938879441086	6.0900080615942	14.1882509796214	4.28657017259347e-42	2.08045592537456e-40	84.7649655689711
CLDN6	2.04693256010542	1.4790419384058	11.3961520612212	1.60242638113752e-28	2.46056945435701e-27	53.8003464049123
LMX1B	-2.39208	9.89425235507246	-16.1327	9.93203361529561e-53	1.34147796132907e-50	109.064843069416
HSPA2	-1.12122	9.22759211956522	-7.49838	1.32422498340525e-13	6.42247552783128e-13	19.9311862736836
MPZL2	1.54362990974863	8.83633677536232	13.6554531363984	2.4320532036673e-39	9.33272005070835e-38	78.4768755212419
EGR3	-1.28068	8.14139510869565	-7.51958	1.13515345610556e-13	5.54873820329694e-13	20.0822207480586
PCP2	-2.75315	4.48200543478261	-15.9665	8.70655028953991e-52	1.06396117526342e-49	106.909818162867
DPF3	1.44676096317843	3.13182545289855	10.7086544181178	1.58287922878416e-25	1.92857629477382e-24	46.9808205539872
ERC2	1.02379601203351	2.65690561594203	8.5382900925215	4.45818078447841e-17	2.85663082101566e-16	27.7860372896943
AMPH	-1.39696	6.30320597826087	-8.10281	1.41453586187878e-15	8.14369636690167e-15	24.3864947626026
TP53INP1	-1.32187	10.7920501811594	-14.6401	1.74001410419396e-44	1.07922929181577e-42	90.2273762405943
XK	1.67801898013474	4.7891277173913	9.70718918325682	1.9654644627844e-21	1.74755242186937e-20	37.6699273537998
SLURP1	1.43437	1.50143342391304	7.73257985868888	2.36486852237817e-14	1.22602905970767e-13	21.6208053727193
KCNQ4	2.36234714204023	2.60756702898551	15.1465682929644	3.16961653204219e-47	2.48367280163458e-45	96.4861833435479
AMIGO2	-1.15069	9.19619266304348	-7.58624	6.97665492101623e-14	3.47647392059377e-13	20.5595351220688
SFRP4	-1.04081	10.3237502717391	-5.76729	1.04525375915002e-08	3.32905052363479e-08	8.92727799059025
RTN2	-1.10904	8.10301775362319	-10.8039	6.21195286798944e-26	7.85775677016779e-25	47.9054900796337
NMB	1.01799972899729	6.21837400362319	9.04400806376745	6.63898827023669e-19	4.86780104242712e-18	31.9285135244179
WNK4	-3.61351	7.60895452898551	-13.404	4.57271790184225e-38	1.596562900082e-36	75.5681566176948
