# Supplementary material for: Identification of three T cell-related genes as diagnostic and prognostic biomarkers for triple-negative breast cancer and exploration of potential mechanisms
Source: Front Genet. 2025 Jun 18;16:1584334. doi: 10.3389/fgene.2025.1584334 (PMC12213735; doi:10.3389/fgene.2025.1584334)
Supplement: Supplementary file 7 [file Table4.xlsx]

## Sheet: Sheet2
Table S4 RMST of BRCA patients in different hub gene expression groups
	High-RMST (year)	Low-RMST (year)	Differences	95% confidence interval	p
CACNA1H	10.97	14.6	-3.63	(-3.99, -3.21)	<0.01
KCNJ11	13.65	12.86	0.79	(0.37, 1.18)	<0.01
S100B	13.76	11.86	1.9	(1.44, 2.46)	<0.01
