# Supplementary material for: Identification of three T cell-related genes as diagnostic and prognostic biomarkers for triple-negative breast cancer and exploration of potential mechanisms
Source: Front Genet. 2025 Jun 18;16:1584334. doi: 10.3389/fgene.2025.1584334 (PMC12213735; doi:10.3389/fgene.2025.1584334)
Supplement: Supplementary file 8 [file Table1.xlsx]

## Sheet: Sheet2
Table S1 Clinical information of samples in TCGA
Samples	Groups	Age	OS time	Survival status	pathologic_M	pathologic_N	pathologic_T	pathologic_stage
TCGA-3C-AAAU-01	Other BRCA	55	0	0	MX	NX	TX	Stage X
TCGA-3C-AALI-01	Other BRCA	50	0	0	M0	N1a	T2	Stage IIB
TCGA-3C-AALJ-01	Other BRCA	62	0	0	M0	N1a	T2	Stage IIB
TCGA-3C-AALK-01	Other BRCA	52	0	0	M0	N0 (i+)	T1c	Stage IA
TCGA-4H-AAAK-01	Other BRCA	50	0	0	M0	N2a	T2	Stage IIIA
TCGA-5L-AAT0-01	Other BRCA	42	0	0	M0	N0	T2	Stage IIA
TCGA-5L-AAT1-01	Other BRCA	63	0	0	M1	N0	T2	Stage IV
TCGA-5T-A9QA-01	Other BRCA	52	0	0	MX	NX	T2	Stage IIA
TCGA-A1-A0SB-01	Other BRCA	70	259	0	M0	N0	T1c	Stage I
TCGA-A1-A0SD-01	Other BRCA	59	437	0	M0	N0	T2	Stage IIA
TCGA-A1-A0SE-01	Other BRCA	56	1320	0	M0	N0 (i-)	T1c	Stage I
TCGA-A1-A0SF-01	Other BRCA	54	1463	0	M0	N0	T2	Stage IIA
TCGA-A1-A0SG-01	Other BRCA	61	433	0	M0	N1a	T2	Stage IIB
TCGA-A1-A0SH-01	Other BRCA	39	1437	0	M0	N0 (i-)	T2	Stage IIA
TCGA-A1-A0SI-01	Other BRCA	52	634	0	M0	N1a	T2	Stage IIB
TCGA-A1-A0SJ-01	Other BRCA	39	426	0	M0	N1a	T3	Stage IIIA
TCGA-A1-A0SM-01	Other BRCA	77	242	0	M0	N0 (i-)	T2	Stage IIA
TCGA-A1-A0SN-01	Other BRCA	50	1196	0	MX	N1	T1c	Stage IIA
TCGA-A1-A0SQ-01	Other BRCA	45	553	0	MX	N1	T2	Stage IIB
TCGA-A2-A04N-01	Other BRCA	66	3188	0	M0	N0 (i-)	T1c	Stage IA
TCGA-A2-A04R-01	Other BRCA	36	2499	0	M0	N0 (i-)	T1	Stage IA
TCGA-A2-A04V-01	Other BRCA	39	1920	1	M0	N0 (i-)	T2	Stage IIA
TCGA-A2-A04W-01	Other BRCA	50	1948	0	M0	N1mi	T2	Stage IIB
TCGA-A2-A04X-01	Other BRCA	34	1686	0	M0	N0 (i-)	T2	Stage IIA
TCGA-A2-A04Y-01	Other BRCA	53	1099	0	M0	N1mi	T2	Stage IIB
TCGA-A2-A0CK-01	Other BRCA	60	0	0	M0	N2a	T3	Stage IIIA
TCGA-A2-A0CL-01	Other BRCA	37	1963	0	M0	N2a	T3	Stage IIIA
TCGA-A2-A0CO-01	Other BRCA	85	0	0	M0	N0	T3	Stage IIB
TCGA-A2-A0CP-01	Other BRCA	60	2813	0	M0	N0 (i-)	T1c	Stage IA
TCGA-A2-A0CQ-01	Other BRCA	62	2694	0	M0	N0 (i-)	T1	Stage IA
TCGA-A2-A0CR-01	Other BRCA	54	0	0	M0	N0	T3	Stage IIB
TCGA-A2-A0CS-01	Other BRCA	73	2298	0	M1	N3a	T4b	Stage IV
TCGA-A2-A0CT-01	Other BRCA	71	2288	0	M0	N0 (i-)	T2	Stage IIA
TCGA-A2-A0CU-01	Other BRCA	73	157	1	M0	N0 (i+)	T2	Stage IIA
TCGA-A2-A0CV-01	Other BRCA	41	1929	0	M0	N1a	T2	Stage IIB
TCGA-A2-A0CW-01	Other BRCA	67	1947	0	M0	N1a	T2	Stage IIB
TCGA-A2-A0CX-01	Other BRCA	52	1728	0	M0	N0 (i-)	T2	Stage IIA
TCGA-A2-A0CY-01	Other BRCA	63	1673	0	M0	N1	T2	Stage IIB
TCGA-A2-A0CZ-01	Other BRCA	46	1615	0	M0	N0 (i-)	T2	Stage IIA
TCGA-A2-A0D1-01	Other BRCA	76	1051	0	M0	N0 (i-)	T2	Stage IIA
TCGA-A2-A0D3-01	Other BRCA	42	875	0	M0	N0 (i-)	T1c	Stage IA
TCGA-A2-A0D4-01	Other BRCA	37	767	0	M0	N1a	T2	Stage IIB
TCGA-A2-A0EM-01	Other BRCA	73	3093	0	M0	N0 (i-)	T1	Stage IA
TCGA-A2-A0EN-01	Other BRCA	70	2717	0	M0	N0 (i+)	T2	Stage IIA
TCGA-A2-A0EO-01	Other BRCA	54	2441	0	M0	N0 (i-)	T1	Stage IA
TCGA-A2-A0EP-01	Other BRCA	56	0	0	M0	N0 (i+)	T1	Stage I
TCGA-A2-A0EQ-01	Other BRCA	64	2426	0	M0	N0 (i-)	T2	Stage IIA
TCGA-A2-A0ER-01	Other BRCA	63	2262	0	M0	N1mi	T1c	Stage IB
TCGA-A2-A0ES-01	Other BRCA	52	1127	0	M0	N0 (i-)	T2	Stage IIA
TCGA-A2-A0ET-01	Other BRCA	58	1066	0	M0	N2a	T2	Stage IIIA
TCGA-A2-A0EU-01	Other BRCA	79	1043	0	M0	N0 (i-)	T1c	Stage IA
TCGA-A2-A0EV-01	Other BRCA	80	968	0	M0	N0 (i-)	T1c	Stage IA
TCGA-A2-A0EW-01	Other BRCA	53	904	0	M0	N3a	T1b	Stage IIIC
TCGA-A2-A0EX-01	Other BRCA	46	549	0	M0	N0 (i+)	T3	Stage IIB
TCGA-A2-A0EY-01	Other BRCA	62	735	0	M0	N1a	T2	Stage IIB
TCGA-A2-A0SU-01	Other BRCA	66	1661	0	M0	N0 (i+)	T2	Stage IIA
TCGA-A2-A0SV-01	Other BRCA	63	825	1	M1	N2a	T2	Stage IV
TCGA-A2-A0SW-01	Other BRCA	82	1364	1	M1	N2	T2	Stage IV
TCGA-A2-A0SY-01	Other BRCA	62	1347	0	M0	N1	T3	Stage IIIA
TCGA-A2-A0T1-01	Other BRCA	55	520	0	M0	N3	T3	Stage IIIC
TCGA-A2-A0T3-01	Other BRCA	37	569	0	M0	N1mi	T1c	Stage IB
TCGA-A2-A0T4-01	Other BRCA	62	624	0	M0	N0 (i-)	T2	Stage IIA
TCGA-A2-A0T5-01	Other BRCA	39	531	0	M0	N0 (i-)	T2	Stage IIA
TCGA-A2-A0T6-01	Other BRCA	50	575	0	M0	N0 (i-)	T3	Stage IIB
TCGA-A2-A0T7-01	Other BRCA	51	631	0	M0	N0 (i+)	T2	Stage IIA
TCGA-A2-A0YC-01	Other BRCA	59	989	0	M0	N1mi	T2	Stage IIB
TCGA-A2-A0YD-01	Other BRCA	63	769	0	M0	N0 (i+)	T3	Stage IIB
TCGA-A2-A0YF-01	Other BRCA	67	469	0	M0	N0 (i+)	T1b	Stage I
TCGA-A2-A0YG-01	Other BRCA	63	665	0	M0	N3a	T2	Stage IIIC
TCGA-A2-A0YH-01	Other BRCA	53	658	0	M0	N2a	T2	Stage IIIA
TCGA-A2-A0YI-01	Other BRCA	62	441	0	M0	N0 (i+)	T1c	Stage I
TCGA-A2-A0YJ-01	Other BRCA	39	565	0	M0	N2a	T3	Stage IIIA
TCGA-A2-A0YK-01	Other BRCA	61	587	0	M0	N0 (i-)	T2	Stage IIA
TCGA-A2-A0YL-01	Other BRCA	48	445	0	M0	N2a	T3	Stage IIIA
TCGA-A2-A0YT-01	Other BRCA	56	723	1	M0	N2a	T4b	Stage IIIB
TCGA-A2-A1FV-01	Other BRCA	74	460	0	M0	N0 (i+)	T3	Stage IIB
TCGA-A2-A1FW-01	Other BRCA	62	221	0	M0	N2a	T3	Stage IIIA
TCGA-A2-A1FX-01	Other BRCA	61	935	0	M0	N2a	T3	Stage IIIA
TCGA-A2-A1FZ-01	Other BRCA	63	409	0	M0	N0 (i-)	T2	Stage IIA
TCGA-A2-A1G0-01	Other BRCA	49	380	0	M0	N1a	T2	Stage IIB
TCGA-A2-A1G1-01	Other BRCA	85	371	0	M0	N1	T2	Stage IIB
TCGA-A2-A1G4-01	Other BRCA	71	372	0	M0	N1a	T3	Stage IIIA
TCGA-A2-A259-01	Other BRCA	70	1285	0	M0	N0 (i-)	T1c	Stage I
TCGA-A2-A25A-01	Other BRCA	44	2968	0	M0	N0 (i-)	T2	Stage IIA
TCGA-A2-A25B-01	Other BRCA	39	258	0	M0	N1	T2	Stage IIB
TCGA-A2-A25C-01	Other BRCA	50	285	0	M0	N1a	T2	Stage IIB
TCGA-A2-A25D-01	Other BRCA	90	243	0	M0	N3a	T2	Stage IIIC
TCGA-A2-A25E-01	Other BRCA	34	2511	0	M0	N2a	T2	Stage IIIA
TCGA-A2-A25F-01	Other BRCA	66	113	0	M0	N0 (i-)	T2	Stage IIA
TCGA-A2-A3KC-01	Other BRCA	55	0	0	M0	N1a	T2	Stage IIB
TCGA-A2-A3KD-01	Other BRCA	47	0	0	M0	N1mi	T3	Stage IIIA
TCGA-A2-A3XS-01	Other BRCA	62	0	0	M0	N2a	T1	Stage IIIA
TCGA-A2-A3XT-01	Other BRCA	45	0	0	M0	N1a	T2	Stage IIB
TCGA-A2-A3XU-01	Other BRCA	35	0	0	M0	N1mi	T2	Stage IIB
TCGA-A2-A3XV-01	Other BRCA	46	0	0	M0	N0	T2	Stage IIA
TCGA-A2-A3XW-01	Other BRCA	42	0	0	M0	N1a	T2	Stage IIB
TCGA-A2-A3XX-01	Other BRCA	49	0	0	M0	N0	T2	Stage IIA
TCGA-A2-A3XY-01	Other BRCA	49	0	0	M0	N1a	T2	Stage IIB
TCGA-A2-A3XZ-01	Other BRCA	46	0	0	M0	N0	T1c	Stage I
TCGA-A2-A3Y0-01	Other BRCA	57	0	0	M0	N1a	T2	Stage IIB
TCGA-A2-A4RW-01	Other BRCA	49	0	0	M0	N3a	T2	Stage IIIC
TCGA-A2-A4RX-01	Other BRCA	67	0	0	M0	N0	T2	Stage IIA
TCGA-A2-A4RY-01	Other BRCA	46	0	0	M0	N3a	T3	Stage IIIC
TCGA-A2-A4S0-01	Other BRCA	77	0	0	M0	N0	T2	Stage IIA
TCGA-A2-A4S1-01	Other BRCA	66	0	0	M0	N0	T2	Stage IIA
TCGA-A2-A4S2-01	Other BRCA	62	0	0	M0	N2	T3	Stage IIIA
TCGA-A2-A4S3-01	Other BRCA	59	0	0	M0	N1a	T2	Stage IIB
TCGA-A7-A0CD-01	Other BRCA	66	372	0	M0	N0	T1	Stage I
TCGA-A7-A0CG-01	Other BRCA	78	230	0	M0	N0 (i-)	T2	Stage IIA
TCGA-A7-A0CH-01	Other BRCA	79	232	0	M0	N0 (i-)	T2	Stage IIA
TCGA-A7-A0CJ-01	Other BRCA	57	409	0	M0	N0 (i-)	T2	Stage IIA
TCGA-A7-A0D9-01	Other BRCA	37	272	0	M0	N0 (i-)	T2	Stage IIA
TCGA-A7-A0DB-01	Other BRCA	56	266	0	M0	N0 (i-)	T2	Stage IIA
TCGA-A7-A0DC-01	Other BRCA	63	386	0	M0	N0 (i-)	T1c	Stage IA
TCGA-A7-A13D-01	Other BRCA	46	267	0	M0	N0 (i-)	T2	Stage IIA
TCGA-A7-A13E-01	Other BRCA	62	326	0	MX	N1	T2	Stage IIB
TCGA-A7-A13F-01	Other BRCA	44	387	0	M0	N1a	T3	Stage IIIA
TCGA-A7-A13G-01	Other BRCA	79	348	0	MX	N0	T2	Stage IIA
TCGA-A7-A13H-01	Other BRCA	61	0	0	MX	N1a	T2	Stage IIB
TCGA-A7-A26E-01	Other BRCA	71	421	0	MX	N1a	T3	Stage IIIA
TCGA-A7-A26H-01	Other BRCA	72	64	0	M0	N1a	T1	Stage IIA
TCGA-A7-A26J-01	Other BRCA	49	67	0	M0	N0	T2	Stage IIA
TCGA-A7-A2KD-01	Other BRCA	53	0	0	MX	N2a	T2	Stage IIIA
TCGA-A7-A3IY-01	Other BRCA	71	0	0	M0	N0	T1c	Stage I
TCGA-A7-A3IZ-01	Other BRCA	62	0	0	M0	N0 (i+)	T2	Stage IIA
TCGA-A7-A3J0-01	Other BRCA	62	0	0	M0	N0	T2	Stage IIA
TCGA-A7-A3J1-01	Other BRCA	63	0	0	MX	N0	T1c	Stage IA
TCGA-A7-A3RF-01	Other BRCA	79	0	0	M0	N0	T2	Stage IIA
TCGA-A7-A425-01	Other BRCA	70	0	0	MX	N3a	T3	Stage IIIC
TCGA-A7-A426-01	Other BRCA	50	0	0	MX	N3a	T3	Stage IIIC
TCGA-A7-A4SA-01	Other BRCA	40	0	0	M0	N1a	T2	Stage IIB
TCGA-A7-A4SB-01	Other BRCA	56	0	0	M0	N1mi	T3	Stage IIIA
TCGA-A7-A4SC-01	Other BRCA	62	0	0	MX	N0	T3	Stage IIB
TCGA-A7-A4SD-01	Other BRCA	52	0	0	M0	N0	T2	Stage IIA
TCGA-A7-A4SE-01	Other BRCA	54	0	0	M0	N0	T2	Stage IIA
TCGA-A7-A4SF-01	Other BRCA	54	0	0	M0	N0	T2	Stage IIA
TCGA-A7-A56D-01	Other BRCA	84	0	0	M0	N0	T2	Stage IIA
TCGA-A7-A5ZV-01	Other BRCA	62	0	0	M0	N0	T2	Stage IIA
TCGA-A7-A5ZW-01	Other BRCA	47	0	0	M0	N1a	T1c	Stage IIA
TCGA-A7-A5ZX-01	Other BRCA	48	0	0	M0	N3a	T2	Stage IIIC
TCGA-A7-A6VV-01	Other BRCA	51	0	0	M0	N0	T2	Stage IIA
TCGA-A7-A6VW-01	Other BRCA	48	0	0	M0	N0	T2	Stage IIA
TCGA-A7-A6VX-01	Other BRCA	68	0	0	M0	N0	T2	Stage IIA
TCGA-A7-A6VY-01	Other BRCA	48	0	0	M0	N1	T2	Stage IIB
TCGA-A8-A06N-01	Other BRCA	66	0	0	M0	N0	T4b	Stage IIIB
TCGA-A8-A06O-01	Other BRCA	60	396	0	M0	N0	T1c	Stage I
TCGA-A8-A06P-01	Other BRCA	63	396	0	M0	N2a	T1c	Stage IIIA
TCGA-A8-A06Q-01	Other BRCA	63	31	0	M0	N2	T3	Stage IIIA
TCGA-A8-A06R-01	Other BRCA	69	546	0	M0	N1a	T2	Stage IIB
TCGA-A8-A06T-01	Other BRCA	75	1249	0	M0	N1a	T3	Stage IIIA
TCGA-A8-A06U-01	Other BRCA	80	882	1	M0	N1a	T2	Stage IIB
TCGA-A8-A06X-01	Other BRCA	77	943	1	M0	N0	T3	Stage IIB
TCGA-A8-A06Y-01	Other BRCA	66	791	0	M0	N0	T2	Stage IIA
TCGA-A8-A06Z-01	Other BRCA	84	31	0	M0	N0	T3	Stage IIB
TCGA-A8-A075-01	Other BRCA	42	517	0	M0	N1a	T2	Stage IIB
TCGA-A8-A076-01	Other BRCA	66	1641	0	M0	N0	T2	Stage IIA
TCGA-A8-A079-01	Other BRCA	69	274	0	M0	N3	T4b	Stage IIIB
TCGA-A8-A07B-01	Other BRCA	69	1004	0	M0	N0	T2	Stage IIA
TCGA-A8-A07E-01	Other BRCA	81	608	0	MX	N3a	T4b	Stage X
TCGA-A8-A07F-01	Other BRCA	65	576	0	M0	N1a	T2	Stage IIB
TCGA-A8-A07G-01	Other BRCA	65	576	0	M0	N1a	T1c	Stage IIA
TCGA-A8-A07I-01	Other BRCA	69	426	0	M0	N2a	T2	Stage IIIA
TCGA-A8-A07J-01	Other BRCA	35	365	0	M0	N1a	T2	Stage IIB
TCGA-A8-A07L-01	Other BRCA	58	517	0	M0	N1a	T3	Stage IIIA
TCGA-A8-A07P-01	Other BRCA	68	334	0	M0	N1	T2	Stage IIB
TCGA-A8-A07R-01	Other BRCA	80	273	0	M0	N3a	T2	Stage IIIC
TCGA-A8-A07S-01	Other BRCA	73	242	0	M0	N0	T2	Stage IIA
TCGA-A8-A07U-01	Other BRCA	66	303	0	M0	N2a	T2	Stage IIIA
TCGA-A8-A07W-01	Other BRCA	76	304	0	M1	NX	T2	Stage IV
TCGA-A8-A07Z-01	Other BRCA	85	853	0	M0	N0	T2	Stage IIA
TCGA-A8-A081-01	Other BRCA	80	0	0	M0	N0	T2	Stage IIA
TCGA-A8-A082-01	Other BRCA	58	549	0	M0	N1a	T2	Stage IIB
TCGA-A8-A083-01	Other BRCA	67	0	0	M0	N0	T3	Stage IIB
TCGA-A8-A084-01	Other BRCA	81	458	0	M0	N1a	T2	Stage IIB
TCGA-A8-A085-01	Other BRCA	44	1124	0	M0	N1a	T2	Stage IIB
TCGA-A8-A086-01	Other BRCA	59	396	0	M0	N1a	T1c	Stage IIA
TCGA-A8-A08A-01	Other BRCA	89	30	0	M0	N0	T1c	Stage I
TCGA-A8-A08B-01	Other BRCA	52	702	0	M0	N0	T2	Stage IIA
TCGA-A8-A08C-01	Other BRCA	65	607	0	M0	N0	T2	Stage IIA
TCGA-A8-A08F-01	Other BRCA	59	549	0	M0	N3a	T2	Stage IIIC
TCGA-A8-A08G-01	Other BRCA	41	606	0	M0	N0	T2	Stage IIA
TCGA-A8-A08H-01	Other BRCA	66	0	0	M0	N0	T2	Stage IIA
TCGA-A8-A08I-01	Other BRCA	53	365	0	M0	N0	T2	Stage IIA
TCGA-A8-A08J-01	Other BRCA	52	1127	1	M1	N3	T4b	Stage IV
TCGA-A8-A08L-01	Other BRCA	89	304	1	M0	N2a	T3	Stage IIIA
TCGA-A8-A08O-01	Other BRCA	45	942	0	M1	N3a	T2	Stage IV
TCGA-A8-A08P-01	Other BRCA	70	942	0	M0	N2a	T2	Stage IIIA
TCGA-A8-A08S-01	Other BRCA	71	580	0	M0	N1	T1c	Stage IIA
TCGA-A8-A08T-01	Other BRCA	64	2830	0	M1	N1a	T2	Stage IV
TCGA-A8-A08X-01	Other BRCA	43	1034	0	M0	N3a	T4d	Stage IIIC
TCGA-A8-A08Z-01	Other BRCA	76	1217	0	M0	N3a	T4b	[Discrepancy]
TCGA-A8-A090-01	Other BRCA	74	0	0	M0	N0	T2	Stage IIA
TCGA-A8-A091-01	Other BRCA	61	580	0	M0	N0	T2	Stage IIA
TCGA-A8-A092-01	Other BRCA	48	518	0	M0	N2a	T2	Stage IIIA
TCGA-A8-A093-01	Other BRCA	61	545	0	M0	N0	T2	Stage IIA
TCGA-A8-A094-01	Other BRCA	75	0	0	M0	N0	T2	Stage IIA
TCGA-A8-A095-01	Other BRCA	45	1276	0	M0	N0	T1c	Stage I
TCGA-A8-A096-01	Other BRCA	73	0	0	M0	N0	T2	Stage IIA
TCGA-A8-A097-01	Other BRCA	65	365	0	M0	N1	T2	Stage IIB
TCGA-A8-A099-01	Other BRCA	76	304	0	MX	N3a	T4b	Stage X
TCGA-A8-A09A-01	Other BRCA	40	304	0	M0	NX	T2	Stage X
TCGA-A8-A09B-01	Other BRCA	58	365	0	M0	N1a	T4b	Stage IIIB
TCGA-A8-A09C-01	Other BRCA	69	31	0	MX	N0	T2	Stage X
TCGA-A8-A09D-01	Other BRCA	47	396	0	M0	N1	T2	Stage IIB
TCGA-A8-A09E-01	Other BRCA	73	942	0	M0	N1a	T4b	Stage IIIB
TCGA-A8-A09G-01	Other BRCA	79	0	0	M0	N3a	T3	Stage IIIC
TCGA-A8-A09I-01	Other BRCA	84	1006	0	M0	N0	T2	Stage IIA
TCGA-A8-A09K-01	Other BRCA	68	911	0	M0	N1	T1c	Stage IIA
TCGA-A8-A09M-01	Other BRCA	75	457	0	M0	N3a	T2	Stage IIIC
TCGA-A8-A09N-01	Other BRCA	57	31	0	M0	N3a	T2	Stage IIIC
TCGA-A8-A09Q-01	Other BRCA	83	761	0	M0	N2a	T4b	Stage IIIB
TCGA-A8-A09R-01	Other BRCA	82	273	0	M0	N1	T2	Stage IIB
TCGA-A8-A09T-01	Other BRCA	68	578	0	MX	N0	T1c	Stage X
TCGA-A8-A09V-01	Other BRCA	51	457	0	M0	N0	T2	Stage IIA
TCGA-A8-A09W-01	Other BRCA	70	30	0	M0	N3	T2	Stage IIIB
TCGA-A8-A09Z-01	Other BRCA	83	0	0	M0	N0	T3	Stage IIB
TCGA-A8-A0A1-01	Other BRCA	84	365	0	M0	N0	T2	Stage IIA
TCGA-A8-A0A2-01	Other BRCA	66	578	0	M0	N0	T2	Stage IIA
TCGA-A8-A0A4-01	Other BRCA	73	396	0	M0	N0	T2	Stage IIA
TCGA-A8-A0A6-01	Other BRCA	64	640	0	M0	N3a	T2	Stage IIIC
TCGA-A8-A0A7-01	Other BRCA	57	30	0	M0	N1a	T2	Stage IIB
TCGA-A8-A0A9-01	Other BRCA	80	396	0	M0	N0	T2	Stage IIA
TCGA-A8-A0AB-01	Other BRCA	54	517	0	M0	N0	T2	Stage IIA
TCGA-A8-A0AD-01	Other BRCA	83	1157	0	M0	N0	T1c	Stage I
TCGA-AC-A23C-01	Other BRCA	62	29	0	MX	N1	T2	Stage IIB
TCGA-AC-A23E-01	Other BRCA	50	72	0	MX	N1	T2	Stage IIB
TCGA-AC-A23G-01	Other BRCA	76	0	0	MX	N1	T1c	Stage IIA
TCGA-AC-A23H-01	Other BRCA	90	81	0	M0	NX	T2	Stage IIA
TCGA-AC-A2B8-01	Other BRCA	84	0	0	M0	N0 (i-)	T3	Stage IIB
TCGA-AC-A2BK-01	Other BRCA	78	0	0	MX	N2a	T2	Stage IIIA
TCGA-AC-A2BM-01	Other BRCA	41	0	0	MX	N1a	T2	Stage IIB
TCGA-AC-A2FB-01	Other BRCA	65	0	0	MX	N0	T2	Stage IIA
TCGA-AC-A2FE-01	Other BRCA	62	0	0	MX	N3a	T3	Stage IIIC
TCGA-AC-A2FF-01	Other BRCA	40	0	0	MX	N1	T2	Stage IIB
TCGA-AC-A2FG-01	Other BRCA	79	0	0	MX	N1a	T2	Stage IIB
TCGA-AC-A2FK-01	Other BRCA	45	0	0	M0	N3a	T2	Stage IIIC
TCGA-AC-A2FM-01	Other BRCA	87	0	0	M0	N1mi	T2	Stage IIB
TCGA-AC-A2FO-01	Other BRCA	65	0	0	MX	N1	T2	Stage IIB
TCGA-AC-A2QH-01	Other BRCA	58	0	0	MX	N0	T3	Stage IIB
TCGA-AC-A2QI-01	Other BRCA	76	0	0	MX	N1a	T3	Stage IIIA
TCGA-AC-A2QJ-01	Other BRCA	48	0	0	M0	N0	T4b	Stage IIIB
TCGA-AC-A3BB-01	Other BRCA	46	0	0	MX	N2a	T3	Stage IIIA
TCGA-AC-A3EH-01	Other BRCA	79	0	0	M0	N3	T3	Stage IIIC
TCGA-AC-A3HN-01	Other BRCA	87	0	0	MX	N1a	T2	Stage IIB
TCGA-AC-A3OD-01	Other BRCA	68	0	0	MX	N1mi	T2	Stage IIB
TCGA-AC-A3QP-01	Other BRCA	79	0	0	MX	N1mi	T2	Stage IIB
TCGA-AC-A3QQ-01	Other BRCA	54	0	0	MX	N0 (i-)	T1c	Stage IA
TCGA-AC-A3TM-01	Other BRCA	50	0	0	M0	N1mi	T3	Stage IIIA
TCGA-AC-A3TN-01	Other BRCA	75	0	0	MX	N0	T3	Stage IIB
TCGA-AC-A3W5-01	Other BRCA	65	0	0	MX	N0	T2	Stage IIA
TCGA-AC-A3W6-01	Other BRCA	90	0	0	MX	N1	T3	Stage IIIA
TCGA-AC-A3W7-01	Other BRCA	66	0	0	MX	N1a	T2	Stage IIB
TCGA-AC-A3YI-01	Other BRCA	74	0	0	MX	N3a	T1c	Stage IIIC
TCGA-AC-A3YJ-01	Other BRCA	66	0	0	MX	N0 (i-)	T2	Stage IIA
TCGA-AC-A4ZE-01	Other BRCA	63	0	0	M0	N0	T3	Stage IIB
TCGA-AC-A5EH-01	Other BRCA	76	0	0	MX	N1mi	T2	Stage IIB
TCGA-AC-A5XS-01	Other BRCA	74	0	0	MX	N0	T2	Stage IIA
TCGA-AC-A5XU-01	Other BRCA	74	0	0	MX	N0 (i-)	T3	Stage IIB
TCGA-AC-A62V-01	Other BRCA	58	0	0	M1	N1a	T2	Stage IV
TCGA-AC-A62X-01	Other BRCA	72	0	0	MX	N0	T2	Stage IIA
TCGA-AC-A62Y-01	Other BRCA	79	0	0	MX	N1	T2	Stage IIB
TCGA-AC-A6IV-01	Other BRCA	47	0	0	MX	N1	T2	Stage IIB
TCGA-AC-A6IW-01	Other BRCA	73	0	0	MX	N0 (i-)	T2	Stage IIA
TCGA-AC-A6IX-01	Other BRCA	49	0	0	MX	N3a	T2	Stage IIIC
TCGA-AC-A6IX-06	Other BRCA	49	0	0	MX	N3a	T2	Stage IIIC
TCGA-AC-A6NO-01	Other BRCA	43	0	0	MX	N1a	T2	Stage IIB
TCGA-AC-A7VB-01	Other BRCA	51	0	0	MX	N1a	T1c	Stage IIA
TCGA-AC-A7VC-01	Other BRCA	56	0	0	MX	N0	T3	Stage IIB
TCGA-AC-A8OP-01	Other BRCA	72	0	0	MX	N0 (i-)	T1c	Stage IA
TCGA-AC-A8OQ-01	Other BRCA	72	0	0	MX	N1a	T2	Stage IIB
TCGA-AC-A8OR-01	Other BRCA	75	0	0	MX	N0 (i-)	T1c	Stage IA
TCGA-AC-A8OS-01	Other BRCA	71	0	0	MX	N0 (i-)	T2	Stage IIA
TCGA-AN-A03X-01	Other BRCA	74	10	0	M0	N0	T2	Stage IIA
TCGA-AN-A03Y-01	Other BRCA	66	10	0	M0	N0	T2	Stage IIA
TCGA-AN-A041-01	Other BRCA	29	7	0	M0	N1a	T2	Stage IIB
TCGA-AN-A046-01	Other BRCA	68	10	0	M0	N0	T2	Stage IIA
TCGA-AN-A049-01	Other BRCA	62	19	0	M0	N0	T2	Stage IIA
TCGA-AN-A04A-01	Other BRCA	36	89	0	M0	N2	T2	Stage IIIA
TCGA-AN-A04C-01	Other BRCA	51	54	0	M0	N1	T2	Stage IIB
TCGA-AN-A0AJ-01	Other BRCA	79	243	0	M0	N0	T3	Stage IIB
TCGA-AN-A0AK-01	Other BRCA	76	223	0	M0	N0	T2	Stage IIA
TCGA-AN-A0AM-01	Other BRCA	56	5	0	M0	N0	T2	Stage IIA
TCGA-AN-A0AS-01	Other BRCA	70	9	0	M0	N2	T2	Stage IIIA
TCGA-AN-A0FD-01	Other BRCA	71	195	0	M0	N0	T2	Stage IIA
TCGA-AN-A0FF-01	Other BRCA	32	140	0	M0	N0	T1b	Stage IA
TCGA-AN-A0FJ-01	Other BRCA	59	241	0	M1	N2	T2	Stage IV
TCGA-AN-A0FK-01	Other BRCA	88	212	0	M0	N0	T4	Stage IIIB
TCGA-AN-A0FN-01	Other BRCA	61	218	0	M0	N0	T1c	Stage IA
TCGA-AN-A0FS-01	Other BRCA	55	191	0	M0	N0	T1c	Stage IA
TCGA-AN-A0FT-01	Other BRCA	63	183	0	M0	N1	T2	Stage IIB
TCGA-AN-A0FV-01	Other BRCA	58	10	0	M0	N0	T2	Stage IIA
TCGA-AN-A0FW-01	Other BRCA	67	11	0	M0	N2	T2	Stage IIIA
TCGA-AN-A0FY-01	Other BRCA	55	10	0	M0	N0	T1c	Stage IA
TCGA-AN-A0FZ-01	Other BRCA	45	10	0	M0	N2	T2	Stage IIIA
TCGA-AN-A0XL-01	Other BRCA	61	10	0	M0	N0	T2	Stage IIA
TCGA-AN-A0XN-01	Other BRCA	68	10	0	M0	N2	T2	Stage IIIA
TCGA-AN-A0XO-01	Other BRCA	59	375	0	M0	N2	T2	Stage IIIA
TCGA-AN-A0XP-01	Other BRCA	69	9	0	M0	N2	T2	Stage IIIA
TCGA-AN-A0XR-01	Other BRCA	55	10	0	M0	N2	T2	Stage IIIA
TCGA-AN-A0XS-01	Other BRCA	63	10	0	M0	N2	T2	Stage IIIA
TCGA-AN-A0XT-01	Other BRCA	54	10	0	M0	N2	T2	Stage IIIA
TCGA-AN-A0XV-01	Other BRCA	67	162	0	M0	N2	T2	Stage IIIA
TCGA-AN-A0XW-01	Other BRCA	36	170	0	M0	N2	T2	Stage IIIA
TCGA-AO-A03L-01	Other BRCA	34	2442	0	M0	N2	T3	Stage IIIA
TCGA-AO-A03M-01	Other BRCA	29	1455	0	M0	N0 (i-)	T1c	Stage I
TCGA-AO-A03N-01	Other BRCA	59	1645	0	M0	N1a	T2	Stage IIB
TCGA-AO-A03O-01	Other BRCA	69	2483	1	M0	N0 (i-)	T2	Stage IIA
TCGA-AO-A03P-01	Other BRCA	54	2576	0	M0	N1	T2	Stage IIB
TCGA-AO-A03R-01	Other BRCA	57	1707	0	M0	N1a	T2	Stage IIB
TCGA-AO-A03T-01	Other BRCA	42	1187	0	M0	N1a	T2	Stage IIB
TCGA-AO-A03V-01	Other BRCA	41	886	0	M0	N0 (i-)	T1c	Stage I
TCGA-AO-A0J3-01	Other BRCA	67	302	0	M0	N1b	T2	Stage IIB
TCGA-AO-A0J5-01	Other BRCA	48	704	0	M1	N1a	T4	Stage IV
TCGA-AO-A0J7-01	Other BRCA	71	260	0	M0	N1	T2	Stage IIB
TCGA-AO-A0J8-01	Other BRCA	61	277	0	M0	N0 (i+)	T2	Stage IIA
TCGA-AO-A0J9-01	Other BRCA	61	1255	0	M0	N3	T2	Stage IIIC
TCGA-AO-A0JA-01	Other BRCA	36	346	0	M0	N3	T2	Stage IIIC
TCGA-AO-A0JB-01	Other BRCA	50	1150	0	M0	N1a	T3	Stage IIIA
TCGA-AO-A0JC-01	Other BRCA	64	1547	0	M0	N0 (i-)	T2	Stage IIA
TCGA-AO-A0JD-01	Other BRCA	59	1813	0	M0	N1a	T3	Stage IIIA
TCGA-AO-A0JE-01	Other BRCA	53	1965	0	M0	N2a	T2	Stage IIIA
TCGA-AO-A0JF-01	Other BRCA	68	354	0	M0	N1a	T1c	Stage IIA
TCGA-AO-A0JG-01	Other BRCA	49	449	0	M0	N2a	T2	Stage IIIA
TCGA-AO-A0JI-01	Other BRCA	56	1172	0	M0	N1	T1c	Stage IIA
TCGA-AO-A0JJ-01	Other BRCA	54	1512	0	M0	N1a	T2	Stage IIB
TCGA-AO-A0JM-01	Other BRCA	40	1826	0	M0	N1	T2	Stage IIB
TCGA-AO-A125-01	Other BRCA	72	3018	0	M0	N0 (i-)	T2	Stage IIA
TCGA-AO-A126-01	Other BRCA	39	2850	0	M0	N0 (i-)	T2	Stage IIA
TCGA-AO-A12A-01	Other BRCA	47	2754	0	M0	N0 (i+)	T2	Stage IIA
TCGA-AO-A12B-01	Other BRCA	63	2359	0	M0	N0 (i-)	T2	Stage IIA
TCGA-AO-A12C-01	Other BRCA	42	1993	0	M0	N1a	T2	Stage IIB
TCGA-AO-A12D-01	Other BRCA	43	1948	0	M0	N1a	T1c	Stage IIA
TCGA-AO-A12E-01	Other BRCA	51	1742	0	M0	N0 (i+)	T3	Stage IIB
TCGA-AO-A12G-01	Other BRCA	75	1265	0	M0	N0 (i+)	T2	Stage IIA
TCGA-AO-A12H-01	Other BRCA	69	862	0	M0	N0 (i-)	T2	Stage IIA
TCGA-AO-A1KO-01	Other BRCA	46	448	0	M0	N0 (i+)	T3	Stage IIB
TCGA-AO-A1KP-01	Other BRCA	77	2513	0	M0	N1	T1	Stage IIA
TCGA-AO-A1KQ-01	Other BRCA	84	1519	0	M0	N1	T4	Stage IIIB
TCGA-AO-A1KR-01	Other BRCA	51	2140	0	M0	N0	T2	Stage IIA
TCGA-AO-A1KS-01	Other BRCA	69	16	0	M0	N0 (i-)	T2	Stage IIA
TCGA-AO-A1KT-01	Other BRCA	78	541	0	M0	N1	T1	Stage IIA
TCGA-AQ-A04H-01	Other BRCA	61	439	0	MX	N2a	T2	Stage IIIA
TCGA-AQ-A04L-01	Other BRCA	48	3344	0	MX	N0 (i-)	T2	Stage IIA
TCGA-AQ-A0Y5-01	Other BRCA	70	161	1	MX	N2a	T2	Stage IIIA
TCGA-AQ-A1H2-01	Other BRCA	84	197	0	MX	N2a	T2	Stage IIIA
TCGA-AQ-A1H3-01	Other BRCA	49	138	0	MX	N3a	T2	Stage IIIC
TCGA-AQ-A54N-01	Other BRCA	51	0	0	M0	N0	T2	Stage IIA
TCGA-AQ-A54O-01	Other BRCA	51	0	0	M0	N0	T2	Stage IIA
TCGA-AQ-A7U7-01	Other BRCA	55	0	0	M0	N2a	T2	Stage IIIA
TCGA-AR-A0TP-01	Other BRCA	43	2392	0	M0	N0	T2	Stage IIA
TCGA-AR-A0TQ-01	Other BRCA	27	1500	0	M0	N1	T3	Stage IIIA
TCGA-AR-A0TR-01	Other BRCA	68	160	1	M0	N1	T2	Stage IIB
TCGA-AR-A0TT-01	Other BRCA	53	1679	0	M0	N2	T2	Stage IIIA
TCGA-AR-A0TV-01	Other BRCA	66	904	0	M0	N0	T2	Stage IIA
TCGA-AR-A0TW-01	Other BRCA	50	739	0	M0	N1	T3	Stage IIIA
TCGA-AR-A0TX-01	Other BRCA	64	15	0	M0	N1	T1	Stage IIA
TCGA-AR-A0TY-01	Other BRCA	54	1699	1	M0	N0	T2	Stage IIA
TCGA-AR-A0TZ-01	Other BRCA	43	1313	0	M1	N2	T2	Stage IIIA
TCGA-AR-A0U2-01	Other BRCA	47	2551	1	M0	N2	T2	Stage IIIA
TCGA-AR-A0U3-01	Other BRCA	59	2263	0	M0	N1	T2	Stage IIB
TCGA-AR-A1AH-01	Other BRCA	51	2298	0	M0	N1	T2	Stage IIB
TCGA-AR-A1AJ-01	Other BRCA	83	1604	0	M0	N0	T1	Stage I
TCGA-AR-A1AK-01	Other BRCA	70	1558	0	M0	N0	T1	Stage I
TCGA-AR-A1AL-01	Other BRCA	60	1485	0	M0	N1	T3	Stage IIIA
TCGA-AR-A1AM-01	Other BRCA	52	0	0	M0	N1	T3	Stage IIIA
TCGA-AR-A1AN-01	Other BRCA	46	1329	0	M0	N0	T2	Stage IIA
TCGA-AR-A1AO-01	Other BRCA	47	1324	0	M0	N1	T1	Stage IIA
TCGA-AR-A1AP-01	Other BRCA	80	1215	0	M0	N0	T1	Stage I
TCGA-AR-A1AS-01	Other BRCA	54	1242	0	M0	N1	T2	Stage IIB
TCGA-AR-A1AT-01	Other BRCA	62	1272	1	M0	N0	T2	Stage IIA
TCGA-AR-A1AU-01	Other BRCA	39	1409	0	M0	N2	T2	Stage IIIA
TCGA-AR-A1AV-01	Other BRCA	68	1295	0	M0	N1	T2	Stage IIB
TCGA-AR-A1AW-01	Other BRCA	65	1072	0	M0	N0	T2	Stage IIA
TCGA-AR-A1AX-01	Other BRCA	64	1103	0	M0	N0	T1	Stage I
TCGA-AR-A24H-01	Other BRCA	65	3333	0	M0	N0	T2	Stage IIA
TCGA-AR-A24K-01	Other BRCA	46	1548	0	M0	N0	T2	Stage IIA
TCGA-AR-A24L-01	Other BRCA	26	2221	0	M0	N1	T2	Stage IIB
TCGA-AR-A24M-01	Other BRCA	38	1990	0	M0	N2	T2	Stage IIIA
TCGA-AR-A24N-01	Other BRCA	54	2074	0	M0	N0	T1	Stage I
TCGA-AR-A24O-01	Other BRCA	43	1997	0	M0	N2	T3	Stage IIIA
TCGA-AR-A24P-01	Other BRCA	47	26	0	M0	N0	T1	Stage I
TCGA-AR-A24Q-01	Other BRCA	49	2008	0	M0	N0	T3	Stage IIB
TCGA-AR-A24R-01	Other BRCA	45	1745	0	M0	N2	T1	Stage IIIA
TCGA-AR-A24S-01	Other BRCA	61	1888	0	M0	N0	T1	Stage I
TCGA-AR-A24T-01	Other BRCA	46	1620	0	M0	N3	T3	Stage IIIC
TCGA-AR-A24U-01	Other BRCA	47	1623	0	M0	N1	T1	Stage IIA
TCGA-AR-A24V-01	Other BRCA	52	1648	0	M0	N1	T2	Stage IIB
TCGA-AR-A24W-01	Other BRCA	55	0	0	M0	N1	T2	Stage IIB
TCGA-AR-A24X-01	Other BRCA	52	1465	0	M0	N0	T2	Stage IIA
TCGA-AR-A24Z-01	Other BRCA	57	1574	0	M0	N0	T2	Stage IIA
TCGA-AR-A250-01	Other BRCA	58	1707	0	M0	N0	T2	Stage IIA
TCGA-AR-A251-01	Other BRCA	51	1373	0	M0	N2	T2	Stage IIIA
TCGA-AR-A252-01	Other BRCA	50	1236	0	M0	N0	T1	Stage I
TCGA-AR-A254-01	Other BRCA	50	1212	0	M0	N2	T2	Stage IIIA
TCGA-AR-A255-01	Other BRCA	62	1058	0	M0	N0	T1	Stage I
TCGA-AR-A2LE-01	Other BRCA	69	0	0	M0	N0	T1	Stage I
TCGA-AR-A2LH-01	Other BRCA	55	0	0	M0	N3	T3	Stage III
TCGA-AR-A2LJ-01	Other BRCA	40	0	0	MX	N1	T3	Stage IIIA
TCGA-AR-A2LK-01	Other BRCA	62	0	0	M0	N2	T3	Stage III
TCGA-AR-A2LL-01	Other BRCA	70	0	0	M0	N0	T3	Stage IIB
TCGA-AR-A2LM-01	Other BRCA	49	0	0	M0	N1	T1	Stage II
TCGA-AR-A2LN-01	Other BRCA	65	0	0	M0	N0	T2	Stage IIA
TCGA-AR-A2LO-01	Other BRCA	46	0	0	M0	N1	T2	Stage IIB
TCGA-AR-A2LQ-01	Other BRCA	59	0	0	M0	N0	T3	Stage IIB
TCGA-AR-A2LR-01	Other BRCA	49	0	0	M0	N0	T1	Stage I
TCGA-AR-A5QM-01	Other BRCA	62	0	0	M0	N0	T2	Stage IIA
TCGA-AR-A5QN-01	Other BRCA	68	0	0	M0	N3	T2	Stage IIIC
TCGA-AR-A5QP-01	Other BRCA	54	0	0	M0	N1	T2	Stage IIB
TCGA-AR-A5QQ-01	Other BRCA	68	0	0	M0	N1	T3	Stage IIIA
TCGA-B6-A0I1-01	Other BRCA	73	0	0	M0	N0	T2	Stage IIA
TCGA-B6-A0I2-01	Other BRCA	45	4360	0	M0	N0 (i-)	T1c	Stage IA
TCGA-B6-A0I5-01	Other BRCA	49	4549	0	M0	N1b	T2	Stage IIB
TCGA-B6-A0I6-01	Other BRCA	49	997	1	M0	N1	T1c	Stage IIA
TCGA-B6-A0I8-01	Other BRCA	46	749	1	M0	NX	T1	Stage X
TCGA-B6-A0I9-01	Other BRCA	62	369	1	M1	NX	T3	Stage IV
TCGA-B6-A0IA-01	Other BRCA	51	6718	0	M0	N0 (i-)	T2	Stage IIA
TCGA-B6-A0IB-01	Other BRCA	64	3941	1	M1	N3	T3	Stage IV
TCGA-B6-A0IC-01	Other BRCA	90	1542	1	MX	NX	T2	Stage X
TCGA-B6-A0IG-01	Other BRCA	50	4456	1	M0	N1b	T2	Stage IIB
TCGA-B6-A0IH-01	Other BRCA	81	3418	1	M0	N1b	T3	Stage IIIA
TCGA-B6-A0IJ-01	Other BRCA	42	5383	0	M0	N0 (i-)	T3	Stage IIB
TCGA-B6-A0IM-01	Other BRCA	75	3836	0	M0	N0 (i-)	T3	Stage IIB
TCGA-B6-A0IN-01	Other BRCA	45	2573	1	MX	NX	T1c	Stage X
TCGA-B6-A0IO-01	Other BRCA	66	3350	0	M0	N0 (i-)	T2	Stage IIA
TCGA-B6-A0IP-01	Other BRCA	74	3374	0	M0	N0 (i-)	T1c	Stage IA
TCGA-B6-A0RH-01	Other BRCA	51	5748	0	M0	N0 (i-)	T2	Stage IIA
TCGA-B6-A0RI-01	Other BRCA	44	7125	0	M0	N1b	T4b	Stage IIIB
TCGA-B6-A0RL-01	Other BRCA	60	2469	1	M0	N0 (i-)	T2	Stage IIA
TCGA-B6-A0RM-01	Other BRCA	57	2373	1	MX	NX	TX	Stage X
TCGA-B6-A0RO-01	Other BRCA	71	4928	0	M0	N1a	T4	Stage IIIB
TCGA-B6-A0RP-01	Other BRCA	73	3126	1	M0	N1b	T2	[Discrepancy]
TCGA-B6-A0RQ-01	Other BRCA	68	4273	1	M0	N0 (i-)	T3	Stage IIB
TCGA-B6-A0RV-01	Other BRCA	42	4788	0	M0	N2	T3	Stage IIIA
TCGA-B6-A0WS-01	Other BRCA	58	2965	1	MX	NX	T1c	Stage X
TCGA-B6-A0WT-01	Other BRCA	61	5739	0	M0	N1	T2	Stage IIB
TCGA-B6-A0WV-01	Other BRCA	67	2422	1	M0	N1b	T2	Stage IIB
TCGA-B6-A0WW-01	Other BRCA	58	557	1	MX	N1b	T2	Stage X
TCGA-B6-A0WY-01	Other BRCA	40	3460	1	M0	N1b	T3	Stage IIIA
TCGA-B6-A0WZ-01	Other BRCA	50	3941	0	M0	N1b	T2	Stage II
TCGA-B6-A0X0-01	Other BRCA	54	3945	1	M0	N0 (i-)	T1c	Stage I
TCGA-B6-A0X1-01	Other BRCA	48	5671	0	M1	N1	T2	Stage IIB
TCGA-B6-A0X4-01	Other BRCA	62	859	1	M0	N1b	T2	Stage IIB
TCGA-B6-A0X5-01	Other BRCA	61	2097	1	M0	N1b	T2	Stage IIB
TCGA-B6-A0X7-01	Other BRCA	62	1791	1	MX	NX	T1c	Stage X
TCGA-B6-A1KC-01	Other BRCA	67	1326	0	M0	N1	T2	Stage IIB
TCGA-B6-A1KF-01	Other BRCA	68	3088	0	M0	N1	T2	Stage IIB
TCGA-B6-A1KI-01	Other BRCA	63	2236	0	M0	N0	T1c	Stage I
TCGA-B6-A1KN-01	Other BRCA	57	4233	0	M0	N1	T4b	Stage IIIB
TCGA-B6-A2IU-01	Other BRCA	62	0	0	M0	N0	T2	Stage IIA
TCGA-B6-A3ZX-01	Other BRCA	50	0	0	M1	N1	T3	Stage IV
TCGA-B6-A400-01	Other BRCA	43	0	0	M0	N2a	T2	Stage IIIA
TCGA-B6-A401-01	Other BRCA	47	0	0	M0	N1a	T1c	Stage IIA
TCGA-B6-A402-01	Other BRCA	47	0	0	M0	N0 (i-)	T1c	Stage I
TCGA-B6-A408-01	Other BRCA	55	0	0	M0	N3a	T2	Stage IIIC
TCGA-B6-A409-01	Other BRCA	44	0	0	M0	N2a	T1c	Stage IIIA
TCGA-B6-A40B-01	Other BRCA	76	0	0	M0	N0 (i-)	T1b	Stage I
TCGA-B6-A40C-01	Other BRCA	51	0	0	M0	N0 (i-)	T3	Stage IIB
TCGA-BH-A0AU-01	Other BRCA	45	746	0	M0	N0	T2	Stage IIA
TCGA-BH-A0AW-01	Other BRCA	56	622	0	M0	N1a	T1c	Stage IIA
TCGA-BH-A0AY-01	Other BRCA	62	777	0	M0	N0 (i-)	T2	Stage IIA
TCGA-BH-A0AZ-01	Other BRCA	47	867	0	cM0 (i+)	N1a	T3	Stage IIIA
TCGA-BH-A0B0-01	Other BRCA	56	1427	0	M0	N0	T1c	Stage I
TCGA-BH-A0B1-01	Other BRCA	66	1148	0	M0	N1a	T2	Stage IIB
TCGA-BH-A0B4-01	Other BRCA	65	1191	0	M0	N2	T2	Stage IIIA
TCGA-BH-A0B5-01	Other BRCA	40	1471	0	M0	N2a	T2	Stage IIIA
TCGA-BH-A0B6-01	Other BRCA	47	0	0	M0	N0	T1c	Stage I
TCGA-BH-A0B7-01	Other BRCA	42	1733	0	M0	N1a	T2	Stage IIB
TCGA-BH-A0B8-01	Other BRCA	64	1569	0	M0	N0 (i-)	T1b	Stage I
TCGA-BH-A0BA-01	Other BRCA	51	1132	0	M0	N3a	T3	Stage IIIC
TCGA-BH-A0BC-01	Other BRCA	60	974	0	M0	N3	T2	Stage IIIC
TCGA-BH-A0BD-01	Other BRCA	47	554	0	M0	N1a	T1c	Stage IIA
TCGA-BH-A0BF-01	Other BRCA	56	781	0	M0	N1mi	T2	Stage IIB
TCGA-BH-A0BJ-01	Other BRCA	41	660	0	M0	N1a	T2	Stage IIB
TCGA-BH-A0BM-01	Other BRCA	54	1117	0	M0	N1a	T2	Stage IIB
TCGA-BH-A0BO-01	Other BRCA	54	1085	0	M0	N0	T1b	Stage I
TCGA-BH-A0BP-01	Other BRCA	76	1481	0	M0	N0	T1c	Stage I
TCGA-BH-A0BQ-01	Other BRCA	39	826	0	M0	N0	T1c	Stage I
TCGA-BH-A0BR-01	Other BRCA	59	1632	0	M0	N0	T1c	Stage I
TCGA-BH-A0BS-01	Other BRCA	55	1640	0	M0	N1c	T3	Stage IIIA
TCGA-BH-A0BT-01	Other BRCA	56	1386	0	M0	N1mi	T1c	Stage IIA
TCGA-BH-A0BV-01	Other BRCA	78	1519	0	M0	N1a	T2	Stage IIB
TCGA-BH-A0BZ-01	Other BRCA	59	1492	0	M0	N1a	T3	Stage IIIA
TCGA-BH-A0C0-01	Other BRCA	62	1270	0	M0	N1a	T1c	Stage IIA
TCGA-BH-A0C1-01	Other BRCA	61	1338	0	M0	N2a	T3	Stage IIIA
TCGA-BH-A0C3-01	Other BRCA	47	1464	0	M0	N0	T1c	Stage I
TCGA-BH-A0C7-01	Other BRCA	48	1305	0	M0	N1mi	T2	Stage IIB
TCGA-BH-A0DD-01	Other BRCA	58	1393	0	M0	N1a	T2	Stage IIB
TCGA-BH-A0DE-01	Other BRCA	62	948	0	M0	N0	T2	Stage IIA
TCGA-BH-A0DG-01	Other BRCA	30	713	0	M0	N0	T2	Stage IIA
TCGA-BH-A0DH-01	Other BRCA	63	1156	0	M0	N1a	T2	Stage IIB
TCGA-BH-A0DI-01	Other BRCA	63	673	0	M0	N1a	T2	Stage IIB
TCGA-BH-A0DK-01	Other BRCA	49	423	0	M0	N0 (i-)	T2	Stage IIA
TCGA-BH-A0DL-01	Other BRCA	64	1467	0	M0	N0	T2	Stage IIA
TCGA-BH-A0DO-01	Other BRCA	78	525	0	M0	N0	T1c	Stage I
TCGA-BH-A0DP-01	Other BRCA	60	476	0	M0	N0 (i-)	T3	Stage IIB
TCGA-BH-A0DQ-01	Other BRCA	42	98	0	M0	N1	T2	Stage IIB
TCGA-BH-A0DS-01	Other BRCA	71	77	0	M0	N2a	T2	Stage IIIA
TCGA-BH-A0DT-01	Other BRCA	41	1170	0	M0	N1a	T1c	Stage IIA
TCGA-BH-A0DV-01	Other BRCA	54	1374	0	M0	N2a	T2	Stage IIIA
TCGA-BH-A0DX-01	Other BRCA	62	1442	0	M0	N0	T1b	Stage I
TCGA-BH-A0DZ-01	Other BRCA	43	495	0	M0	N1a	T2	Stage IIB
TCGA-BH-A0E1-01	Other BRCA	52	477	0	M0	N1	T2	Stage IIB
TCGA-BH-A0E2-01	Other BRCA	49	435	0	M0	N2a	T2	Stage IIIA
TCGA-BH-A0E7-01	Other BRCA	79	1362	0	M0	N1a	T2	Stage IIB
TCGA-BH-A0E9-01	Other BRCA	53	1405	0	M0	N1a	T2	Stage IIB
TCGA-BH-A0EA-01	Other BRCA	72	993	1	M0	N1a	T1c	Stage IIA
TCGA-BH-A0EB-01	Other BRCA	69	745	0	M0	N0 (i-)	T1c	Stage IA
TCGA-BH-A0EE-01	Other BRCA	68	943	0	M0	N0 (i-)	T3	Stage IIB
TCGA-BH-A0EI-01	Other BRCA	51	743	0	M0	N1a	T1c	Stage IIA
TCGA-BH-A0GY-01	Other BRCA	67	923	0	M0	N1	T2	Stage IIA
TCGA-BH-A0GZ-01	Other BRCA	62	328	0	M0	N1a	T1c	Stage IIA
TCGA-BH-A0H0-01	Other BRCA	69	461	0	M0	N0 (i-)	T1c	Stage IA
TCGA-BH-A0H3-01	Other BRCA	46	1149	0	M0	N0	T1c	Stage I
TCGA-BH-A0H5-01	Other BRCA	45	1080	0	M0	N0 (i-)	T1c	Stage I
TCGA-BH-A0H6-01	Other BRCA	82	747	0	M0	NX	T1b	Stage I
TCGA-BH-A0H7-01	Other BRCA	65	701	0	M0	N2a	T1c	Stage IIIA
TCGA-BH-A0H9-01	Other BRCA	69	1247	0	M0	N0 (i-)	T2	Stage IIA
TCGA-BH-A0HA-01	Other BRCA	31	856	0	M0	N0 (i-)	T1c	Stage I
TCGA-BH-A0HB-01	Other BRCA	55	806	0	M0	N0 (i-)	T1c	Stage IA
TCGA-BH-A0HF-01	Other BRCA	77	727	0	M0	N0 (i-)	T1c	Stage IA
TCGA-BH-A0HI-01	Other BRCA	78	619	0	M0	N0 (i-)	T1c	Stage IA
TCGA-BH-A0HK-01	Other BRCA	81	178	0	M0	N1	T2	Stage IIB
TCGA-BH-A0HL-01	Other BRCA	56	72	0	M0	N1a	T2	Stage IIB
TCGA-BH-A0HN-01	Other BRCA	67	516	0	M0	N0 (i-)	T1c	Stage IA
TCGA-BH-A0HO-01	Other BRCA	48	76	0	M0	N1a	T1c	Stage IIA
TCGA-BH-A0HP-01	Other BRCA	65	414	0	M0	N2a	T3	Stage IIIA
TCGA-BH-A0HQ-01	Other BRCA	56	1121	0	M0	N0 (i+)	T2	Stage IIA
TCGA-BH-A0HU-01	Other BRCA	52	392	0	M0	N0 (i-)	T1c	Stage IA
TCGA-BH-A0HW-01	Other BRCA	62	1560	0	M0	N0 (i-)	T1c	Stage IA
TCGA-BH-A0HX-01	Other BRCA	54	829	0	M0	N1a	T2	Stage IIB
TCGA-BH-A0HY-01	Other BRCA	60	867	0	M0	N0	T1c	Stage I
TCGA-BH-A0W3-01	Other BRCA	58	180	0	M0	N1a	T1c	Stage IIA
TCGA-BH-A0W4-01	Other BRCA	46	175	0	M0	N0 (i-)	T2	Stage IIA
TCGA-BH-A0W5-01	Other BRCA	77	543	0	M0	N1a	T1c	Stage IIA
TCGA-BH-A0W7-01	Other BRCA	49	558	0	M0	N0 (i-)	T1c	Stage I
TCGA-BH-A18F-01	Other BRCA	50	268	0	M0	N0	T2	Stage IIA
TCGA-BH-A18H-01	Other BRCA	63	0	0	M0	N0	T1b	Stage IA
TCGA-BH-A18I-01	Other BRCA	53	220	0	cM0 (i+)	N1a	T1c	Stage IIA
TCGA-BH-A18J-01	Other BRCA	56	611	1	M1	N2	T4b	Stage IV
TCGA-BH-A18K-01	Other BRCA	46	2762	1	M0	N0	T1	Stage I
TCGA-BH-A18L-01	Other BRCA	50	811	1	M0	N1mi	T3	Stage IIIA
TCGA-BH-A18M-01	Other BRCA	39	2207	1	M0	N1	T3	Stage IIIA
TCGA-BH-A18N-01	Other BRCA	88	1148	1	M0	N1b	T2	Stage IIA
TCGA-BH-A18P-01	Other BRCA	60	921	1	M0	N0	T1	Stage I
TCGA-BH-A18R-01	Other BRCA	50	1141	1	M0	N1	T2b	Stage IIA
TCGA-BH-A18S-01	Other BRCA	79	2009	1	M0	N0	T1c	Stage I
TCGA-BH-A18U-01	Other BRCA	72	1563	1	M0	N2a	T2	Stage IIIA
TCGA-BH-A18V-06	Other BRCA	48	1555	1	M0	N1b	T2	Stage IIB
TCGA-BH-A1EN-01	Other BRCA	78	2052	1	M0	NX	T2	Stage IIA
TCGA-BH-A1EO-01	Other BRCA	68	2798	1	M0	N1	T1c	Stage IIA
TCGA-BH-A1ES-01	Other BRCA	35	3462	1	M0	N1a	T2	Stage IIB
TCGA-BH-A1ES-06	Other BRCA	35	3462	1	M0	N1a	T2	Stage IIB
TCGA-BH-A1ET-01	Other BRCA	55	2520	1	M0	N0	T1	Stage I
TCGA-BH-A1EU-01	Other BRCA	83	1286	1	M0	N0	T1	Stage I
TCGA-BH-A1EV-01	Other BRCA	45	365	1	M0	N1b	T3	Stage IIIA
TCGA-BH-A1EX-01	Other BRCA	67	1508	1	M0	N1b	T2	Stage IIB
TCGA-BH-A1EY-01	Other BRCA	79	538	1	M0	N0	T2	Stage IIA
TCGA-BH-A1F0-01	Other BRCA	80	785	1	M0	N1c	T1a	Stage IIA
TCGA-BH-A1F2-01	Other BRCA	53	959	1	M0	N1b	T4b	Stage IIIB
TCGA-BH-A1F5-01	Other BRCA	62	2712	1	M0	N1a	T1c	Stage IIA
TCGA-BH-A1F6-01	Other BRCA	51	2965	1	MX	N2a	T4d	0
TCGA-BH-A1F8-01	Other BRCA	90	749	1	M0	N2	T4b	Stage IIIB
TCGA-BH-A1FB-01	Other BRCA	60	3669	1	M0	N1b	T2	Stage IIB
TCGA-BH-A1FD-01	Other BRCA	68	1008	1	M0	N0	T1c	Stage I
TCGA-BH-A1FE-01	Other BRCA	31	2273	1	M0	N1	T2	Stage IIB
TCGA-BH-A1FE-06	Other BRCA	31	2273	1	M0	N1	T2	Stage IIB
TCGA-BH-A1FG-01	Other BRCA	88	3738	1	M0	NX	T1c	Stage I
TCGA-BH-A1FH-01	Other BRCA	47	1123	1	M1	N1b	T2	Stage IV
TCGA-BH-A1FJ-01	Other BRCA	66	1927	1	M0	N1b	T3	Stage IIIA
TCGA-BH-A1FL-01	Other BRCA	69	1673	1	M0	N1b	T2	Stage IIB
TCGA-BH-A1FM-01	Other BRCA	44	1388	1	M0	N2	T2	Stage IIIA
TCGA-BH-A1FN-01	Other BRCA	34	2192	1	M0	N0	T2	Stage IIA
TCGA-BH-A1FR-01	Other BRCA	73	4398	1	M0	N1a	T4b	Stage IIIB
TCGA-BH-A1FU-01	Other BRCA	44	2192	1	M0	N0	T1c	Stage IA
TCGA-BH-A201-01	Other BRCA	64	209	0	M0	N0	T1	Stage IA
TCGA-BH-A202-01	Other BRCA	60	22	0	M0	N0	T2	Stage II
TCGA-BH-A203-01	Other BRCA	78	1174	1	M0	N1b	T2	Stage IIB
TCGA-BH-A204-01	Other BRCA	80	2534	1	M0	N1b	T2	Stage IIB
TCGA-BH-A208-01	Other BRCA	48	1759	1	M0	N1b	T2	Stage IIB
TCGA-BH-A209-01	Other BRCA	77	3959	1	M0	N0	T1c	Stage I
TCGA-BH-A28O-01	Other BRCA	50	0	0	M0	N3	T3a	Stage IIIC
TCGA-BH-A28Q-01	Other BRCA	46	196	0	M0	N1a	T2	Stage IIB
TCGA-BH-A2L8-01	Other BRCA	45	0	0	M0	N0 (i-)	T2	Stage IIA
TCGA-BH-A42T-01	Other BRCA	75	0	0	M0	N0 (i+)	T2	Stage IIA
TCGA-BH-A42U-01	Other BRCA	80	0	0	M0	N0	T2	Stage IIA
TCGA-BH-A42V-01	Other BRCA	41	0	0	M0	N1mi	T1c	Stage IB
TCGA-BH-A5IZ-01	Other BRCA	51	0	0	cM0 (i+)	N1a	T2	Stage IIB
TCGA-BH-A5J0-01	Other BRCA	63	0	0	M0	N0	T1c	Stage IA
TCGA-BH-A6R8-01	Other BRCA	46	0	0	M0	N0	T2	Stage IIA
TCGA-BH-A6R9-01	Other BRCA	61	0	0	M0	N0	T2	Stage IIA
TCGA-BH-A8FY-01	Other BRCA	87	0	0	M0	N0 (i+)	T1c	Stage IA
TCGA-BH-A8FZ-01	Other BRCA	58	0	0	M0	N0	T1b	Stage IA
TCGA-BH-A8G0-01	Other BRCA	54	0	0	M0	N1a	T2	Stage IIB
TCGA-BH-AB28-01	Other BRCA	53	0	0	M0	N1a	T3	Stage IIIA
TCGA-C8-A12K-01	Other BRCA	80	0	0	M0	N1	T2	Stage IIB
TCGA-C8-A12L-01	Other BRCA	67	0	0	M0	N0 (i-)	T2	Stage IIA
TCGA-C8-A12M-01	Other BRCA	70	0	0	M0	N0 (i-)	T2	Stage IIA
TCGA-C8-A12N-01	Other BRCA	58	0	0	M0	N0 (i-)	T2	Stage IIA
TCGA-C8-A12O-01	Other BRCA	50	0	0	M0	N0 (i-)	T2	Stage IIA
TCGA-C8-A12P-01	Other BRCA	55	0	0	M0	N1	T2	Stage IIB
TCGA-C8-A12Q-01	Other BRCA	78	0	0	M0	N2	T1	Stage IIIA
TCGA-C8-A12T-01	Other BRCA	43	0	0	M0	N0	T2	Stage IIA
TCGA-C8-A12U-01	Other BRCA	46	0	0	M0	N1	T2	Stage IIB
TCGA-C8-A12W-01	Other BRCA	49	0	0	M0	N1	T4	Stage IIIB
TCGA-C8-A12X-01	Other BRCA	62	0	0	M0	N1	T2	Stage IIB
TCGA-C8-A12Y-01	Other BRCA	44	0	0	M0	N1	T2	Stage IIB
TCGA-C8-A12Z-01	Other BRCA	45	0	0	M0	N1	T2	Stage IIB
TCGA-C8-A130-01	Other BRCA	52	0	0	M0	N2	T3	Stage IIIA
TCGA-C8-A132-01	Other BRCA	56	0	0	M0	N1	T2	Stage IIB
TCGA-C8-A133-01	Other BRCA	65	0	0	M0	N1	T3	Stage IIIA
TCGA-C8-A135-01	Other BRCA	64	0	0	M0	N1	T2	Stage IIB
TCGA-C8-A137-01	Other BRCA	34	3	0	M0	N1	T2	Stage IIB
TCGA-C8-A138-01	Other BRCA	54	7	0	M0	N2	T2	Stage IIIA
TCGA-C8-A1HE-01	Other BRCA	59	0	0	M0	N0	T2	Stage IIA
TCGA-C8-A1HF-01	Other BRCA	48	0	0	M0	N0	T2	Stage IIA
TCGA-C8-A1HG-01	Other BRCA	50	0	0	M0	N0	T2	Stage IIA
TCGA-C8-A1HI-01	Other BRCA	40	2	0	M0	N2	T2	Stage IIIA
TCGA-C8-A1HK-01	Other BRCA	53	7	0	M0	N1	T2	Stage IIB
TCGA-C8-A1HL-01	Other BRCA	38	2	0	M0	N1	T3	Stage IIIA
TCGA-C8-A1HM-01	Other BRCA	74	6	0	M0	N0	T2	Stage IIA
TCGA-C8-A1HN-01	Other BRCA	56	2	0	M0	N0	T2	Stage IIA
TCGA-C8-A1HO-01	Other BRCA	34	0	0	M0	N3	T3	Stage IIIC
TCGA-C8-A26V-01	Other BRCA	47	9	0	M0	N2	T3	Stage IIIA
TCGA-C8-A26W-01	Other BRCA	58	7	0	M0	N1	T2	Stage IIB
TCGA-C8-A26Z-01	Other BRCA	59	4	0	M0	N0	T2	Stage IIA
TCGA-C8-A273-01	Other BRCA	29	6	0	M0	N1	T2	Stage IIB
TCGA-C8-A274-01	Other BRCA	63	1	0	M0	N0	T2	Stage IIA
TCGA-C8-A275-01	Other BRCA	56	1	0	M0	N1	T1	Stage IIA
TCGA-C8-A278-01	Other BRCA	61	1	0	M0	N2	T2	Stage IIIA
TCGA-C8-A27A-01	Other BRCA	48	371	0	M0	N1	T2	Stage IIB
TCGA-C8-A3M7-01	Other BRCA	60	0	0	M0	N0	T4b	Stage IIIB
TCGA-C8-A3M8-01	Other BRCA	68	0	0	M0	N0	T1c	Stage IA
TCGA-C8-A8HP-01	Other BRCA	59	0	0	M0	N2	T2	Stage IIIA
TCGA-C8-A8HQ-01	Other BRCA	53	0	0	M0	N1	T2	Stage IIB
TCGA-C8-A8HR-01	Other BRCA	49	0	0	M0	N2	T3	Stage IIIA
TCGA-D8-A13Y-01	Other BRCA	52	362	0	M0	N0	T1c	Stage IA
TCGA-D8-A140-01	Other BRCA	62	403	0	M0	N1a	T2	Stage IIB
TCGA-D8-A141-01	Other BRCA	40	113	0	M0	N1	T1c	0
TCGA-D8-A145-01	Other BRCA	80	410	0	M0	N1a	T1c	Stage IIA
TCGA-D8-A146-01	Other BRCA	57	344	0	MX	N0	T2	Stage IIA
TCGA-D8-A1J8-01	Other BRCA	77	256	0	M0	N1a	T2	Stage IIB
TCGA-D8-A1J9-01	Other BRCA	48	248	0	M0	N0	T1c	Stage IA
TCGA-D8-A1JA-01	Other BRCA	60	18	0	M0	NX	T4b	0
TCGA-D8-A1JB-01	Other BRCA	54	0	0	M0	N1a	T2	Stage IIB
TCGA-D8-A1JC-01	Other BRCA	59	178	0	M0	N2a	T2	Stage IIIA
TCGA-D8-A1JD-01	Other BRCA	41	273	0	M0	N1a	T2	Stage IIB
TCGA-D8-A1JE-01	Other BRCA	62	57	0	M0	N1a	T1c	Stage IIA
TCGA-D8-A1JH-01	Other BRCA	56	426	0	M0	N0	T1c	Stage IA
TCGA-D8-A1JI-01	Other BRCA	54	21	0	MX	N1a	T1c	Stage IIA
TCGA-D8-A1JJ-01	Other BRCA	54	274	0	M0	N0	T2	Stage IIA
TCGA-D8-A1JK-01	Other BRCA	90	109	0	M0	N0	T2	Stage IIA
TCGA-D8-A1JM-01	Other BRCA	59	238	0	M0	N1a	T2	Stage IIB
TCGA-D8-A1JN-01	Other BRCA	80	217	0	MX	N3a	T3	Stage IIIC
TCGA-D8-A1JP-01	Other BRCA	73	167	0	M0	N0	T1c	Stage IA
TCGA-D8-A1JS-01	Other BRCA	77	371	0	M0	N0	T1c	Stage IA
TCGA-D8-A1JT-01	Other BRCA	70	405	0	M0	N0	T2	Stage IIA
TCGA-D8-A1JU-01	Other BRCA	51	447	0	M0	N0	T1c	Stage IA
TCGA-D8-A1X5-01	Other BRCA	81	171	0	MX	N3a	T2	Stage IIIC
TCGA-D8-A1X6-01	Other BRCA	80	236	0	MX	N2a	T3	Stage IIIA
TCGA-D8-A1X7-01	Other BRCA	40	85	0	MX	N0	T2	Stage IIA
TCGA-D8-A1X8-01	Other BRCA	62	272	0	M0	N2a	T1c	Stage IIIA
TCGA-D8-A1X9-01	Other BRCA	66	380	0	M0	N1a	T2	Stage IIB
TCGA-D8-A1XA-01	Other BRCA	64	274	0	M0	N0	T1c	Stage IA
TCGA-D8-A1XB-01	Other BRCA	62	201	0	M0	N1a	T2	Stage IIB
TCGA-D8-A1XC-01	Other BRCA	85	81	0	M0	N1a	T4b	Stage IIIB
TCGA-D8-A1XD-01	Other BRCA	36	155	0	M0	N2a	T1c	Stage IIIA
TCGA-D8-A1XF-01	Other BRCA	45	197	0	M0	N0	T2	Stage IIA
TCGA-D8-A1XG-01	Other BRCA	86	196	0	M0	N1a	T4b	Stage IIIB
TCGA-D8-A1XJ-01	Other BRCA	76	352	0	MX	N1a	T3	Stage IIIA
TCGA-D8-A1XL-01	Other BRCA	34	319	0	MX	N1a	T2	Stage IIB
TCGA-D8-A1XM-01	Other BRCA	57	218	0	M0	N0	T1c	Stage IA
TCGA-D8-A1XO-01	Other BRCA	56	242	0	M0	N1a	T2	Stage IIB
TCGA-D8-A1XR-01	Other BRCA	56	168	0	M0	N1a	T2	Stage IIB
TCGA-D8-A1XS-01	Other BRCA	48	18	0	M0	N3a	T2	Stage IIIC
TCGA-D8-A1XT-01	Other BRCA	61	193	0	M0	N1a	T1c	Stage IIA
TCGA-D8-A1XU-01	Other BRCA	56	149	0	M0	N0	T1c	Stage IA
TCGA-D8-A1XV-01	Other BRCA	84	146	0	M0	N0	T2	Stage IIA
TCGA-D8-A1XW-01	Other BRCA	53	117	0	M0	N0	T2	Stage IIA
TCGA-D8-A1XY-01	Other BRCA	74	81	0	MX	N0	T2	Stage IIA
TCGA-D8-A1XZ-01	Other BRCA	81	120	0	MX	N2a	T1c	Stage IIIA
TCGA-D8-A1Y0-01	Other BRCA	65	166	0	MX	N2a	T1c	Stage IIIA
TCGA-D8-A1Y1-01	Other BRCA	80	115	0	MX	N1a	T3	Stage IIIA
TCGA-D8-A1Y2-01	Other BRCA	71	72	0	MX	N0	T2	Stage IIA
TCGA-D8-A1Y3-01	Other BRCA	61	124	0	MX	N2a	T2	Stage IIIA
TCGA-D8-A27E-01	Other BRCA	66	182	0	M0	N0	T1c	Stage IA
TCGA-D8-A27G-01	Other BRCA	75	209	0	M0	N0	T2	Stage IIA
TCGA-D8-A27I-01	Other BRCA	58	185	0	M0	N2a	T1c	Stage IIIA
TCGA-D8-A27K-01	Other BRCA	47	118	0	M0	N1a	T2	Stage IIB
TCGA-D8-A27L-01	Other BRCA	49	125	0	M0	N2a	T1c	Stage IIIA
TCGA-D8-A27N-01	Other BRCA	36	145	0	M0	N2a	T2	Stage IIIA
TCGA-D8-A27P-01	Other BRCA	64	22	0	M0	N0	T1c	Stage IA
TCGA-D8-A27R-01	Other BRCA	41	90	0	M0	N3a	T2	Stage IIIC
TCGA-D8-A27T-01	Other BRCA	53	135	0	M0	N3a	T2	Stage IIIC
TCGA-D8-A27V-01	Other BRCA	62	73	0	M0	N0	T2	Stage IIA
TCGA-D8-A27W-01	Other BRCA	55	15	0	M0	N0	T4b	Stage IIIB
TCGA-D8-A3Z5-01	Other BRCA	54	0	0	M0	N3a	T2	Stage IIIC
TCGA-D8-A3Z6-01	Other BRCA	56	0	0	M0	N3a	T3	Stage IIIC
TCGA-D8-A4Z1-01	Other BRCA	68	0	0	M0	N0	T1c	Stage IA
TCGA-D8-A73U-01	Other BRCA	88	0	0	M0	N0	T2	Stage IIA
TCGA-D8-A73W-01	Other BRCA	79	0	0	MX	N1a	T3	Stage IIIA
TCGA-D8-A73X-01	Other BRCA	53	0	0	M0	N0	T2	Stage IIA
TCGA-E2-A105-01	Other BRCA	79	1163	0	M0	N0 (i-)	T2	Stage IIA
TCGA-E2-A106-01	Other BRCA	34	1807	0	M0	N1mi	T1c	Stage IB
TCGA-E2-A107-01	Other BRCA	54	1046	0	M0	N2a	T3	Stage IIIA
TCGA-E2-A108-01	Other BRCA	64	837	0	M0	N2a	T2	Stage IIIA
TCGA-E2-A109-01	Other BRCA	64	1417	0	M0	N0 (i-)	T2	Stage IIA
TCGA-E2-A10A-01	Other BRCA	41	1229	0	M0	N0 (i-)	T3	Stage IIB
TCGA-E2-A10B-01	Other BRCA	67	1141	0	M0	N1a	T2	Stage IIB
TCGA-E2-A10C-01	Other BRCA	54	1219	0	M0	N1a	T2	Stage IIB
TCGA-E2-A10E-01	Other BRCA	64	865	0	M0	N1a	T1c	Stage IIA
TCGA-E2-A10F-01	Other BRCA	47	878	0	M0	N0 (i-)	T2	Stage IIA
TCGA-E2-A14O-01	Other BRCA	76	1172	0	M0	N1a	T3	Stage IIIA
TCGA-E2-A14P-01	Other BRCA	79	487	0	M0	N3	T2	Stage IIIC
TCGA-E2-A14Q-01	Other BRCA	50	974	0	M0	N1mi	T2	Stage IIB
TCGA-E2-A14S-01	Other BRCA	65	834	0	M0	N0	T1c	Stage I
TCGA-E2-A14T-01	Other BRCA	52	890	0	M0	N0	T2	Stage IIA
TCGA-E2-A14U-01	Other BRCA	74	0	0	M0	N0	T1c	Stage I
TCGA-E2-A14V-01	Other BRCA	53	748	0	M0	N1	T2	Stage IIB
TCGA-E2-A14W-01	Other BRCA	78	833	0	M0	N0	T2	Stage IIA
TCGA-E2-A14Y-01	Other BRCA	35	688	0	M0	N0	T2	Stage IIA
TCGA-E2-A14Z-01	Other BRCA	64	518	0	M0	N0	T1c	Stage I
TCGA-E2-A152-01	Other BRCA	56	588	0	M0	N0	T1c	Stage I
TCGA-E2-A153-01	Other BRCA	51	586	0	M0	N1a	T2	Stage IIB
TCGA-E2-A154-01	Other BRCA	68	325	0	M0	N0	T1c	Stage I
TCGA-E2-A155-01	Other BRCA	58	553	0	M0	N1a	T2	Stage IIB
TCGA-E2-A156-01	Other BRCA	61	481	0	M0	N0	T1c	Stage I
TCGA-E2-A15A-01	Other BRCA	45	502	0	M0	N3a	T2	Stage IIIC
TCGA-E2-A15A-06	Other BRCA	45	502	0	M0	N3a	T2	Stage IIIC
TCGA-E2-A15C-01	Other BRCA	61	496	0	M0	N0	T1c	Stage I
TCGA-E2-A15D-01	Other BRCA	47	315	0	M0	N0	T2	Stage IIA
TCGA-E2-A15E-01	Other BRCA	40	517	0	M0	N1a	T1c	Stage IIA
TCGA-E2-A15E-06	Other BRCA	40	517	0	M0	N1a	T1c	Stage IIA
TCGA-E2-A15F-01	Other BRCA	64	468	0	M0	N0	T1c	Stage I
TCGA-E2-A15G-01	Other BRCA	76	315	0	M0	N0	T2	Stage IIA
TCGA-E2-A15H-01	Other BRCA	38	42	0	M0	N1mi	T1c	Stage IIA
TCGA-E2-A15I-01	Other BRCA	44	411	0	M0	N0	T2	Stage IIA
TCGA-E2-A15J-01	Other BRCA	51	463	0	M0	N0	T1c	Stage I
TCGA-E2-A15K-01	Other BRCA	58	34	0	M0	N1a	T2	Stage IIB
TCGA-E2-A15K-06	Other BRCA	58	34	0	M0	N1a	T2	Stage IIB
TCGA-E2-A15L-01	Other BRCA	65	331	0	M0	N0	T2	Stage IIA
TCGA-E2-A15M-01	Other BRCA	66	234	0	M0	N0	T2	Stage IIA
TCGA-E2-A15O-01	Other BRCA	89	395	0	M0	NX	T1c	Stage I
TCGA-E2-A15P-01	Other BRCA	61	315	0	M0	N0	T1c	Stage IA
TCGA-E2-A15R-01	Other BRCA	64	330	0	M0	N1a	T1c	Stage IIA
TCGA-E2-A15S-01	Other BRCA	34	274	0	M0	N1	T2	Stage IIB
TCGA-E2-A15T-01	Other BRCA	65	267	0	M0	N0	T2	Stage IIA
TCGA-E2-A1B0-01	Other BRCA	50	1271	0	M0	N2	T2	Stage IIIA
TCGA-E2-A1B1-01	Other BRCA	45	1361	0	M0	N1	T2	Stage IIB
TCGA-E2-A1B4-01	Other BRCA	74	911	0	M0	N2a	T1c	Stage IIIA
TCGA-E2-A1B5-01	Other BRCA	46	774	0	M0	N0	T2	Stage IIA
TCGA-E2-A1BC-01	Other BRCA	63	297	0	M0	N0	T1c	Stage IA
TCGA-E2-A1BD-01	Other BRCA	53	317	0	M0	N0	T2	Stage IIA
TCGA-E2-A1IE-01	Other BRCA	61	983	0	M0	N1	T2	Stage IIB
TCGA-E2-A1IF-01	Other BRCA	74	956	0	M0	N0	T1c	Stage I
TCGA-E2-A1IG-01	Other BRCA	45	755	0	M0	N1mi	T2	Stage IIB
TCGA-E2-A1IH-01	Other BRCA	80	658	0	M0	N0	T1c	Stage I
TCGA-E2-A1II-01	Other BRCA	51	850	0	M0	N0	T1c	Stage I
TCGA-E2-A1IJ-01	Other BRCA	57	725	0	M0	N0	T1c	Stage I
TCGA-E2-A1IK-01	Other BRCA	71	518	0	M0	N1mi	T1c	Stage IIA
TCGA-E2-A1IL-01	Other BRCA	78	14	0	M0	N1a	T1c	Stage IIA
TCGA-E2-A1IN-01	Other BRCA	60	392	0	M0	N0	T1c	Stage I
TCGA-E2-A1IO-01	Other BRCA	37	448	0	M0	N0	T1c	Stage I
TCGA-E2-A1IU-01	Other BRCA	60	127	0	M0	N0 (mol+)	T1c	Stage IA
TCGA-E2-A1L6-01	Other BRCA	44	1312	0	M0	N1mi	T1c	Stage IIA
TCGA-E2-A1L8-01	Other BRCA	52	1015	0	M0	N1a	T2	Stage IIB
TCGA-E2-A1L9-01	Other BRCA	40	388	0	M0	N1mi	T1c	Stage IIA
TCGA-E2-A1LA-01	Other BRCA	59	463	0	M0	N1a	T1c	Stage IIA
TCGA-E2-A1LB-01	Other BRCA	41	972	0	M0	N1	T2	Stage IIB
TCGA-E2-A1LE-01	Other BRCA	71	0	0	M0	N3a	T2	Stage IIIC
TCGA-E2-A2P5-01	Other BRCA	78	0	0	M0	N3	T2	Stage IIIC
TCGA-E2-A2P6-01	Other BRCA	77	0	0	M0	N1	T2	Stage IIB
TCGA-E2-A3DX-01	Other BRCA	43	0	0	M0	N3	T2	Stage IIIC
TCGA-E2-A56Z-01	Other BRCA	69	0	0	M0	N1a	T2	Stage IIB
TCGA-E2-A570-01	Other BRCA	47	0	0	M0	N1mi	T1c	Stage IB
TCGA-E2-A572-01	Other BRCA	72	0	0	M0	N2	T2	Stage IIIA
TCGA-E2-A573-01	Other BRCA	48	0	0	M0	N0	T1c	Stage IA
TCGA-E2-A574-01	Other BRCA	44	0	0	M0	N0	T2	Stage IIA
TCGA-E2-A576-01	Other BRCA	69	0	0	MX	N0	T1c	Stage IA
TCGA-E2-A9RU-01	Other BRCA	90	0	0	MX	N3a	T2	Stage IIIC
TCGA-E9-A1N3-01	Other BRCA	70	0	0	M0	N2	T1c	Stage IIIA
TCGA-E9-A1N4-01	Other BRCA	41	0	0	M0	N2	T2	Stage IIIA
TCGA-E9-A1N5-01	Other BRCA	45	0	0	M0	N1	T2	Stage IIB
TCGA-E9-A1N6-01	Other BRCA	52	0	0	M0	N1	T2	Stage IIB
TCGA-E9-A1N8-01	Other BRCA	48	0	0	M0	N0	T2	Stage IIA
TCGA-E9-A1N9-01	Other BRCA	58	0	0	M0	N0	T2	Stage IIA
TCGA-E9-A1NA-01	Other BRCA	58	0	0	M0	N0	T2	Stage IIA
TCGA-E9-A1NC-01	Other BRCA	61	0	0	M0	N1	T2	Stage IIB
TCGA-E9-A1NE-01	Other BRCA	28	0	0	M0	N1	T2	Stage IIB
TCGA-E9-A1NF-01	Other BRCA	60	0	0	M0	N0	T2	Stage IIA
TCGA-E9-A1NG-01	Other BRCA	62	0	0	M0	N0	T2	Stage IIA
TCGA-E9-A1NH-01	Other BRCA	71	0	0	M0	N1	T2	Stage IIB
TCGA-E9-A1NI-01	Other BRCA	51	0	0	M0	N0	T2	Stage IIA
TCGA-E9-A1QZ-01	Other BRCA	61	0	0	M0	N0	T2	Stage IIA
TCGA-E9-A1R0-01	Other BRCA	58	0	0	M0	N1	T1c	Stage IIA
TCGA-E9-A1R2-01	Other BRCA	51	19	0	MX	N3	T2	Stage IIIC
TCGA-E9-A1R3-01	Other BRCA	70	64	0	M0	N3	T2	Stage IIIC
TCGA-E9-A1R4-01	Other BRCA	66	29	0	M0	N0	T1c	Stage IA
TCGA-E9-A1R5-01	Other BRCA	63	42	0	M0	N0	T1c	Stage IA
TCGA-E9-A1R6-01	Other BRCA	63	84	0	M0	N0	T2	Stage IIA
TCGA-E9-A1R7-01	Other BRCA	64	34	0	M0	N0	T2	Stage IIA
TCGA-E9-A1RA-01	Other BRCA	48	29	0	M0	N0	T1c	Stage IA
TCGA-E9-A1RB-01	Other BRCA	40	21	0	M0	N0	T2	Stage IIA
TCGA-E9-A1RC-01	Other BRCA	56	1228	0	M0	N3	T4b	Stage IIIC
TCGA-E9-A1RD-01	Other BRCA	67	20	0	M0	N0	T2	Stage IIA
TCGA-E9-A1RE-01	Other BRCA	74	47	0	M0	N2	T2	Stage IIIA
TCGA-E9-A1RF-01	Other BRCA	68	38	0	M0	N2	T2	Stage IIIA
TCGA-E9-A1RG-01	Other BRCA	62	35	0	M0	N2	T1c	Stage IIIA
TCGA-E9-A1RH-01	Other BRCA	63	14	0	M0	N0	T2	Stage IIA
TCGA-E9-A1RI-01	Other BRCA	43	48	0	M0	N2	T1c	Stage IIIA
TCGA-E9-A226-01	Other BRCA	45	16	0	M0	N2	T2	Stage IIIA
TCGA-E9-A227-01	Other BRCA	42	24	0	M0	N1	T2	Stage IIB
TCGA-E9-A228-01	Other BRCA	58	0	0	M0	N1	T2	Stage IIB
TCGA-E9-A229-01	Other BRCA	37	0	0	M0	N0	T1c	Stage IA
TCGA-E9-A22A-01	Other BRCA	74	0	0	M0	N0	T2	Stage IIA
TCGA-E9-A22B-01	Other BRCA	71	0	0	M0	N0	T1c	Stage IA
TCGA-E9-A22D-01	Other BRCA	38	0	0	M0	N0	T2	Stage IIA
TCGA-E9-A22E-01	Other BRCA	56	0	0	M0	N2	T2	Stage IIIA
TCGA-E9-A22H-01	Other BRCA	42	0	0	M0	N1	T2	Stage IIB
TCGA-E9-A243-01	Other BRCA	52	43	0	M0	N0 (i-)	T2	Stage IIA
TCGA-E9-A244-01	Other BRCA	54	20	0	M0	N0 (i-)	T2	Stage IIA
TCGA-E9-A245-01	Other BRCA	47	25	0	M0	N1	T2	Stage IIB
TCGA-E9-A247-01	Other BRCA	59	12	0	M0	N0 (i-)	T1c	Stage IA
TCGA-E9-A248-01	Other BRCA	51	21	0	M0	N0 (i-)	T2	Stage IIA
TCGA-E9-A249-01	Other BRCA	45	28	0	M0	N0 (i-)	T2	Stage IIA
TCGA-E9-A24A-01	Other BRCA	69	10	0	M0	N1	T1c	Stage IIA
TCGA-E9-A295-01	Other BRCA	71	0	0	M0	N0 (i-)	T2	Stage IIA
TCGA-E9-A2JS-01	Other BRCA	72	0	0	M0	N1	T2	Stage IIB
TCGA-E9-A2JT-01	Other BRCA	63	0	0	M0	N0 (i-)	T2	Stage IIA
TCGA-E9-A3HO-01	Other BRCA	49	0	0	M0	N0 (i-)	T2	Stage IIA
TCGA-E9-A3Q9-01	Other BRCA	78	0	0	M0	N3	T3	Stage IIIC
TCGA-E9-A3QA-01	Other BRCA	33	0	0	M0	N0 (i-)	T2	Stage IIA
TCGA-E9-A3X8-01	Other BRCA	48	0	0	M0	N1	T2	Stage IIB
TCGA-E9-A54X-01	Other BRCA	85	0	0	M0	N0 (i-)	T1b	Stage IA
TCGA-E9-A54Y-01	Other BRCA	63	0	0	M0	N2	T2	Stage IIIA
TCGA-E9-A5FK-01	Other BRCA	60	0	0	M0	N3	T2	Stage IIIC
TCGA-E9-A5FL-01	Other BRCA	65	0	0	M0	N0	T3	Stage IIB
TCGA-E9-A5UO-01	Other BRCA	41	0	0	M0	N0	T2	Stage IIA
TCGA-E9-A5UP-01	Other BRCA	63	0	0	M0	N0	T2	Stage IIA
TCGA-E9-A6HE-01	Other BRCA	45	0	0	MX	N3	T3	Stage IIIC
TCGA-EW-A1IW-01	Other BRCA	80	252	0	MX	N1a	T2	Stage IIB
TCGA-EW-A1IX-01	Other BRCA	48	1082	0	MX	N1a	T1b	Stage IIA
TCGA-EW-A1IY-01	Other BRCA	38	258	0	MX	N0	T1c	Stage I
TCGA-EW-A1IZ-01	Other BRCA	53	260	0	MX	N2a	T2	Stage IIIA
TCGA-EW-A1J1-01	Other BRCA	38	282	0	M0	N1a	T2	Stage IIB
TCGA-EW-A1J2-01	Other BRCA	50	139	0	MX	N1mi	T1c	[Discrepancy]
TCGA-EW-A1J3-01	Other BRCA	61	252	0	M0	N0	T1c	Stage IA
TCGA-EW-A1J5-01	Other BRCA	59	227	0	M0	N0 (i-)	T3	Stage IIB
TCGA-EW-A1J6-01	Other BRCA	70	595	0	M0	N0 (i-)	T1c	Stage I
TCGA-EW-A1OX-01	Other BRCA	43	562	0	MX	N0	T2	Stage IIA
TCGA-EW-A1OY-01	Other BRCA	63	593	0	MX	N0	T2	Stage IIA
TCGA-EW-A1OZ-01	Other BRCA	56	941	0	M0	N0 (i-)	T2	Stage IIA
TCGA-EW-A1P0-01	Other BRCA	55	1121	0	MX	N1b	T2	Stage IIB
TCGA-EW-A1P3-01	Other BRCA	48	987	0	MX	N0	T2	Stage IIA
TCGA-EW-A1P5-01	Other BRCA	77	365	0	M0	N1a	T2	Stage IIB
TCGA-EW-A1P6-01	Other BRCA	64	312	0	M0	N1a	T2	Stage IIB
TCGA-EW-A1PA-01	Other BRCA	59	267	0	M0	N1a	T2	Stage IIB
TCGA-EW-A1PC-01	Other BRCA	66	0	0	MX	N0 (i-)	T3	Stage IIB
TCGA-EW-A1PD-01	Other BRCA	61	174	0	M0	N1a	T1c	Stage IIA
TCGA-EW-A1PE-01	Other BRCA	56	139	0	M0	N1a	T1c	Stage IIA
TCGA-EW-A1PF-01	Other BRCA	50	139	0	M0	N0	T1c	Stage IA
TCGA-EW-A1PG-01	Other BRCA	53	875	0	MX	N1a	T2	Stage IIB
TCGA-EW-A1PH-01	Other BRCA	52	139	0	M0	N1a	T1c	Stage IIA
TCGA-EW-A2FR-01	Other BRCA	59	0	0	MX	N3a	T1b	Stage IIIC
TCGA-EW-A2FS-01	Other BRCA	41	1173	0	MX	N1mi	T2	Stage IIB
TCGA-EW-A2FV-01	Other BRCA	39	238	0	MX	N3a	T3	Stage IIIC
TCGA-EW-A2FW-01	Other BRCA	52	190	0	MX	N0 (i-)	T2	Stage IIA
TCGA-EW-A3E8-01	Other BRCA	60	0	0	MX	N0	T3	Stage IIB
TCGA-EW-A3U0-01	Other BRCA	61	0	0	M0	N1a	T3	Stage IIIA
TCGA-EW-A423-01	Other BRCA	75	0	0	MX	N0	T2	Stage IIA
TCGA-EW-A424-01	Other BRCA	51	0	0	MX	N1	T3	Stage IIIA
TCGA-EW-A6S9-01	Other BRCA	34	0	0	M0	N1	T1c	Stage IIA
TCGA-EW-A6SA-01	Other BRCA	59	0	0	MX	N0 (i+)	T2	Stage II
TCGA-EW-A6SB-01	Other BRCA	62	0	0	M0	N0	T2	Stage II
TCGA-EW-A6SC-01	Other BRCA	60	0	0	M0	N0	T2	Stage IIA
TCGA-EW-A6SD-01	Other BRCA	32	0	0	M0	N1a	T2	Stage IIB
TCGA-GI-A2C8-01	Other BRCA	63	0	0	MX	N0	T4b	Stage IIIB
TCGA-GI-A2C9-01	Other BRCA	58	0	0	MX	N0	T3	Stage IIB
TCGA-GM-A2D9-01	Other BRCA	69	1812	1	M0	N0 (i-)	T1c	Stage I
TCGA-GM-A2DA-01	Other BRCA	46	5909	0	M0	N1b	T2	Stage IIB
TCGA-GM-A2DB-01	Other BRCA	62	1615	0	M0	N0 (i-)	T2	Stage IIA
TCGA-GM-A2DC-01	Other BRCA	57	1628	0	M0	N1a	T1c	Stage IIA
TCGA-GM-A2DD-01	Other BRCA	53	1309	0	M0	N0 (i-)	T1c	Stage I
TCGA-GM-A2DF-01	Other BRCA	53	1299	0	M0	N1a	T1c	Stage IIA
TCGA-GM-A2DH-01	Other BRCA	58	1286	0	M0	N0 (i+)	T1c	Stage I
TCGA-GM-A2DI-01	Other BRCA	52	1883	0	M0	N0 (i+)	T1c	Stage I
TCGA-GM-A2DK-01	Other BRCA	58	1896	0	M0	N0 (i-)	T1c	Stage I
TCGA-GM-A2DL-01	Other BRCA	50	2762	0	M0	N0 (i-)	T1c	Stage I
TCGA-GM-A2DM-01	Other BRCA	57	2331	0	M0	N0 (i-)	T2	Stage IIA
TCGA-GM-A2DN-01	Other BRCA	58	2352	0	M0	N0 (i-)	T2	Stage IIA
TCGA-GM-A2DO-01	Other BRCA	54	1622	0	M0	N0 (i-)	T1c	Stage I
TCGA-GM-A3NW-01	Other BRCA	63	0	0	M0	N0 (i-)	T2	Stage IIA
TCGA-GM-A3NY-01	Other BRCA	72	0	0	M0	N1a	T2	Stage IIB
TCGA-GM-A3XG-01	Other BRCA	46	0	0	M0	N1a	T3	Stage IIIA
TCGA-GM-A3XL-01	Other BRCA	49	0	0	M0	N0 (i-)	T2	Stage IIA
TCGA-GM-A3XN-01	Other BRCA	44	0	0	M0	N2a	T1c	Stage IIIA
TCGA-GM-A4E0-01	Other BRCA	67	0	0	M0	N3a	T3	Stage IIIC
TCGA-GM-A5PV-01	Other BRCA	63	0	0	M0	N1a	T2	Stage IIB
TCGA-GM-A5PX-01	Other BRCA	65	0	0	M0	N1mi	T2	Stage IIB
TCGA-HN-A2NL-01	Other BRCA	56	0	0	M0	N0	T2	Stage IIA
TCGA-HN-A2OB-01	Other BRCA	45	0	0	M0	N1	T2	Stage IIB
TCGA-JL-A3YW-01	Other BRCA	49	0	0	M0	N1	T2	Stage IIB
TCGA-JL-A3YX-01	Other BRCA	46	0	0	M0	N0	T2	Stage IIA
TCGA-LD-A66U-01	Other BRCA	44	0	0	MX	N1mi	T2	Stage IIB
TCGA-LD-A74U-01	Other BRCA	79	0	0	M0	N3a	T3	Stage IIIC
TCGA-LD-A7W5-01	Other BRCA	52	0	0	M0	N3a	T2	Stage IIIC
TCGA-LD-A7W6-01	Other BRCA	54	0	0	M0	N1a	T2	Stage IIB
TCGA-LD-A9QF-01	Other BRCA	73	0	0	M0	N0	T1c	Stage IA
TCGA-LL-A440-01	Other BRCA	61	0	0	MX	N0 (i-)	T1c	Stage IA
TCGA-LL-A441-01	Other BRCA	62	0	0	MX	N0	T1c	Stage IA
TCGA-LL-A442-01	Other BRCA	56	0	0	MX	N0 (i-)	T2	Stage IIA
TCGA-LL-A50Y-01	Other BRCA	84	0	0	MX	N0	T2	Stage IIA
TCGA-LL-A5YL-01	Other BRCA	64	0	0	MX	N1a	T2	Stage IIB
TCGA-LL-A5YM-01	Other BRCA	88	0	0	M0	NX	T4b	Stage IIIB
TCGA-LL-A5YN-01	Other BRCA	46	0	0	M0	N0 (i-)	T2	Stage IIA
TCGA-LL-A5YO-01	Other BRCA	50	0	0	MX	N0	T1b	Stage IA
TCGA-LL-A5YP-01	Other BRCA	49	0	0	M0	N1a	T2	Stage IIB
TCGA-LL-A6FP-01	Other BRCA	90	0	0	MX	NX	T2	Stage IIA
TCGA-LL-A6FQ-01	Other BRCA	77	0	0	MX	N2a	T2	Stage IIIA
TCGA-LL-A6FR-01	Other BRCA	50	0	0	MX	N0 (i-)	T2	Stage IIA
TCGA-LL-A73Y-01	Other BRCA	67	0	0	MX	N0	T1c	Stage IA
TCGA-LL-A73Z-01	Other BRCA	55	0	0	M1	NX	T1c	Stage IV
TCGA-LL-A740-01	Other BRCA	61	0	0	MX	N0 (i-)	T1c	Stage IA
TCGA-LL-A7SZ-01	Other BRCA	49	0	0	MX	N1a	T2	Stage IIB
TCGA-LL-A7T0-01	Other BRCA	70	0	0	M0	N1a	T2	Stage IIB
TCGA-LL-A8F5-01	Other BRCA	61	0	0	MX	N0 (i-)	T2	Stage IIA
TCGA-LL-A9Q3-01	Other BRCA	69	0	0	MX	N3a	T3	Stage IIIC
TCGA-LQ-A4E4-01	Other BRCA	73	0	0	MX	N1a	T3	Stage IIIA
TCGA-MS-A51U-01	Other BRCA	44	0	0	M0	N1	T2	Stage IIB
TCGA-OK-A5Q2-01	Other BRCA	59	0	0	MX	N1a	T2	Stage II
TCGA-OL-A5D6-01	Other BRCA	71	0	0	MX	N0	T2	Stage IIA
TCGA-OL-A5D7-01	Other BRCA	70	0	0	MX	N0	T2	Stage IIA
TCGA-OL-A5D8-01	Other BRCA	40	0	0	MX	N0	T3	Stage IIB
TCGA-OL-A5DA-01	Other BRCA	61	0	0	MX	N0	T2	Stage IIA
TCGA-OL-A5RU-01	Other BRCA	63	0	0	MX	N1	T1c	Stage IIA
TCGA-OL-A5RV-01	Other BRCA	43	0	0	MX	N3	T2	Stage IIIC
TCGA-OL-A5RW-01	Other BRCA	40	0	0	MX	N1	T1c	Stage IIA
TCGA-OL-A5RX-01	Other BRCA	51	0	0	MX	N0	T1c	Stage IA
TCGA-OL-A5RY-01	Other BRCA	52	0	0	MX	N1	T1c	Stage IIA
TCGA-OL-A5RZ-01	Other BRCA	57	0	0	MX	N0	T1b	Stage IA
TCGA-OL-A5S0-01	Other BRCA	66	0	0	MX	N1a	T2	Stage IIB
TCGA-OL-A66H-01	Other BRCA	74	0	0	MX	N1mi	T1c	Stage IB
TCGA-OL-A66I-01	Other BRCA	36	0	0	MX	N1mi	T1c	Stage IIA
TCGA-OL-A66J-01	Other BRCA	80	0	0	MX	N0	T1c	Stage I
TCGA-OL-A66K-01	Other BRCA	72	0	0	MX	N0	T2	Stage IIA
TCGA-OL-A66L-01	Other BRCA	71	0	0	MX	N0	T1c	Stage IA
TCGA-OL-A66N-01	Other BRCA	59	0	0	MX	N3	T3	Stage IIIC
TCGA-OL-A66O-01	Other BRCA	39	0	0	MX	N1a	T2	Stage IIB
TCGA-OL-A66P-01	Other BRCA	75	0	0	MX	N0	T2	Stage IIA
TCGA-OL-A6VO-01	Other BRCA	43	0	0	MX	N0	T1c	Stage IA
TCGA-OL-A6VQ-01	Other BRCA	49	0	0	MX	N0	T2	Stage IIA
TCGA-OL-A6VR-01	Other BRCA	48	0	0	MX	N0	T1b	Stage IA
TCGA-OL-A97C-01	Other BRCA	67	0	0	M0	N0	T3	Stage IIB
TCGA-PE-A5DC-01	Other BRCA	72	0	0	M0	N2a	T2	Stage IIIA
TCGA-PE-A5DD-01	Other BRCA	64	0	0	M0	N0	T2	Stage IIA
TCGA-PE-A5DE-01	Other BRCA	41	0	0	M0	N0	T2	Stage IIA
TCGA-PL-A8LV-01	Other BRCA	54	0	0	M0	N0	T4	Stage IIIB
TCGA-PL-A8LX-01	Other BRCA	35	0	0	M1	N1a	T4	Stage IV
TCGA-PL-A8LY-01	Other BRCA	30	0	0	M0	N0	T3	Stage IIB
TCGA-PL-A8LZ-01	Other BRCA	29	0	0	M0	N2	T4b	Stage IIIB
TCGA-S3-A6ZF-01	Other BRCA	64	0	0	M0	N0	T2	Stage IIA
TCGA-S3-A6ZG-01	Other BRCA	71	0	0	M0	N1	T2	Stage IIB
TCGA-S3-A6ZH-01	Other BRCA	29	0	0	MX	N3a	T3	Stage IIIC
TCGA-S3-AA0Z-01	Other BRCA	63	0	0	M0	N1a	T2	Stage IIB
TCGA-S3-AA10-01	Other BRCA	65	0	0	M0	N0	T2	Stage IIA
TCGA-S3-AA11-01	Other BRCA	67	0	0	M0	N0	T2	Stage IIA
TCGA-S3-AA12-01	Other BRCA	82	0	0	MX	N1a	T3	Stage IIIA
TCGA-S3-AA14-01	Other BRCA	47	0	0	cM0 (i+)	N0 (i+)	T1	Stage I
TCGA-S3-AA15-01	Other BRCA	51	0	0	cM0 (i+)	N1a	T2	Stage IIB
TCGA-S3-AA17-01	Other BRCA	64	0	0	cM0 (i+)	N1mi	T2	Stage IIB
TCGA-UL-AAZ6-01	Other BRCA	73	0	0	MX	N0	T2	Stage IIA
TCGA-UU-A93S-01	Other BRCA	63	0	0	M1	N3b	T4d	Stage IV
TCGA-V7-A7HQ-01	Other BRCA	75	0	0	M0	N2a	T1c	Stage IIIA
TCGA-W8-A86G-01	Other BRCA	66	0	0	MX	N0 (i-)	T2a	Stage IIA
TCGA-WT-AB41-01	Other BRCA	55	0	0	MX	N1mi	T2	Stage IIB
TCGA-WT-AB44-01	Other BRCA	77	0	0	MX	N0 (i-)	T1c	Stage IA
TCGA-XX-A899-01	Other BRCA	46	0	0	MX	N2a	T1c	Stage IIIA
TCGA-XX-A89A-01	Other BRCA	68	0	0	MX	N0	T3	Stage IIB
TCGA-Z7-A8R5-01	Other BRCA	61	0	0	MX	N1a	T3	Stage IIIA
TCGA-Z7-A8R6-01	Other BRCA	46	0	0	M0	N0	T1c	Stage I
TCGA-A1-A0SK-01	TNBC	54	967	1	M0	N0 (i-)	T2	Stage IIA
TCGA-A1-A0SO-01	TNBC	67	852	0	M0	N1	T2	Stage IIB
TCGA-A1-A0SP-01	TNBC	40	583	0	M0	N0 (i-)	T2	Stage IIA
TCGA-A2-A04P-01	TNBC	36	547	1	M0	N3c	T2	Stage IIIC
TCGA-A2-A04Q-01	TNBC	48	1275	0	M0	N0 (i-)	T1	Stage IA
TCGA-A2-A04T-01	TNBC	62	2246	0	M0	N0 (i-)	T2	Stage IIA
TCGA-A2-A04U-01	TNBC	47	670	0	M0	N0 (i+)	T2	Stage IIA
TCGA-A2-A0CM-01	TNBC	40	754	1	M0	N0 (i-)	T2	Stage IIA
TCGA-A2-A0D0-01	TNBC	60	643	0	M0	N0 (i-)	T2	Stage IIA
TCGA-A2-A0D2-01	TNBC	45	1027	0	M0	N0 (i+)	T2	Stage IIA
TCGA-A2-A0ST-01	TNBC	62	1643	0	M0	N1a	T1c	Stage IIA
TCGA-A2-A0SX-01	TNBC	48	1288	0	M0	N0 (i-)	T1c	Stage IA
TCGA-A2-A0T0-01	TNBC	59	533	0	M0	N1	T2	Stage IIB
TCGA-A2-A0T2-01	TNBC	66	240	1	M1	N3	T3	Stage IV
TCGA-A2-A0YE-01	TNBC	48	553	0	M0	N1a	T2	Stage IIB
TCGA-A2-A0YM-01	TNBC	67	964	0	M0	N0 (i-)	T2	Stage IIA
TCGA-A2-A1G6-01	TNBC	50	132	0	M0	N2a	T2	Stage IIIA
TCGA-A7-A0CE-01	TNBC	57	309	0	M0	N0 (i-)	T2	Stage IIA
TCGA-A7-A0DA-01	TNBC	62	373	0	M0	N0 (i-)	T2	Stage IIA
TCGA-A7-A26F-01	TNBC	55	257	0	M0	N0	T1	Stage IA
TCGA-A7-A26G-01	TNBC	50	209	0	M0	N0 (i+)	T2	Stage IIA
TCGA-A7-A26I-01	TNBC	65	122	0	M0	N0	T2	Stage IIA
TCGA-A8-A07C-01	TNBC	57	580	0	M0	N0	T2	Stage IIA
TCGA-A8-A07O-01	TNBC	51	304	0	M0	N0	T2	Stage IIA
TCGA-A8-A08R-01	TNBC	52	30	0	M0	N1a	T2	Stage IIB
TCGA-A8-A09X-01	TNBC	62	426	1	M0	N3a	T2	Stage IIIC
TCGA-AN-A04D-01	TNBC	58	52	0	M0	N1	T2	Stage IIB
TCGA-AN-A0AL-01	TNBC	41	197	0	M0	N0	T4	Stage IIIB
TCGA-AN-A0AR-01	TNBC	55	9	0	M0	N0	T2	Stage IIA
TCGA-AN-A0AT-01	TNBC	62	10	0	M0	N0	T2	Stage IIA
TCGA-AN-A0FL-01	TNBC	62	230	0	M0	N0	T2	Stage IIA
TCGA-AN-A0FX-01	TNBC	52	10	0	M0	N0	T2	Stage IIA
TCGA-AN-A0G0-01	TNBC	56	16	0	M0	N0	T2	Stage IIA
TCGA-AN-A0XU-01	TNBC	54	10	0	M0	N0	T2	Stage IIA
TCGA-AO-A03U-01	TNBC	31	1796	1	M0	N0 (i-)	T1c	Stage I
TCGA-AO-A0J2-01	TNBC	41	585	0	M0	N0 (i-)	T1c	Stage IA
TCGA-AO-A0J4-01	TNBC	41	294	0	M0	N0 (i-)	T1c	Stage IA
TCGA-AO-A0J6-01	TNBC	61	775	0	M0	N0 (i-)	T2	Stage IIA
TCGA-AO-A0JL-01	TNBC	59	1319	0	M0	N2a	T2	Stage IIIA
TCGA-AO-A124-01	TNBC	38	3119	0	M0	N0 (i-)	T2	Stage IIA
TCGA-AO-A128-01	TNBC	61	2877	0	M0	N0 (i-)	T2	Stage IIA
TCGA-AO-A129-01	TNBC	29	2923	0	M0	N1a	T2	Stage IIB
TCGA-AO-A12F-01	TNBC	36	1471	0	M0	N0 (i-)	T2	Stage IIA
TCGA-AQ-A04J-01	TNBC	45	499	0	M0	N0 (i+)	T2	Stage IIA
TCGA-AR-A0TS-01	TNBC	46	1138	0	M0	N1	T2	Stage IIB
TCGA-AR-A0TU-01	TNBC	35	360	0	M0	N0	T2	Stage IIA
TCGA-AR-A0U0-01	TNBC	73	8	0	M0	N1	T2	Stage IIB
TCGA-AR-A0U1-01	TNBC	36	185	0	M0	N1	T2	Stage IIB
TCGA-AR-A0U4-01	TNBC	54	1627	0	M0	N0	T2	Stage IIA
TCGA-AR-A1AI-01	TNBC	47	1881	0	M0	N0	T2	Stage IIA
TCGA-AR-A1AQ-01	TNBC	49	1309	0	M0	N0	T2	Stage IIA
TCGA-AR-A1AR-01	TNBC	50	523	1	M0	N2	T1	Stage IIIA
TCGA-AR-A1AY-01	TNBC	65	614	0	M0	N0	T1	Stage I
TCGA-AR-A256-01	TNBC	45	2854	1	M0	N0	T2	Stage IIA
TCGA-B6-A0IE-01	TNBC	38	1998	1	M0	N1b	T3	Stage IIIA
TCGA-B6-A0IK-01	TNBC	63	571	1	M0	N1	T4	Stage IIIB
TCGA-B6-A0IQ-01	TNBC	40	4284	0	M0	N1b	T3	Stage IIIA
TCGA-B6-A0RE-01	TNBC	61	6434	0	M0	N0 (i-)	TX	Stage X
TCGA-B6-A0RG-01	TNBC	26	2082	0	M0	N0 (i-)	T3	Stage IIB
TCGA-B6-A0RN-01	TNBC	60	5261	0	M0	N0 (i-)	T1c	Stage IA
TCGA-B6-A0RS-01	TNBC	38	3062	1	M0	N0 (i-)	T2	Stage IIA
TCGA-B6-A0RT-01	TNBC	39	2721	0	M0	N1	T3	Stage IIIA
TCGA-B6-A0RU-01	TNBC	40	3991	0	M0	N0 (i-)	T1c	Stage IA
TCGA-B6-A0WX-01	TNBC	40	653	1	M0	N1b	T3	Stage IIIA
TCGA-BH-A0AV-01	TNBC	52	1180	0	M0	N0	T1c	Stage I
TCGA-BH-A0B3-01	TNBC	53	1203	0	M0	N1a	T2	Stage IIB
TCGA-BH-A0B9-01	TNBC	44	1572	0	M0	N0 (i-)	T1c	Stage IA
TCGA-BH-A0BG-01	TNBC	73	756	0	M0	N0	T1	Stage I
TCGA-BH-A0BL-01	TNBC	35	1339	0	M0	N0	T1c	Stage I
TCGA-BH-A0BW-01	TNBC	71	355	0	M0	N0	T1c	Stage I
TCGA-BH-A0E0-01	TNBC	38	133	0	M0	N3a	T3	Stage IIIC
TCGA-BH-A0E6-01	TNBC	69	292	0	M0	N0 (i-)	T1c	Stage IA
TCGA-BH-A0RX-01	TNBC	59	170	0	M0	N0 (i-)	T2	Stage IIA
TCGA-BH-A0WA-01	TNBC	82	372	0	M0	N0 (i-)	T1c	Stage I
TCGA-BH-A18G-01	TNBC	81	61	0	M0	N0	T1c	Stage IA
TCGA-BH-A18Q-01	TNBC	56	1692	1	M0	N1b	T2	Stage IIB
TCGA-BH-A18T-01	TNBC	70	224	1	M0	N0	T2	Stage IIA
TCGA-BH-A18V-01	TNBC	48	1555	1	M0	N1b	T2	Stage IIB
TCGA-BH-A1EW-01	TNBC	38	1694	1	M0	N1b	T2	Stage IIA
TCGA-BH-A1FC-01	TNBC	78	3471	1	M0	N1b	T1c	Stage IIA
TCGA-C8-A12V-01	TNBC	55	0	0	M0	N0	T2	Stage IIA
TCGA-C8-A131-01	TNBC	82	0	0	M0	N2	T2	Stage IIIA
TCGA-C8-A134-01	TNBC	52	0	0	M0	N0	T2	Stage IIA
TCGA-C8-A1HJ-01	TNBC	53	5	0	M0	N0	T2	Stage IIA
TCGA-C8-A26X-01	TNBC	58	11	0	M0	N1	T1	Stage IIA
TCGA-C8-A26Y-01	TNBC	90	13	0	M0	N0	T2	Stage IIA
TCGA-C8-A27B-01	TNBC	48	30	0	M0	N0	T3	Stage IIB
TCGA-D8-A13Z-01	TNBC	51	210	0	M0	N2a	T2	0
TCGA-D8-A142-01	TNBC	74	425	0	M0	N0	T3	Stage IIB
TCGA-D8-A143-01	TNBC	51	431	0	M0	N0	T2	Stage IIA
TCGA-D8-A147-01	TNBC	45	2	0	M0	N0	T2	0
TCGA-D8-A1JF-01	TNBC	79	96	0	M0	N2a	T1c	Stage IIIA
TCGA-D8-A1JG-01	TNBC	62	187	0	M0	N0	T2	Stage IIA
TCGA-D8-A1JL-01	TNBC	72	265	0	M0	N0	T2	Stage IIA
TCGA-D8-A1XK-01	TNBC	55	326	0	MX	N1a	T2	Stage IIB
TCGA-D8-A1XQ-01	TNBC	69	177	0	M0	N0	T2	Stage IIA
TCGA-D8-A27F-01	TNBC	40	227	0	M0	N0	T2	Stage IIA
TCGA-D8-A27H-01	TNBC	72	140	0	M0	N0	T2	Stage IIA
TCGA-D8-A27M-01	TNBC	59	144	0	M0	N0	T1c	Stage IA
TCGA-E2-A14N-01	TNBC	37	1350	0	M0	N1	T2	Stage IIB
TCGA-E2-A14R-01	TNBC	62	845	0	M0	N0	T2	Stage IIA
TCGA-E2-A14X-01	TNBC	55	692	0	M0	N2	T2	Stage IIIA
TCGA-E2-A150-01	TNBC	48	591	0	M0	N0	T2	Stage IIA
TCGA-E2-A158-01	TNBC	43	450	0	M0	N1mi	T1c	Stage IIA
TCGA-E2-A159-01	TNBC	50	515	0	M0	N0	T2	Stage IIA
TCGA-E2-A1AZ-01	TNBC	63	1964	0	M0	N1a	T2	Stage IIB
TCGA-E2-A1B6-01	TNBC	44	338	0	M0	N0	T2	Stage IIA
TCGA-E2-A1L7-01	TNBC	40	633	0	M0	N2	T2	Stage IIIA
TCGA-E2-A1LG-01	TNBC	50	350	0	M0	N0	T2	Stage IIA
TCGA-E2-A1LH-01	TNBC	59	2875	0	M0	N0	T1c	Stage I
TCGA-E2-A1LI-01	TNBC	57	2750	0	M0	N1	T2	Stage IIB
TCGA-E2-A1LK-01	TNBC	84	266	1	M0	N3a	T4b	Stage IIIC
TCGA-E2-A1LL-01	TNBC	73	1014	0	MX	N2a	T3	Stage IIIA
TCGA-E2-A1LS-01	TNBC	46	239	0	M0	N0	T1c	Stage IA
TCGA-E9-A1ND-01	TNBC	75	0	0	M0	N1	T2	Stage IIB
TCGA-E9-A22G-01	TNBC	47	0	0	M0	N0	T2	Stage IIA
TCGA-EW-A1OV-01	TNBC	56	522	0	MX	N1mi	T2	Stage IIB
TCGA-EW-A1OW-01	TNBC	58	463	0	MX	N0	T2	Stage IIA
TCGA-EW-A1P1-01	TNBC	68	919	0	MX	N3b	T2	Stage IIIC
TCGA-EW-A1P4-01	TNBC	43	501	0	M0	N0 (i-)	T2	Stage IIA
TCGA-EW-A1P7-01	TNBC	59	635	0	M0	N0 (i-)	T2	Stage IIA
TCGA-EW-A1P8-01	TNBC	58	239	1	M0	N3b	T2	Stage IIIC
TCGA-EW-A1PB-01	TNBC	70	608	0	MX	N1a	T3	Stage IIIA
TCGA-A7-A0CH-11	Normal	79	232	0	M0	N0 (i-)	T2	Stage IIA
TCGA-E9-A1RC-11	Normal	56	1228	0	M0	N3	T4b	Stage IIIC
TCGA-A7-A0DB-11	Normal	56	266	0	M0	N0 (i-)	T2	Stage IIA
TCGA-BH-A0H9-11	Normal	69	1247	0	M0	N0 (i-)	T2	Stage IIA
TCGA-BH-A0E0-11	Normal	38	133	0	M0	N3a	T3	Stage IIIC
TCGA-BH-A0HA-11	Normal	31	856	0	M0	N0 (i-)	T1c	Stage I
TCGA-BH-A18P-11	Normal	60	921	1	M0	N0	T1	Stage I
TCGA-E9-A1N4-11	Normal	41	0	0	M0	N2	T2	Stage IIIA
TCGA-BH-A18U-11	Normal	72	1563	1	M0	N2a	T2	Stage IIIA
TCGA-E2-A1LS-11	Normal	46	239	0	M0	N0	T1c	Stage IA
TCGA-AC-A2FM-11	Normal	87	0	0	M0	N1mi	T2	Stage IIB
TCGA-BH-A18M-11	Normal	39	2207	1	M0	N1	T3	Stage IIIA
TCGA-BH-A0B3-11	Normal	53	1203	0	M0	N1a	T2	Stage IIB
TCGA-BH-A0C0-11	Normal	62	1270	0	M0	N1a	T1c	Stage IIA
TCGA-BH-A0H7-11	Normal	65	701	0	M0	N2a	T1c	Stage IIIA
TCGA-BH-A0BM-11	Normal	54	1117	0	M0	N1a	T2	Stage IIB
TCGA-E2-A1BC-11	Normal	63	297	0	M0	N0	T1c	Stage IA
TCGA-BH-A0DG-11	Normal	30	713	0	M0	N0	T2	Stage IIA
TCGA-BH-A0B7-11	Normal	42	1733	0	M0	N1a	T2	Stage IIB
TCGA-BH-A1ET-11	Normal	55	2520	1	M0	N0	T1	Stage I
TCGA-BH-A0B8-11	Normal	64	1569	0	M0	N0 (i-)	T1b	Stage I
TCGA-E2-A15I-11	Normal	44	411	0	M0	N0	T2	Stage IIA
TCGA-BH-A18L-11	Normal	50	811	1	M0	N1mi	T3	Stage IIIA
TCGA-BH-A0DZ-11	Normal	43	495	0	M0	N1a	T2	Stage IIB
TCGA-E9-A1N5-11	Normal	45	0	0	M0	N1	T2	Stage IIB
TCGA-E9-A1N6-11	Normal	52	0	0	M0	N1	T2	Stage IIB
TCGA-BH-A18R-11	Normal	50	1141	1	M0	N1	T2b	Stage IIA
TCGA-BH-A1EO-11	Normal	68	2798	1	M0	N1	T1c	Stage IIA
TCGA-AC-A23H-11	Normal	90	81	0	M0	NX	T2	Stage IIA
TCGA-BH-A18N-11	Normal	88	1148	1	M0	N1b	T2	Stage IIA
TCGA-A7-A0CE-11	Normal	57	309	0	M0	N0 (i-)	T2	Stage IIA
TCGA-BH-A0AY-11	Normal	62	777	0	M0	N0 (i-)	T2	Stage IIA
TCGA-E9-A1ND-11	Normal	75	0	0	M0	N1	T2	Stage IIB
TCGA-BH-A1FH-11	Normal	47	1123	1	M1	N1b	T2	Stage IV
TCGA-E9-A1RF-11	Normal	68	38	0	M0	N2	T2	Stage IIIA
TCGA-BH-A1F0-11	Normal	80	785	1	M0	N1c	T1a	Stage IIA
TCGA-BH-A1FD-11	Normal	68	1008	1	M0	N0	T1c	Stage I
TCGA-AC-A2FF-11	Normal	40	0	0	MX	N1	T2	Stage IIB
TCGA-E2-A15K-11	Normal	58	34	0	M0	N1a	T2	Stage IIB
TCGA-BH-A0DQ-11	Normal	42	98	0	M0	N1	T2	Stage IIB
TCGA-BH-A0H5-11	Normal	45	1080	0	M0	N0 (i-)	T1c	Stage I
TCGA-E9-A1RI-11	Normal	43	48	0	M0	N2	T1c	Stage IIIA
TCGA-BH-A209-11	Normal	77	3959	1	M0	N0	T1c	Stage I
TCGA-E9-A1RB-11	Normal	40	21	0	M0	N0	T2	Stage IIA
TCGA-BH-A0DH-11	Normal	63	1156	0	M0	N1a	T2	Stage IIB
TCGA-E9-A1RD-11	Normal	67	20	0	M0	N0	T2	Stage IIA
TCGA-BH-A18Q-11	Normal	56	1692	1	M0	N1b	T2	Stage IIB
TCGA-BH-A0BJ-11	Normal	41	660	0	M0	N1a	T2	Stage IIB
TCGA-E9-A1R7-11	Normal	64	34	0	M0	N0	T2	Stage IIA
TCGA-BH-A1FG-11	Normal	88	3738	1	M0	NX	T1c	Stage I
TCGA-A7-A13G-11	Normal	79	348	0	MX	N0	T2	Stage IIA
TCGA-BH-A0DK-11	Normal	49	423	0	M0	N0 (i-)	T2	Stage IIA
TCGA-BH-A1FC-11	Normal	78	3471	1	M0	N1b	T1c	Stage IIA
TCGA-E9-A1NG-11	Normal	62	0	0	M0	N0	T2	Stage IIA
TCGA-BH-A1EU-11	Normal	83	1286	1	M0	N0	T1	Stage I
TCGA-BH-A0BQ-11	Normal	39	826	0	M0	N0	T1c	Stage I
TCGA-GI-A2C9-11	Normal	58	0	0	MX	N0	T3	Stage IIB
TCGA-E9-A1NA-11	Normal	58	0	0	M0	N0	T2	Stage IIA
TCGA-BH-A0DV-11	Normal	54	1374	0	M0	N2a	T2	Stage IIIA
TCGA-BH-A1FU-11	Normal	44	2192	1	M0	N0	T1c	Stage IA
TCGA-BH-A1F2-11	Normal	53	959	1	M0	N1b	T4b	Stage IIIB
TCGA-BH-A18V-11	Normal	48	1555	1	M0	N1b	T2	Stage IIB
TCGA-BH-A1FM-11	Normal	44	1388	1	M0	N2	T2	Stage IIIA
TCGA-BH-A0AU-11	Normal	45	746	0	M0	N0	T2	Stage IIA
TCGA-BH-A0BT-11	Normal	56	1386	0	M0	N1mi	T1c	Stage IIA
TCGA-BH-A204-11	Normal	80	2534	1	M0	N1b	T2	Stage IIB
TCGA-BH-A1FB-11	Normal	60	3669	1	M0	N1b	T2	Stage IIB
TCGA-A7-A0DC-11	Normal	63	386	0	M0	N0 (i-)	T1c	Stage IA
TCGA-BH-A18S-11	Normal	79	2009	1	M0	N0	T1c	Stage I
TCGA-E2-A153-11	Normal	51	586	0	M0	N1a	T2	Stage IIB
TCGA-BH-A1FE-11	Normal	31	2273	1	M0	N1	T2	Stage IIB
TCGA-BH-A0BC-11	Normal	60	974	0	M0	N3	T2	Stage IIIC
TCGA-BH-A1FR-11	Normal	73	4398	1	M0	N1a	T4b	Stage IIIB
TCGA-E2-A1LB-11	Normal	41	972	0	M0	N1	T2	Stage IIB
TCGA-BH-A1EW-11	Normal	38	1694	1	M0	N1b	T2	Stage IIA
TCGA-BH-A208-11	Normal	48	1759	1	M0	N1b	T2	Stage IIB
TCGA-E9-A1RH-11	Normal	63	14	0	M0	N0	T2	Stage IIA
TCGA-BH-A0BW-11	Normal	71	355	0	M0	N0	T1c	Stage I
TCGA-BH-A0BS-11	Normal	55	1640	0	M0	N1c	T3	Stage IIIA
TCGA-BH-A1FN-11	Normal	34	2192	1	M0	N0	T2	Stage IIA
TCGA-BH-A0HK-11	Normal	81	178	0	M0	N1	T2	Stage IIB
TCGA-BH-A0AZ-11	Normal	47	867	0	cM0 (i+)	N1a	T3	Stage IIIA
TCGA-BH-A0DO-11	Normal	78	525	0	M0	N0	T1c	Stage I
TCGA-BH-A0BA-11	Normal	51	1132	0	M0	N3a	T3	Stage IIIC
TCGA-BH-A0E1-11	Normal	52	477	0	M0	N1	T2	Stage IIB
TCGA-BH-A1EN-11	Normal	78	2052	1	M0	NX	T2	Stage IIA
TCGA-E2-A158-11	Normal	43	450	0	M0	N1mi	T1c	Stage IIA
TCGA-E2-A15M-11	Normal	66	234	0	M0	N0	T2	Stage IIA
TCGA-BH-A0C3-11	Normal	47	1464	0	M0	N0	T1c	Stage I
TCGA-E9-A1N9-11	Normal	58	0	0	M0	N0	T2	Stage IIA
TCGA-GI-A2C8-11	Normal	63	0	0	MX	N0	T4b	Stage IIIB
TCGA-BH-A0DP-11	Normal	60	476	0	M0	N0 (i-)	T3	Stage IIB
TCGA-BH-A0BV-11	Normal	78	1519	0	M0	N1a	T2	Stage IIB
TCGA-A7-A13F-11	Normal	44	387	0	M0	N1a	T3	Stage IIIA
TCGA-BH-A1F8-11	Normal	90	749	1	M0	N2	T4b	Stage IIIB
TCGA-BH-A18J-11	Normal	56	611	1	M1	N2	T4b	Stage IV
TCGA-BH-A1FJ-11	Normal	66	1927	1	M0	N1b	T3	Stage IIIA
TCGA-BH-A203-11	Normal	78	1174	1	M0	N1b	T2	Stage IIB
TCGA-E2-A1L7-11	Normal	40	633	0	M0	N2	T2	Stage IIIA
TCGA-BH-A1F6-11	Normal	51	2965	1	MX	N2a	T4d	0
TCGA-E2-A1LH-11	Normal	59	2875	0	M0	N0	T1c	Stage I
TCGA-BH-A0BZ-11	Normal	59	1492	0	M0	N1a	T3	Stage IIIA
TCGA-A7-A0D9-11	Normal	37	272	0	M0	N0 (i-)	T2	Stage IIA
TCGA-BH-A0DL-11	Normal	64	1467	0	M0	N0	T2	Stage IIA
TCGA-BH-A0DT-11	Normal	41	1170	0	M0	N1a	T1c	Stage IIA
TCGA-BH-A0DD-11	Normal	58	1393	0	M0	N1a	T2	Stage IIB
TCGA-BH-A0B2-11	Normal	0	1242	0	0	0	0	0
TCGA-BH-A18K-11	Normal	46	2762	1	M0	N0	T1	Stage I
TCGA-E2-A1IG-11	Normal	45	755	0	M0	N1mi	T2	Stage IIB
TCGA-BH-A0B5-11	Normal	40	1471	0	M0	N2a	T2	Stage IIIA
TCGA-E9-A1NF-11	Normal	60	0	0	M0	N0	T2	Stage IIA
TCGA-A7-A13E-11	Normal	62	326	0	MX	N1	T2	Stage IIB
TCGA-AC-A2FB-11	Normal	65	0	0	MX	N0	T2	Stage IIA
TCGA-BH-A1EV-11	Normal	45	365	1	M0	N1b	T3	Stage IIIA
